# Supplementary material for: Microbial Electrosynthesis Reshapes Energy Metabolism and Physiology in Clostridium ljungdahlii
Source: Microb Biotechnol. 2026 Jun 6;19(6):e70398. doi: 10.1111/1751-7915.70398 (PMC13241827; doi:10.1111/1751-7915.70398)
Supplement: Supplementary file 1 — Table S1: MES and GF metabolites and aminocompounds. [file MBT2-19-e70398-s001.xlsx]

## Sheet: S1 Aminocompounds&Metabolites
	Table S1	Gas fermentation aminocompounds
	Gas fermentation aminocompounds (from experiment in Fig. 1a)
	Gas fermenter	Day	Ethanolamine	Glycine	Comment	Aspartic acid	Glutamic acid	Serine	Histidine	Threonine	Arginine	Alanine	Tyrosine	Valine	Methionine	Tryptophane	Phenylalanine	Isoleucine	Leucine	Lysine
	sample [day]	time [d]	FP / UV [mg/L]	FP [mg/L]		FP [mg/L]	FP [mg/L]	FP [mg/L]	FP [mg/L]	FP [mg/L]	FP [mg/L]	FP [mg/L]	FP [mg/L]	FP [mg/L]	FP [mg/L]	FP [mg/L]	FP [mg/L]	FP [mg/L]	FP [mg/L]	FP [mg/L]
	1	1	0	11		4.18	16.2	5.67	2.09	4.72	1.83	17.1	4.34	6.53	3.01	5.22	5.83	5.56	15	10.7
	2	2	0	10.9		4	15.8	4.9	1.99	4.61	1.83	17.1	4.25	6.42	2.99	5.51	6.11	5.52	14.8	10.6
	3	3	0	10.8		3.84	14.7	4.32	1.4	4.47	1.77	16.4	4.25	6.18	2.78	5.16	5.89	5.29	14.2	10.5
	5	5	0	5.14		0.374	0.542	0.066	0	0	2.04	19.9	1.42	2.9	0.63	4.92	3.43	1.18	3.64	5.92
	6	6	0	1.13		0.456	0.548	0.071	0	0	2.08	7.97	0.54	0.751	0.889	4.08	0.873	0.315	0.887	3.64
	8	8	0	0.083		0.404	0.457	0.096	0	0	1.91	1.18	0.223	0.13	0.32	0.819	1.76	1.39	0.589	2.15
	9	9	0	0.15		0.413	0.453	0.059	0	0	1.89	1.2	0.245	0.155	0.413	0.764	1.78	1.39	0.608	2.84
	MES aminocompounds (from experiment in Fig. 1b)
	MES	Day	Ethanolamine	Glycine	Comment	Aspartic acid	Glutamic acid	Serine	Histidine	Threonine	Arginine	Alanine	Tyrosine	Valine	Methionine	Tryptophane	Phenylalanine	Isoleucine	Leucine	Lysine
		time [d]	FP / UV [mg/L]	FP [mg/L]		FP [mg/L]	FP [mg/L]	FP [mg/L]	FP [mg/L]	FP [mg/L]	FP [mg/L]	FP [mg/L]	FP [mg/L]	FP [mg/L]	FP [mg/L]	FP [mg/L]	FP [mg/L]	FP [mg/L]	FP [mg/L]	FP [mg/L]
	R1	1	0.235	9.96		4.23	18.6	8.2	1.48	4.68	6.19	15.9	2.92	6.97	2.55	1.41	7.19	6.9	0.229	8.76
	R2	1	0.23	9.39		4.32	18.6	7.76	1.33	4.66	5.71	17.3	2.89	7.17	2.32	1.38	7.14	7.3	15.6	9.27
	R3	1	0.221	10.2		4.27	19.5	8.3	1.45	4.69	6.25	16	2.92	7.02	2.5	1.42	7.19	7.07	15.7	8.75
	R1	3	0.318	10.1		3.712	14.9	5.05	0.296	4.55	1.51	14.4	2.7	6.94	1.92	1.1	5.68	6.8	13.6	9.39
	R2	3	0.769	9.63		3.447	13.4	3.8	0.463	3.89	1.84	14.4	2.75	6.26	1.34	0.949	5.07	6.37	12.1	9.54
	R3	3	0.292	10.8		3.99	17.2	5.03	0.324	4.85	1.64	15.8	2.76	7.39	2	1.27	6.29	7.34	14.9	10.1
	R1	4	0.393	10.6		3.716	14.7	4.96	0.303	4.67	1.49	14.5	3.14	7.04	1.86	1.17	5.88	6.96	14.1	9.62
	R2	4	1.7	11.7		3.487	13.2	3.14	0.602	3.77	2.06	16	2.88	6.48	1.42	1.06	5.21	6.66	12.8	11.25
	R3	4	0.355	10.9		3.778	15.7	4.33	0.177	4.63	1.65	15.2	3.14	7.11	1.99	1.22	6.17	6.98	14.3	9.84
	R1	6	0.48	9.88		3.42	12.9	4.41	0.327	4.32	1.43	13.6	2.95	6.53	1.8	1.05	5.39	6.55	13.6	9.47
	R2	6	6.11	13.5		3.3	12.3	2.68	0.562	3.3	1.89	16.4	2.67	6.27	1.13	0.892	4.33	6.48	12.2	12.4
	R3	6	0.359	10.2		3.5	13.4	3.55	0.372	4.33	1.6	13.9	2.95	6.68	1.76	1.14	5.29	6.82	13	9
	R1	7	0.584	9.68		3.108	11.3	3.9	0.313	3.96	1.42	12.3	2.82	5.97	1.6	0.982	4.82	5.91	11.8	8.37
	R2	7	9.05	13.3		2.998	10.8	2.18	0.474	3.02	1.72	14.9	2.5	5.69	0.97	0.808	4.07	5.63	9.98	10.6
	R3	7	0.504	10.9		3.214	12.5	3.32	0.303	4.04	1.75	13	2.94	6.2	1.57	1.01	4.98	5.86	11.6	9.47
	R1	10	0.868	10.9		3.384	10.5	3.87	0.344	4.24	1.61	13.4	3.09	6.53	1.67	1.02	5.28	6.48	12.1	10.7
	R2	10	22.4	14.7		3.124	10.8	1.41	0.395	2.43	1.61	14.2	2.47	5.94	0.811	0.728	4.18	5.64	10.5	10.9
	R3	10	0.648	10.8		3.353	11	2.9	0.295	4.08	1.69	13.6	2.97	6.53	1.72	1.1	5.32	6.34	12.1	10.7
	Heterotrohic MES Aminocmpound (Fig 2B)
	Clostridium ljungdahlii R1 Galv			Clostridium ljungdahlii R2 Galv			Clostridium ljungdahlii R3 Galv
	Clostridium ljungdahlii R4 no current			Clostridium ljungdahlii R5 no current			Clostridium ljungdahlii R6 no current
			Ethanolamine*	Glycine	Comment	Aspartic acid	Glutamic acid	Serine	Histidine	Threonine	Arginine	Alanine	Tyrosine	Valine	Methionine	Tryptophane	Phenylalanine	Isoleucine	Leucine	Lysine
	sample	time [d]	FP / UV [mg/L]	FP [mg/L]		FP [mg/L]	FP [mg/L]	FP [mg/L]	FP [mg/L]	FP [mg/L]	FP [mg/L]	FP [mg/L]	FP [mg/L]	FP [mg/L]	FP [mg/L]	FP [mg/L]	FP [mg/L]	FP [mg/L]	FP [mg/L]	FP [mg/L]
	R1	0	0.246	11.2		5.86	27.1	11.7	3.07	6.42	7.12	18.9	4.24	9.58	4.06	2.91	10.8	8.38	18.6	8.01
	R2	0	0.158	11.3		5.92	27.4	11.8	2.97	6.45	7.35	19.3	3.69	9.61	4.03	2.9	10.8	8.37	18.9	9.3
	R3	0	0.195	11.2		5.74	26.7	11.5	3.02	6.3	6.99	18.7	3.14	9.4	4.09	2.88	10.6	8.27	18.4	8.6
	R4	0	0.151	11.3		5.81	26.9	11.7	2.99	6.36	7.06	19.2	3.53	9.42	4.04	2.93	10.6	8.19	18.9	8.32
	R5	0	0.163	11.3		5.57	26	11.3	2.96	6.16	6.95	18.4	3.86	9.08	3.88	2.85	10.3	8	18.3	8.48
	R6	0	0.175	11.2		5.65	26.7	11.5	2.84	6.24	6.73	18.6	3.95	9.28	4.09	2.87	10.5	8.02	18.1	7.75
	R1	1	0.275	13.1		5.07	24.2	10	2.74	6.19	6.26	18.7	3.95	9.21	4	3.01	10.8	8.06	18.8	8.55
	R2	1	0.194	12.7		5.23	24.8	10.3	2.66	6.1	6.67	18.5	3.32	8.99	4.16	2.86	10.4	7.98	18.4	7.89
	R3	1	0.222	12.2		4.91	23.5	9.8	2.54	5.78	6.15	17.4	3.2	8.53	3.98	2.79	9.84	7.45	17.2	7.67
	R4	1	0.177	12.7		4.94	23.5	9.81	2.69	5.86	6.14	18.1	3.29	8.64	4.02	2.87	9.95	7.59	17.5	8.1
	R5	1	0.21	13.4		4.48	21.7	9.1	2.38	5.63	5.51	17.6	3.22	8.38	3.92	2.85	9.78	7.43	17.3	6.92
	R6	1	0.183	11.2		4.96	23.3	9.65	2.37	5.52	5.9	16.9	3.38	8.28	3.59	2.6	9.21	7.34	16.3	7.25
	R1	2	0.561	10.1		2.81	24.2	1.41	1.22	1.64	0.228	22.7	3.24	8.86	2.38	0.275	8	7.46	12.6	8.56
	R2	2	0.314	9.81		3.03	27.4	2.12	1.81	1.55	0.18	23.4	1.91	9.25	2.62	0.263	8.11	7.7	13.1	8.59
	R3	2	0.408	9.84		3.12	24.5	1.98	1.62	1.9	0.228	21.5	2.46	8.73	2.59	0.208	7.87	7.39	13	8.73
	R4	2	0.164	8.04		0.833	28.3	0.408	0.948	0.534	0.291	22.2	1.69	9.76	2.14	0.194	8.3	7.73	12.2	9.03
	R5	2	0.183	9.23		3.14	27	0.732	1.35	1.04	0.219	22.2	2.67	9.77	2.45	0.229	8.88	8.12	13.4	8.86
	R6	2	0.201	7.07		2.61	33.1	3.2	3.15	20.3	0.189	21.5	2.35	9.37	2.89	1.57	8.99	7.53	12.7	6.39
	R1	3	5.01	2.16		0.722	4.69	0.611	0.288	0.477	0.347	7.73	1.08	3.06	0.592	0.3	5.01	0.799	0.859	6.33
	R2	3	2.36	1.16		0.727	9.22	0.509	0.469	0.341	0.212	9.47	0.805	2.64	0.358	0.253	5.15	0.437	0.559	3.67
	R3	3	2.57	2.32		0.497	2.36	0.49	0.367	0.346	0.263	16.7	0.857	1.09	0.226	0.302	2.13	0.455	0.592	5.35
	R4	3	0.213	0.555		0.487	6.63	0.38	1.05	0.243	0	27.1	0.458	1.55	0.187	0.249	2.66	0.396	0.419	3.52
	R5	3	0.238	1.21		0.475	1.26	0.341	0.513	0.376	0	21.7	0.717	1.66	0.162	0.256	3.01	1.54	1.72	4.05
	R6	3	0.214	0.373		0.428	23.7	0.28	0.786	0.17	0	24.3	0.233	2.4	0.391	0.248	3.78	0.918	0.715	2.76
	R1	4	7.43	3.12		0.747	5.79	0.692	0.29	0.55	0.36	7.87	1.38	4.12	0.745	0.366	5.91	1.11	1.09	7.75
	R2	4	3.17	1.15		0.823	10.8	0.527	0.44	0.337	0.227	6.67	1.07	3.56	0.453	0.276	6.03	0.572	0.679	4.2
	R3	4	3.66	2.42		0.504	3.85	0.517	0.314	0.408	0.273	18.1	1.08	2.46	0.306	0.301	3.49	0.75	0.633	6.36
	R4	4	0.189	0.911		0.451	7.8	0.47	0.693	0.453	0	25.7	0.777	3.13	0.48	0.306	3.83	0.878	0.593	4.51
	R5	4	0.234	0.87		0.415	1.04	0.388	0.458	0.361	0	17.9	0.637	1.14	0.325	0.302	2.54	1.19	0.796	3.99
	R6	4	0.252	0.526		0.42	24.3	0.427	1.64	0.211	0	22.6	0.274	3.28	0.53	0.407	5.31	1.03	0.576	3.36
	R1	5	19.2	6.56		1.03	7.72	0.647	0.238	0.504	0.336	5.04	1.95	5.77	1.05	0.255	7.06	2	2.29	10.5
	R2	5	9.27	1.08		1.34	13.1	0.507	0.446	0.28	0.286	1.61	1.52	5.12	0.652	0.231	6.9	1.17	1.18	8.08
	R3	5	11.5	3.76		0.792	6.39	0.699	0.26	0.426	0.283	11.1	1.81	6.06	0.618	0.242	6.61	1.3	1.09	9.22
	R4	5	0.235	2.04		0.471	7.05	1.01	0.761	0.684	0.394	22.5	1.06	3.36	0.511	0.259	4.25	1.21	1.1	7.34
	R5	5	0.257	1.89		0.489	1.91	0.823	0.404	0.584	0.323	16.6	0.878	1.69	0.517	0.248	3.18	1.59	1.22	6.76
	R6	5	4.07	1.48		0.658	20.8	0.967	1.42	0.454	0.68	18.7	0.411	3.21	0.483	0.295	4.89	0.745	0.999	5.74
	R1	6	27.2	9.33		1.05	7.5	0.577	0.236	0.588	0.341	3.74	1.95	5.88	1.15	0.224	6.97	1.99	2.56	10.2
	R2	6	13.3	1.11		1.3	12.9	0.455	0.404	0.245	0.286	1.1	1.78	5.27	0.688	0.202	6.97	1.18	1.25	8.94
	R3	6	17	4.28		0.907	6.52	0.66	0.258	0.41	0.285	7.23	1.74	6.52	0.702	0.263	6.83	1.3	1.36	9.06
	R4	6	0.266	2.55		0.533	7.13	1.27	0.817	0.786	0.414	21.8	1.1	3.53	0.596	0.301	4.33	1.28	1.83	7.94
	R5	6	0.274	2.37		0.483	2.07	1.06	0.417	0.663	0.317	16.2	0.917	1.92	0.601	0.273	3.34	1.66	1.47	7.52
	R6	6	0.321	1.83		0.633	18.7	1.19	1.4	0.558	0.99	17.5	0.465	3.05	0.511	0.299	4.67	0.852	1.22	6.08
	R1	7	41	19.9		0.984	6.38	0.463	0.209	0.785	0.373	2.1	1.51	5.68	1.22	0.181	6.15	2	2.93	8.28
	R2	7	21.6	2.22		1.18	12.5	0.374	0.376	0.238	0.324	0.752	1.78	5.38	0.711	0.17	6.8	1.21	1.4	9.95
	R3	7	28.2	7.26		1.06	7.5	0.572	0.222	0.429	0.279	3.03	1.2	7.38	0.837	0.193	6.95	1.61	1.91	9.29
	R4	7	0.29	3.22		0.536	6.12	1.43	0.718	0.863	0.286	19.8	1.12	3.57	0.905	0.354	4.34	1.44	1.82	8.22
	R5	7	0.316	3.07		0.452	2.29	1.19	0.436	0.724	0.253	15.2	0.921	2.15	0.694	0.284	3.53	1.84	1.82	7.83
	R6	7	0.372	2.48		0.627	15.9	1.48	1.12	0.736	0.864	15.9	0.552	3.04	0.678	0.342	4.36	1.01	1.57	6.24
	MES Metabolites (from experiment in Fig. 1b)
	day	acetate			OD			pH
		R1	R2	R3	R1	R2	R3	R1	R2	R3
	0	0	0	0	0	0	0	5.7	5.7	5.7
	1	0.144	0.209	0.121	0.046	0.06	0.061	5.8	5.73	5.76
	3	0.255	0.397	0.256	0.068	0.079	0.088	5.82	5.77	5.79
	4	0.284	0.483	0.279	0.069	0.085	0.101	5.74	5.71	5.81
	6	0.293	0.57	0.361	0.116	0.156	0.136	5.62	5.64	5.72
	7	0.32	0.655	0.377	0.116	0.159	0.114	5.58	5.59	5.67
	10	0.396	0.859	0.426	0.122	0.164	0.149	5.51	5.41	5.61
	GF Metabolites (from experiment in Fig. 1a)
		Acetic Acid g/L			Ethanol g/L			OD			pH controlled at 5.7, See M&M
		GF1	GF2	GF3	GF1	GF2	GF3	GF1	GF2	GF3
	0	0.121	0.025	0.054	0	0	0	0.033	0.07	0.046
	1	0.118	0.131	0.059	0	0	0	0.023	0.119	0.103
	2	0.236	0.163	0.066	0	0	0	0.056	0.097	0.0807
	3	1.25	0.351	0.121	0.011	0.011	0	0.202	0.117	0.101
	4	3.19	2.29		0.051	0.051		0.505	0.489
	5	5.84	4.27	6.27	0.5	0.5	0.178	0.78	0.723	0.802
	6	7.54	6.43	9.5	0.812	0.812	0.454	0.868	0.88	1.018
	7	9.26	7.7		1.15	1.15		0.868	1
	8	10.9	8.58	15.6	1.62	1.62	1	0.976	1.02	1.14
	9	13.2		15.9	2.87	2.87	1.04	0.997		1.25
