# Supplementary material for: Microbial Electrosynthesis Reshapes Energy Metabolism and Physiology in Clostridium ljungdahlii
Source: Microb Biotechnol. 2026 Jun 6;19(6):e70398. doi: 10.1111/1751-7915.70398 (PMC13241827; doi:10.1111/1751-7915.70398)
Supplement: Supplementary file 2 — Table S2: RNA seq data of all detected genes given as log2FoldChange MES versus GF. [file MBT2-19-e70398-s002.xlsx]

## Sheet: Table S2  Transcriptomics 
RNA seq data of all detected genes given as log2FoldChange MES vs GF
ID	baseMean	log2FoldChange	pvalue
CLJU_RS00005	52.5469	0.531585	0.412004
CLJU_RS00010	1.69811	-3.25894	0.223959
CLJU_RS00020	9.94805	-4.33503	0.0125322
CLJU_RS00025	1.59256	-0.878987	0.737409
CLJU_RS00030	34.3072	-0.0911651	0.900763
CLJU_RS00035	56.9799	-0.357108	0.581749
CLJU_RS00040	40100.7	0.940306	0.0964889
CLJU_RS00045	250285	1.69858	0.00156583
CLJU_RS00050	114.302	-0.33994	0.655856
CLJU_RS00060	1.35763	-2.87636	0.32474
CLJU_RS00065	7.7302	1.42056	0.252198
CLJU_RS00070	39.8869	-0.308436	0.664912
CLJU_RS00075	22.1775	0.57014	0.493941
CLJU_RS00080	6.79123	-1.3041	0.361043
CLJU_RS00085	52.0488	-2.21021	0.00200867
CLJU_RS00090	67.2531	-0.402484	0.640268
CLJU_RS00095	176.024	-0.250477	0.754656
CLJU_RS00100	92.879	-1.30416	0.129628
CLJU_RS00105	4.73624	-4.69389	0.0226889
CLJU_RS21180	2.11735	1.17471	0.600427
CLJU_RS00170	1.22048	-2.84792	0.343745
CLJU_RS00185	1.54129	-1.45315	0.580588
CLJU_RS21190	2.97769	0.892728	0.624446
CLJU_RS00200	2.80401	-1.3922	0.497106
CLJU_RS00210	1.89511	-1.71187	0.487829
CLJU_RS00240	11.6954	-3.46954	0.0150638
CLJU_RS00245	4.92261	-3.00277	0.131009
CLJU_RS00250	2.62527	-0.903162	0.653503
CLJU_RS00255	12.1463	-3.55266	0.0108915
CLJU_RS00260	6.43947	-1.60975	0.275267
CLJU_RS00285	4.9031	-0.902244	0.550968
CLJU_RS00300	2.85594	0.553209	0.777988
CLJU_RS00305	10.0696	4.05623	0.00150261
CLJU_RS00310	5.79139	0.294014	0.834155
CLJU_RS00315	192.3	-1.85919	0.00170029
CLJU_RS00320	127.145	-1.15063	0.0455737
CLJU_RS00325	259.165	-1.75208	0.000810255
CLJU_RS00330	201.923	-2.26902	5.37023e-05
CLJU_RS22755	2.11875	-1.6191	0.498169
CLJU_RS22760	0.340474	-1.28263	0.793172
CLJU_RS00340	2.25179	0.248182	0.908849
CLJU_RS00345	2.79067	-1.48722	0.475391
CLJU_RS00350	0.692237	0.0165554	0.996479
CLJU_RS00360	14.1409	-2.46169	0.0342928
CLJU_RS00365	8.60883	-1.97843	0.123429
CLJU_RS00370	2.56903	-4.01463	0.117536
CLJU_RS00375	3.49185	2.74419	0.141677
CLJU_RS00380	0.309522	-1.19229	0.807465
CLJU_RS00385	0.309522	-1.19229	0.807465
CLJU_RS00390	2.80812	-3.94111	0.0897877
CLJU_RS00395	2.23418	0.623196	0.763144
CLJU_RS00405	31.0196	-1.57989	0.0967295
CLJU_RS21525	189539	3.24096	1.31818e-09
CLJU_RS00410	22.5699	-1.17631	0.19684
CLJU_RS00415	112.142	0.693685	0.221082
CLJU_RS00420	6.16687	1.23411	0.408299
CLJU_RS00430	4.49792	2.18018	0.16182
CLJU_RS00440	8.05627	1.06483	0.384015
CLJU_RS00445	18.1732	0.938678	0.285193
CLJU_RS00450	7.79073	-1.80443	0.170967
CLJU_RS00465	41.6077	-0.535929	0.429787
CLJU_RS00470	22.5528	-0.63459	0.438561
CLJU_RS00475	52.2464	-4.10189	3.3732e-06
CLJU_RS00480	7.58883	-0.409942	0.773184
CLJU_RS00485	39782	0.94694	0.0934324
CLJU_RS00490	248208	1.6938	0.00162277
CLJU_RS00495	115.912	0.0818044	0.909608
CLJU_RS00500	1.8607	2.49331	0.286199
CLJU_RS00505	0.970806	-0.702448	0.831296
CLJU_RS00520	0.723189	-0.072791	0.984265
CLJU_RS00525	0.880006	-2.31714	0.495455
CLJU_RS00530	14.3837	1.17713	0.212414
CLJU_RS00535	3.97593	-1.94889	0.291657
CLJU_RS00540	8.63493	-0.24379	0.833153
CLJU_RS00545	4.15101	-1.68786	0.335176
CLJU_RS00550	3.09945	1.15701	0.537577
CLJU_RS00555	41056	0.939894	0.0967143
CLJU_RS00560	255141	1.69669	0.00157926
CLJU_RS00565	126.674	0.164289	0.833078
CLJU_RS00570	19.1008	4.48323	7.43773e-06
CLJU_RS00575	9.49807	-1.48611	0.21356
CLJU_RS00580	2.94814	-1.0536	0.584024
CLJU_RS00585	63.3076	2.36646	0.000155822
CLJU_RS00590	2.42687	0.570486	0.788189
CLJU_RS00595	11.3304	0.330619	0.752503
CLJU_RS00600	10.3878	-1.15815	0.333913
CLJU_RS00605	2.11941	0.442632	0.84685
CLJU_RS00610	34.5922	3.51317	4.46681e-06
CLJU_RS00615	189.751	2.39744	6.20445e-06
CLJU_RS00620	13.2319	0.0230308	0.981474
CLJU_RS00625	25.9858	1.34938	0.0918157
CLJU_RS00630	40648.4	0.952375	0.0920931
CLJU_RS00635	253943	1.70192	0.00154263
CLJU_RS00640	54.5332	-0.232077	0.740776
CLJU_RS00645	28.2191	1.33971	0.105317
CLJU_RS00650	11.4298	-0.7146	0.574513
CLJU_RS00655	0.835709	-2.4088	0.52073
CLJU_RS00660	12.5862	-0.931961	0.361733
CLJU_RS00665	22.9718	0.149151	0.855079
CLJU_RS00675	21.5408	4.07717	3.75447e-05
CLJU_RS00680	2.26148	1.73101	0.468177
CLJU_RS00685	63.9308	3.39062	1.21455e-06
CLJU_RS00690	7.08275	1.01689	0.4521
CLJU_RS00695	12.4943	-0.0378739	0.97203
CLJU_RS00700	3.09879	0.0263881	0.989016
CLJU_RS00705	11139.1	2.01584	3.46747e-05
CLJU_RS00710	10.4864	-1.64671	0.169316
CLJU_RS00715	15.2024	-2.18177	0.0474572
CLJU_RS00720	4.34736	-2.12618	0.235793
CLJU_RS00725	9.11748	-0.063348	0.95565
CLJU_RS00730	245.134	-2.84747	9.82098e-08
CLJU_RS00735	207.816	-3.42706	1.94758e-09
CLJU_RS00740	279.532	2.02854	0.000394416
CLJU_RS00745	3.79448	-1.99173	0.28836
CLJU_RS00750	69.2252	0.678305	0.331307
CLJU_RS00755	64.8766	1.14465	0.0965442
CLJU_RS00760	20.442	0.931704	0.279398
CLJU_RS00765	20.7156	2.28029	0.00865882
CLJU_RS00770	10.2254	-1.90614	0.111519
CLJU_RS22530	30.5292	1.08581	0.141254
CLJU_RS00775	4.28425	0.593294	0.723133
CLJU_RS00780	12.7423	-0.371853	0.709035
CLJU_RS00790	2.99596	2.06258	0.289995
CLJU_RS00805	9.56567	1.21141	0.272516
CLJU_RS00810	8.19806	4.03675	0.00293475
CLJU_RS00815	1.80652	-1.88089	0.481709
CLJU_RS00820	1.80652	-1.88089	0.481709
CLJU_RS00835	39.9678	0.266982	0.696894
CLJU_RS00840	26.1723	-1.23844	0.135301
CLJU_RS00845	0.464283	-1.5874	0.739519
CLJU_RS00850	284.232	1.05325	0.0438613
CLJU_RS00865	26.7592	5.04234	4.05099e-07
CLJU_RS00870	21.0128	4.7311	1.71345e-06
CLJU_RS00875	5.63812	-5.04313	0.00946677
CLJU_RS00880	12.9729	-3.7122	0.00644686
CLJU_RS00885	12.9244	-3.69232	0.00679834
CLJU_RS00895	66.6535	2.95492	5.08083e-06
CLJU_RS00900	5.9429	2.53835	0.0834985
CLJU_RS00905	7.8835	0.0270193	0.982417
CLJU_RS00910	3.85007	-1.20363	0.497776
CLJU_RS00915	64.657	0.899582	0.157154
CLJU_RS00920	62.6237	-0.647686	0.317905
CLJU_RS00925	66.9473	-1.68723	0.00875474
CLJU_RS00930	45.4307	0.0962745	0.883411
CLJU_RS00935	20.1547	1.68445	0.0499414
CLJU_RS00940	44.8271	7.29152	1.17967e-12
CLJU_RS00950	0.588092	-1.90465	0.659357
CLJU_RS00955	4.67009	0.41196	0.79466
CLJU_RS00960	40.344	-1.28695	0.0946448
CLJU_RS00965	3.14654	-2.61979	0.216642
CLJU_RS00970	16.1374	5.19217	5.14371e-06
CLJU_RS00975	11.0395	5.04468	7.02441e-05
CLJU_RS00995	5.1562	5.67953	0.00114065
CLJU_RS01000	3.55761	3.93826	0.0369823
CLJU_RS01005	6.74153	3.75462	0.0110333
CLJU_RS01010	345.367	3.91517	3.08975e-12
CLJU_RS01015	7.66358	2.0297	0.103005
CLJU_RS01020	3.15297	3.4798	0.0689192
CLJU_RS01025	1.61448	-0.177044	0.943761
CLJU_RS01030	3.91389	1.01033	0.572436
CLJU_RS01040	1.28098	1.16472	0.670904
CLJU_RS01045	1.6362	-3.19665	0.23916
CLJU_RS01050	3.86487	1.44098	0.401402
CLJU_RS01055	47.5431	0.139721	0.836562
CLJU_RS01060	1.3029	1.64065	0.568135
CLJU_RS01065	7.08892	0.361772	0.782275
CLJU_RS01075	45.1673	0.630461	0.339807
CLJU_RS01080	0.785093	-0.234702	0.947732
CLJU_RS01085	57.3073	0.242238	0.698587
CLJU_RS01090	94.9157	0.338004	0.560163
CLJU_RS01095	9.40874	-0.493369	0.662624
CLJU_RS01100	2.83702	-2.42178	0.267963
CLJU_RS01105	17.4585	0.110901	0.899847
CLJU_RS01110	0.55714	-1.82704	0.679276
CLJU_RS01115	9.75127	-0.792297	0.480496
CLJU_RS01120	8.34437	-1.06738	0.419058
CLJU_RS01125	1.6208	-1.69162	0.54065
CLJU_RS01130	5.82464	-1.87558	0.232619
CLJU_RS01135	20.6322	-3.45128	0.00132232
CLJU_RS01140	8.12841	-0.333167	0.779286
CLJU_RS01145	19.7592	-0.772272	0.36955
CLJU_RS01150	10.587	-0.995701	0.366275
CLJU_RS01155	5.39547	-2.44476	0.151953
CLJU_RS01160	131.452	-1.48009	0.00867987
CLJU_RS01165	62.8587	-2.05051	0.00164439
CLJU_RS01170	90.4729	-1.46081	0.0302562
CLJU_RS01175	58.3018	-0.226418	0.738668
CLJU_RS01180	198.458	-0.957379	0.0742422
CLJU_RS01185	73.222	-2.54721	0.000114956
CLJU_RS01190	306.518	-0.721359	0.148538
CLJU_RS01195	192.464	-1.28429	0.0146541
CLJU_RS01200	0.402379	-1.44344	0.767898
CLJU_RS01205	13.1681	4.40562	0.000174096
CLJU_RS01215	18.3885	7.6363	1.33676e-08
CLJU_RS01225	91.0489	1.89475	0.00253073
CLJU_RS01230	18.1252	2.47296	0.00772906
CLJU_RS01235	41.4	-0.618655	0.512918
CLJU_RS01240	48.5134	4.09965	3.72766e-08
CLJU_RS01245	28.3846	-0.115302	0.901817
CLJU_RS01250	44.4212	-0.0383802	0.966608
CLJU_RS01255	70.113	3.80598	2.0347e-08
CLJU_RS01260	36.0044	-1.40352	0.0648955
CLJU_RS01265	14.2592	-0.180968	0.854092
CLJU_RS01270	1.16986	-0.810114	0.780305
CLJU_RS01275	4.65408	0.43311	0.771154
CLJU_RS01280	310.183	0.827219	0.104141
CLJU_RS01285	33.5674	0.199202	0.795034
CLJU_RS01290	36.7084	0.177317	0.843329
CLJU_RS01295	1.45049	-2.9913	0.292639
CLJU_RS01300	15.3937	-1.60044	0.10564
CLJU_RS01310	18.1043	0.90929	0.294965
CLJU_RS01315	174.928	-1.11977	0.0335525
CLJU_RS01320	10.5164	0.245988	0.823426
CLJU_RS01325	1.41543	-0.128467	0.963422
CLJU_RS01330	6.98035	-3.91151	0.0286327
CLJU_RS01335	122.622	1.02614	0.0734357
CLJU_RS01340	23.3441	-0.272108	0.782415
CLJU_RS01345	24.8158	-1.06143	0.201783
CLJU_RS01350	19.3928	0.248696	0.772677
CLJU_RS01355	1.48144	-3.02766	0.282806
CLJU_RS01360	4.06382	-4.59465	0.027948
CLJU_RS01365	2.74416	-2.35623	0.286265
CLJU_RS01370	6.62584	-1.02417	0.456229
CLJU_RS01375	116.573	0.486917	0.374978
CLJU_RS01390	22.6911	0.274848	0.735451
CLJU_RS01395	13.3272	0.617122	0.540722
CLJU_RS01400	2.74276	0.0987935	0.959211
CLJU_RS01405	15.8373	-2.87147	0.0102388
CLJU_RS01410	105.411	2.25415	0.000602164
CLJU_RS01415	13.2748	-0.697491	0.485532
CLJU_RS01425	1723.38	4.23572	3.02132e-16
CLJU_RS01430	3.70147	-4.31389	0.0513867
CLJU_RS01435	2.05193	-3.47834	0.172552
CLJU_RS01440	33.6614	-0.140532	0.847859
CLJU_RS01445	10.1672	-0.346761	0.753989
CLJU_RS01450	5.50945	-0.578278	0.685041
CLJU_RS01455	42.0154	-0.602599	0.385769
CLJU_RS01465	1.60114	-0.435679	0.870716
CLJU_RS01470	0.619044	-1.97826	0.640054
CLJU_RS01475	18.1947	-1.19707	0.183999
CLJU_RS01480	11.4664	1.32438	0.197983
CLJU_RS01485	52.1577	3.71165	4.11305e-07
CLJU_RS01490	122.343	3.77927	1.69679e-08
CLJU_RS01495	26.9006	-1.52784	0.062186
CLJU_RS01500	83.3597	-1.27659	0.0321563
CLJU_RS01505	27.9358	0.115125	0.884119
CLJU_RS01510	16.1753	-0.981156	0.297137
CLJU_RS01515	30.9592	0.89143	0.220229
CLJU_RS01520	7.42714	-0.23244	0.850994
CLJU_RS01525	5.63412	0.82545	0.556015
CLJU_RS01530	20.1323	-0.0475269	0.955073
CLJU_RS01535	4.51833	-0.779729	0.617913
CLJU_RS01540	5.92041	-0.648622	0.655681
CLJU_RS01545	16.3591	0.186497	0.838312
CLJU_RS01550	11.1118	-0.39331	0.710466
CLJU_RS01555	40.6745	0.685195	0.312054
CLJU_RS01560	13.8813	0.691582	0.478007
CLJU_RS01565	40.4891	1.37389	0.10482
CLJU_RS01570	16.1937	0.313018	0.729534
CLJU_RS01575	4.45782	-2.22938	0.21064
CLJU_RS01585	42.9049	0.0812079	0.911678
CLJU_RS01590	34.092	1.66902	0.0200308
CLJU_RS01595	97.8175	1.05209	0.0651038
CLJU_RS01600	7.56556	0.427152	0.730396
CLJU_RS01610	1.18953	-2.80718	0.355084
CLJU_RS01615	41.4711	0.834305	0.216623
CLJU_RS01620	6.853	0.275083	0.829921
CLJU_RS01625	61.8272	0.264977	0.681688
CLJU_RS01655	0.526187	-1.74494	0.699895
CLJU_RS01670	1.21908	1.39748	0.616316
CLJU_RS01745	4.3726	-0.956712	0.55628
CLJU_RS01785	2.77577	-0.706387	0.73163
CLJU_RS01795	8.19372	-1.63981	0.220815
CLJU_RS01800	1.14589	-0.215846	0.944941
CLJU_RS01810	1.20082	-0.878049	0.760013
CLJU_RS01845	1.65381	-3.32074	0.221666
CLJU_RS01850	4.81455	-0.565352	0.72638
CLJU_RS01855	3.33225	-2.72596	0.191677
CLJU_RS01860	1.09462	-0.952516	0.762795
CLJU_RS01865	0.630332	0.217127	0.955451
CLJU_RS01875	2.37479	-3.65493	0.144595
CLJU_RS01890	3.24929	0.259591	0.883486
CLJU_RS01905	1.20714	-2.93578	0.36869
CLJU_RS01915	7.31728	0.0465793	0.97048
CLJU_RS01920	7.55595	-1.62886	0.245363
CLJU_RS01925	11.5862	-0.397917	0.725428
CLJU_RS01930	4.72642	-1.07408	0.496471
CLJU_RS01935	2.30466	0.49212	0.829199
CLJU_RS01940	204.4	1.61566	0.00245292
CLJU_RS01945	5.15723	-0.533568	0.740162
CLJU_RS01950	5.86253	0.981283	0.470301
CLJU_RS01955	10.6571	-2.05565	0.0930185
CLJU_RS01960	16.3096	0.520349	0.56245
CLJU_RS01965	1.00381	-2.53418	0.432803
CLJU_RS01975	13.2432	0.203982	0.837889
CLJU_RS01980	51.6888	3.15895	5.89252e-06
CLJU_RS01985	13.6752	0.639265	0.513467
CLJU_RS01995	3.04165	0.235251	0.8999
CLJU_RS02000	14.7059	0.823622	0.379395
CLJU_RS02005	6.83797	2.93497	0.0531615
CLJU_RS02010	10.9247	5.24348	4.68248e-05
CLJU_RS02025	6.42472	-0.678946	0.614204
CLJU_RS02030	128.734	2.09916	0.000167177
CLJU_RS02035	37.5972	1.80674	0.0100823
CLJU_RS02045	3.91895	-1.00158	0.550428
CLJU_RS02050	5.57136	-0.607918	0.668913
CLJU_RS02055	12.8676	0.367238	0.715779
CLJU_RS02060	5.36318	2.12107	0.16144
CLJU_RS02065	10.9859	3.06937	0.0097131
CLJU_RS02070	2.04987	-1.8803	0.433356
CLJU_RS02075	13.7565	1.1163	0.262533
CLJU_RS21195	8.37388	1.46757	0.21184
CLJU_RS02085	4.32198	-0.360627	0.818235
CLJU_RS02090	2.3291	-0.328183	0.87718
CLJU_RS02095	11.618	-1.14453	0.3255
CLJU_RS02100	4.28265	0.835549	0.59144
CLJU_RS02105	18.8692	1.26445	0.150279
CLJU_RS02110	4.04195	-4.46154	0.0364782
CLJU_RS02115	14.5312	3.18469	0.00236038
CLJU_RS02120	18.2314	5.09485	3.38964e-06
CLJU_RS02125	18.2858	3.61819	0.000323977
CLJU_RS02130	23.0744	-0.229372	0.78521
CLJU_RS02135	34.8628	-0.113396	0.888645
CLJU_RS02140	5.70173	0.100126	0.94662
CLJU_RS02145	9.33189	-0.463776	0.694124
CLJU_RS02150	2.02589	-1.51441	0.531809
CLJU_RS02155	21.8824	2.57315	0.00270629
CLJU_RS02160	5.48281	-0.306349	0.829465
CLJU_RS02165	16.1645	0.775707	0.399007
CLJU_RS02170	2.81099	-1.06873	0.588051
CLJU_RS02175	83.9467	3.5871	8.64609e-09
CLJU_RS02180	1.78751	1.15291	0.627651
CLJU_RS02185	158.113	4.73229	3.5007e-13
CLJU_RS02190	23.6299	-0.492405	0.563939
CLJU_RS02195	59.4764	-0.405714	0.529171
CLJU_RS02200	9.82643	0.632556	0.572016
CLJU_RS02205	14.9721	3.50648	0.00167098
CLJU_RS02210	4.83699	3.5225	0.0306466
CLJU_RS02220	4.32144	6.41424	0.00113652
CLJU_RS02230	6.74393	-0.400904	0.757858
CLJU_RS02235	9.47613	1.63377	0.159844
CLJU_RS02240	6.96843	0.904373	0.470691
CLJU_RS02245	2.5894	-2.23936	0.320348
CLJU_RS02250	1.28238	-2.92602	0.322289
CLJU_RS02255	3.50614	1.11069	0.515782
CLJU_RS02260	5.89422	-0.687347	0.618563
CLJU_RS02265	0.960174	0.30866	0.926355
CLJU_RS02270	6.21655	1.83974	0.176531
CLJU_RS02275	20.2122	-1.9916	0.0308031
CLJU_RS02280	2.63862	-0.74275	0.710764
CLJU_RS02285	1.25143	-2.88751	0.332819
CLJU_RS02290	5.45949	0.551792	0.691417
CLJU_RS02300	0.55714	-1.82704	0.679276
CLJU_RS02305	1.26272	-1.00375	0.721855
CLJU_RS02315	1.727	-1.68482	0.506573
CLJU_RS02320	23.2467	4.13605	2.01461e-05
CLJU_RS02325	8.35916	-1.56743	0.213227
CLJU_RS02330	38.2007	2.29479	0.00186958
CLJU_RS02335	21.2928	3.10316	0.000569545
CLJU_RS02340	14.4319	-4.93099	0.00234402
CLJU_RS02345	26.2417	0.995573	0.216651
CLJU_RS02350	7.31873	-0.37046	0.774584
CLJU_RS02355	4.12444	3.86149	0.0261319
CLJU_RS02365	180.639	-1.06844	0.067004
CLJU_RS02370	9069.8	0.710164	0.12662
CLJU_RS02375	5.78516	-1.69515	0.256009
CLJU_RS02380	14.6641	-0.642642	0.503707
CLJU_RS02385	6.1932	-3.743	0.0408378
CLJU_RS02390	34.1565	-1.19139	0.143196
CLJU_RS02395	5.66069	-2.5732	0.122795
CLJU_RS02400	3.96204	1.99322	0.233704
CLJU_RS02425	1.40685	-0.471489	0.864077
CLJU_RS02430	0.910958	-2.37466	0.478864
CLJU_RS02445	215.165	-1.98348	0.000154981
CLJU_RS02450	103.597	-1.57696	0.00728748
CLJU_RS02455	0.309522	-1.19229	0.807465
CLJU_RS22790	2.14478	-3.55455	0.156132
CLJU_RS02470	2.3305	-3.696	0.128606
CLJU_RS02475	3.67478	-4.39118	0.0399386
CLJU_RS02480	13.4761	-1.84462	0.0879401
CLJU_RS02485	21.0845	-0.717166	0.3964
CLJU_RS02490	23.8153	-2.70371	0.00347272
CLJU_RS02495	18.217	-2.68282	0.0102333
CLJU_RS02500	64.601	0.210406	0.72986
CLJU_RS02505	633.023	-0.33784	0.483026
CLJU_RS02510	47.0064	-0.71394	0.298217
CLJU_RS02515	35.1673	0.0803463	0.909366
CLJU_RS02520	241.664	1.57751	0.00273716
CLJU_RS02525	46.4528	1.1536	0.0789399
CLJU_RS02530	7.21614	-1.01712	0.438967
CLJU_RS02535	2.13767	2.13171	0.381495
CLJU_RS02540	3.97313	1.32687	0.424949
CLJU_RS02555	14.5043	-6.40399	0.000163152
CLJU_RS02560	28.0577	-0.894451	0.287143
CLJU_RS02565	13.2212	-3.01718	0.0136501
CLJU_RS02570	5.58816	-2.28236	0.156407
CLJU_RS02575	3.13525	-4.18491	0.0598769
CLJU_RS02580	2.7997	-2.21251	0.318686
CLJU_RS02590	2.98049	-4.10317	0.0687888
CLJU_RS02595	1.34429	-2.99999	0.302353
CLJU_RS02600	2.37971	-1.74941	0.446738
CLJU_RS02605	5.01562	-1.49474	0.335504
CLJU_RS02610	22.1457	-3.33981	0.00159585
CLJU_RS02615	11.8833	-2.94409	0.0197057
CLJU_RS02620	9.42197	-3.216	0.025521
CLJU_RS02625	11.9137	-2.71215	0.0293763
CLJU_RS02630	8.98643	-4.08847	0.0171052
CLJU_RS02635	0.495235	-1.65772	0.721329
CLJU_RS02640	4.55479	-4.69992	0.0208366
CLJU_RS02645	38.5889	0.879597	0.198635
CLJU_RS02700	0.309522	-1.19229	0.807465
CLJU_RS02725	0.818101	-2.19444	0.530682
CLJU_RS02740	0.371426	-1.36601	0.78004
CLJU_RS02745	0.908902	-0.558412	0.868771
CLJU_RS02750	2.60561	0.00399767	0.998355
CLJU_RS02755	1.68542	-1.04278	0.684852
CLJU_RS02760	15.7377	-0.875815	0.356381
CLJU_RS02765	43.9833	-1.67517	0.0170293
CLJU_RS02770	7.36291	-5.3751	0.0039488
CLJU_RS02775	15.2474	1.34358	0.150509
CLJU_RS02780	6.14661	-0.857423	0.551749
CLJU_RS02785	14.5508	-2.12695	0.0435678
CLJU_RS02790	25.1767	-0.28483	0.725229
CLJU_RS02795	29.5046	-0.742536	0.334017
CLJU_RS02800	5.12543	-2.5171	0.149975
CLJU_RS02805	81.6225	1.20996	0.0395113
CLJU_RS02810	13.685	-1.28086	0.202426
CLJU_RS02815	72.0013	1.20732	0.0441416
CLJU_RS02820	2.377	-2.27684	0.325777
CLJU_RS02825	3.96735	-2.64339	0.195834
CLJU_RS02830	1.38447	-0.0697388	0.980304
CLJU_RS02835	0.340474	-1.28263	0.793172
CLJU_RS02840	11.1221	-0.0116704	0.991423
CLJU_RS02845	14.915	1.48483	0.143231
CLJU_RS02850	10.3423	-0.264199	0.806763
CLJU_RS02855	13.8432	-2.05793	0.052391
CLJU_RS02860	58.1221	-0.848589	0.181689
CLJU_RS02865	6.47374	-1.06398	0.447009
CLJU_RS02870	3.01144	-4.11991	0.0668865
CLJU_RS02875	145.725	-3.11682	1.22006e-07
CLJU_RS02880	13.0362	-2.17696	0.0555888
CLJU_RS02885	15.2436	-0.791331	0.419546
CLJU_RS02890	5.53389	-1.11955	0.480427
CLJU_RS21200	25.6266	1.51786	0.0570983
CLJU_RS02905	32.7777	-2.9857	0.000621391
CLJU_RS02910	31.3447	-1.37535	0.0795665
CLJU_RS02915	0.89827	0.520132	0.879124
CLJU_RS02920	2.97417	-2.42987	0.269691
CLJU_RS02925	16.9637	-0.743949	0.419417
CLJU_RS02930	20.9715	-0.519476	0.535849
CLJU_RS02935	4.32198	-0.360627	0.818235
CLJU_RS02940	8.90838	-1.35197	0.27084
CLJU_RS02945	8.58551	-1.29954	0.293112
CLJU_RS02950	52.1248	0.00635843	0.992185
CLJU_RS02955	3.2548	-4.13734	0.0668114
CLJU_RS02960	37.435	0.883708	0.229177
CLJU_RS02965	24.6102	0.0758565	0.924201
CLJU_RS02970	2.84334	-4.08577	0.0747044
CLJU_RS02975	2.26859	-3.65036	0.137064
CLJU_RS02980	4.46193	-4.66619	0.0224402
CLJU_RS02985	2.22289	-0.451507	0.831326
CLJU_RS02995	37.7748	-1.76566	0.0237751
CLJU_RS03000	4.39657	-1.19112	0.460249
CLJU_RS03005	3.70228	-0.859024	0.614684
CLJU_RS03010	4.47814	-1.93069	0.256765
CLJU_RS21980	9.21291	1.32461	0.310607
CLJU_RS03020	19.8767	-0.648843	0.45294
CLJU_RS03025	16.8399	-1.73329	0.0764228
CLJU_RS03030	63.8417	-0.423338	0.497547
CLJU_RS03035	1.55258	-0.0477147	0.985089
CLJU_RS03040	10.2584	-0.327621	0.762063
CLJU_RS03050	148.954	1.68592	0.00177853
CLJU_RS03055	40.8563	0.221508	0.747259
CLJU_RS03060	40797.4	0.948914	0.093733
CLJU_RS03065	17.9644	-1.81219	0.119539
CLJU_RS03070	31.7676	1.21255	0.601852
CLJU_RS03075	253250	1.73441	0.0012026
CLJU_RS03095	1.35763	-2.87636	0.32474
CLJU_RS03100	357.688	2.70752	0.000351288
CLJU_RS03105	9.0414	3.1216	0.0155038
CLJU_RS03110	2.56768	-0.258516	0.900769
CLJU_RS03115	19.3702	-2.99797	0.00382515
CLJU_RS03120	10.4942	-2.52755	0.0506036
CLJU_RS03125	3.45672	-1.3352	0.468173
CLJU_RS03130	17.3739	-1.19966	0.190531
CLJU_RS03135	1.22048	-2.84792	0.343745
CLJU_RS03140	1.51239	-3.06309	0.27337
CLJU_RS03155	3.89847	-2.85027	0.179182
CLJU_RS03170	34.3572	1.57281	0.0284443
CLJU_RS03175	1.94227	0.779708	0.733586
CLJU_RS03190	1.05303	0.0437054	0.989213
CLJU_RS03195	0.588092	-1.90465	0.659357
CLJU_RS03200	1.7094	-1.47647	0.565923
CLJU_RS03205	40901.8	0.951167	0.093554
CLJU_RS03210	21.3112	-1.59456	0.13069
CLJU_RS03215	36.8916	1.17891	0.143099
CLJU_RS03220	252459	1.72998	0.0012603
CLJU_RS03225	48.5421	0.226665	0.781275
CLJU_RS03230	15.8531	-1.84809	0.0914612
CLJU_RS03235	13.0461	-1.29682	0.229955
CLJU_RS03240	3.28369	-2.62572	0.215263
CLJU_RS03245	1.56095	-3.23196	0.242926
CLJU_RS03250	34.5283	-2.61355	0.00203254
CLJU_RS03255	80.6274	-2.49797	8.34594e-05
CLJU_RS03260	32.5296	-4.20775	4.73292e-05
CLJU_RS03265	15.0934	0.946961	0.320664
CLJU_RS03270	21.2667	1.12695	0.172964
CLJU_RS03275	24.91	0.993856	0.21762
CLJU_RS03280	41.5177	-3.7762	3.23768e-05
CLJU_RS03285	53.4955	-2.78918	0.000177884
CLJU_RS03290	23.1352	-3.05587	0.00219246
CLJU_RS03295	82.3105	-4.09478	7.11175e-08
CLJU_RS03300	2087.36	-1.7288	0.00023388
CLJU_RS03305	95.1479	0.948504	0.098176
CLJU_RS03310	35.4556	-1.51962	0.0535208
CLJU_RS03315	17.3827	-1.67824	0.094
CLJU_RS03320	11.3008	-1.81816	0.116131
CLJU_RS03325	8.61441	-1.02577	0.393218
CLJU_RS03330	42.2202	-2.01367	0.00534156
CLJU_RS03335	2.14273	-1.97186	0.404427
CLJU_RS03340	7.91445	0.0121738	0.992058
CLJU_RS03345	5.60448	3.56264	0.0207923
CLJU_RS03360	13.6272	-1.49424	0.165212
CLJU_RS03365	38.7649	-0.73303	0.295496
CLJU_RS03370	4.54742	0.560068	0.754175
CLJU_RS03375	65.5185	1.76407	0.01104
CLJU_RS03380	4.49083	-3.20297	0.0994351
CLJU_RS03385	17.2223	2.73339	0.00406117
CLJU_RS03390	18.3015	0.538211	0.560817
CLJU_RS03400	31.328	1.40172	0.0561054
CLJU_RS03405	4.62026	-0.564617	0.737292
CLJU_RS03410	142.997	1.23078	0.03739
CLJU_RS03415	21.9938	0.679333	0.419731
CLJU_RS03420	9.84437	-0.0795239	0.946633
CLJU_RS03425	4.31846	-3.08384	0.118373
CLJU_RS03430	28.0403	-0.114119	0.880156
CLJU_RS21535	26915	3.1541	1.13895e-11
CLJU_RS03440	791.933	-2.04959	2.06426e-05
CLJU_RS03445	44.206	-1.98916	0.00759686
CLJU_RS03450	16.7703	-2.25638	0.0267851
CLJU_RS03455	27.6222	-3.53396	0.000372667
CLJU_RS03460	331.043	-0.233073	0.642317
CLJU_RS03465	566.167	0.73846	0.137076
CLJU_RS03470	343.401	1.72674	0.00118338
CLJU_RS03475	280.936	2.54935	1.53589e-05
CLJU_RS03480	1049.62	2.05442	0.000127489
CLJU_RS03485	1708.54	2.23669	1.98301e-06
CLJU_RS03490	13.4992	-1.24935	0.215442
CLJU_RS03495	2.62527	-0.903162	0.653503
CLJU_RS03500	7.06618	-5.42935	0.00436255
CLJU_RS03505	43.9411	2.02882	0.00261319
CLJU_RS03515	87.7774	2.34377	0.000242717
CLJU_RS03520	10.786	-1.01093	0.353081
CLJU_RS03525	20.3502	-1.38594	0.125785
CLJU_RS03530	15.7687	-0.880775	0.353304
CLJU_RS03535	8.15378	-1.17535	0.347222
CLJU_RS03540	3.44403	-0.256942	0.883898
CLJU_RS03545	5.00659	-1.21632	0.444318
CLJU_RS03550	11.3657	-2.58371	0.0400544
CLJU_RS03555	45.8031	-0.302782	0.655685
CLJU_RS03560	12.7626	-0.425346	0.68779
CLJU_RS03565	3.74247	0.179422	0.914249
CLJU_RS03570	353.196	-0.00724877	0.988452
CLJU_RS03575	27.1475	-2.81373	0.00255986
CLJU_RS03580	22.2066	-1.88323	0.0321034
CLJU_RS03585	4.88278	-1.16127	0.468709
CLJU_RS03590	14.0206	-0.343516	0.721166
CLJU_RS03595	40.2634	-1.71292	0.0219631
CLJU_RS03610	3.56784	-0.375696	0.828612
CLJU_RS03620	2.06953	-3.5838	0.153249
CLJU_RS03625	126.051	1.03707	0.0843508
CLJU_RS03630	56.5416	0.669244	0.304848
CLJU_RS03635	382.672	1.02448	0.0364597
CLJU_RS03640	6.59409	0.0751311	0.9545
CLJU_RS03645	4.28405	-0.531092	0.738413
CLJU_RS03650	1.5589	-1.62232	0.562283
CLJU_RS03655	23.7597	0.319573	0.688911
CLJU_RS03660	1.56095	-3.23196	0.242926
CLJU_RS03665	27.5797	1.58031	0.040636
CLJU_RS03670	1.02208	0.1264	0.969133
CLJU_RS03675	16.0731	0.425167	0.644369
CLJU_RS03680	7.0197	1.13735	0.367321
CLJU_RS03685	4.42181	-0.220767	0.891654
CLJU_RS22145	6.26142	-5.25054	0.00668809
CLJU_RS03690	2.8137	-0.398443	0.846365
CLJU_RS03695	3.85002	-1.77222	0.361295
CLJU_RS03700	7.32851	-2.11747	0.132086
CLJU_RS03705	16.4923	-1.08212	0.25268
CLJU_RS03710	4.84471	0.753689	0.633261
CLJU_RS03715	27.0604	0.659548	0.435721
CLJU_RS03720	6.33035	-3.751	0.0387854
CLJU_RS03725	4.48877	-2.24201	0.207258
CLJU_RS03730	18.5336	-1.2285	0.187303
CLJU_RS03745	1.60179	1.73182	0.485222
CLJU_RS03755	8.19993	-2.68912	0.0759725
CLJU_RS03775	0.692237	0.0165554	0.996479
CLJU_RS03785	2.97769	0.892728	0.624446
CLJU_RS03790	0.972862	-2.48301	0.447567
CLJU_RS03795	3.73881	0.781141	0.658454
CLJU_RS03800	18.2547	-1.80857	0.0639031
CLJU_RS03805	464.862	0.0672545	0.894932
CLJU_RS03815	0.464283	-1.5874	0.739519
CLJU_RS03825	0.495235	-1.65772	0.721329
CLJU_RS03830	3.45878	-2.4103	0.250258
CLJU_RS03835	2.5894	-2.23936	0.320348
CLJU_RS03840	1.06572	-2.63122	0.404917
CLJU_RS03850	1.46875	-0.622399	0.817989
CLJU_RS03855	4.64765	-4.73287	0.0193696
CLJU_RS03860	13.6447	-4.84906	0.00292386
CLJU_RS03865	7.92529	0.444181	0.714749
CLJU_RS03870	5.94484	-1.13413	0.423077
CLJU_RS03875	6.18148	2.31399	0.110382
CLJU_RS03880	4.45202	2.06361	0.22122
CLJU_RS03885	216.55	1.62066	0.00212744
CLJU_RS03890	1.51797	1.5663	0.570635
CLJU_RS03895	32.315	6.09859	3.97212e-10
CLJU_RS03905	22.0901	0.0945868	0.910778
CLJU_RS03910	4.04912	-1.2388	0.483512
CLJU_RS03915	23.549	-0.798602	0.364992
CLJU_RS03920	9.36941	-0.00361011	0.997424
CLJU_RS03925	150.809	0.172213	0.767448
CLJU_RS03930	32.2393	0.629999	0.38149
CLJU_RS03935	4.98467	-1.48113	0.340724
CLJU_RS03940	5.57261	-3.25882	0.0841698
CLJU_RS03945	4.50909	-1.94512	0.252404
CLJU_RS03950	50.9558	1.25777	0.0559783
CLJU_RS03955	189.77	1.41582	0.0108813
CLJU_RS03960	192.411	-0.314914	0.553687
CLJU_RS03970	2.68923	-2.03723	0.357501
CLJU_RS03975	16.1824	-0.795274	0.397736
CLJU_RS03980	1.31334	-2.96349	0.312138
CLJU_RS03985	4.52961	-0.287043	0.851825
CLJU_RS03990	4.5698	0.50415	0.744279
CLJU_RS03995	12.5172	3.29068	0.00223647
CLJU_RS04000	5.9471	-0.539216	0.696792
CLJU_RS04005	36.2634	1.62597	0.0254331
CLJU_RS04010	390.497	0.0169846	0.973087
CLJU_RS04015	3.3717	2.21552	0.216651
CLJU_RS04025	0.649996	-2.04828	0.62135
CLJU_RS04030	3.62482	-1.34775	0.468339
CLJU_RS04035	0.897614	-2.51129	0.491221
CLJU_RS04045	114.316	0.319381	0.562171
CLJU_RS04050	28.2045	-0.837338	0.306527
CLJU_RS04055	7.53686	0.868016	0.474853
CLJU_RS04060	5.95346	-0.644882	0.665753
CLJU_RS04065	32.5172	0.90162	0.210646
CLJU_RS04070	3.50594	-0.317737	0.85569
CLJU_RS21520	14091.7	-0.360857	0.45715
CLJU_RS04075	69.7466	1.12665	0.0630241
CLJU_RS04080	1.29367	-1.06219	0.703866
CLJU_RS04085	5.6923	-1.65881	0.268968
CLJU_RS04095	2.19334	-3.67724	0.13575
CLJU_RS04100	6.16356	-1.65054	0.258636
CLJU_RS22825	5.2941	1.05727	0.461977
CLJU_RS04120	30.8857	-0.388499	0.6071
CLJU_RS04125	20.0088	-0.333727	0.700357
CLJU_RS04135	4.39165	-2.09023	0.248848
CLJU_RS04140	1.8332	-1.63794	0.512146
CLJU_RS04145	25.9884	-1.72835	0.0365056
CLJU_RS04150	1.75796	-1.71978	0.495449
CLJU_RS04155	1.95064	-1.5314	0.557556
CLJU_RS04160	1.89511	-1.71187	0.487829
CLJU_RS04165	3.4793	0.204863	0.910416
CLJU_RS04170	100.47	-2.84028	1.43441e-05
CLJU_RS04175	1.89305	-0.630864	0.789124
CLJU_RS04180	0.849054	-2.25715	0.512716
CLJU_RS04190	4.31846	-3.08384	0.118373
CLJU_RS04195	162.212	0.319132	0.557168
CLJU_RS04200	2.02097	-3.45207	0.1785
CLJU_RS04205	12.9061	-4.78008	0.00346136
CLJU_RS04210	11.4537	-0.992802	0.355077
CLJU_RS04215	15.7553	-1.02308	0.283604
CLJU_RS04220	10.3358	-1.95135	0.100926
CLJU_RS04225	5.5228	-0.504077	0.720617
CLJU_RS04230	15.8151	-2.17027	0.0359669
CLJU_RS04235	18.8525	-3.23483	0.00326104
CLJU_RS04240	8.42944	-2.4258	0.0728164
CLJU_RS04245	12.0064	-3.71782	0.00900342
CLJU_RS04250	14.918	-0.734814	0.441458
CLJU_RS04255	7.26314	-0.751119	0.554529
CLJU_RS04260	4.36291	-1.53979	0.370349
CLJU_RS21210	31.8871	-1.82807	0.0247913
CLJU_RS04290	3.02971	-2.29617	0.283942
CLJU_RS04310	0.309522	-1.19229	0.807465
CLJU_RS04315	32.308	-0.925317	0.211977
CLJU_RS04320	8.48091	-1.30191	0.292462
CLJU_RS04325	3.51797	-2.82435	0.170185
CLJU_RS04330	1.66716	-3.22814	0.231413
CLJU_RS04335	0.371426	-1.36601	0.78004
CLJU_RS04340	2.31435	1.89924	0.376703
CLJU_RS04345	0.661284	0.112767	0.976429
CLJU_RS04360	24.0091	1.02671	0.192284
CLJU_RS04370	3.33869	2.61148	0.160341
CLJU_RS04380	87.8163	0.0892516	0.880472
CLJU_RS04385	10.0824	-5.85088	0.000968614
CLJU_RS04395	2.73353	-1.95341	0.381652
CLJU_RS04400	8.31358	1.35985	0.246728
CLJU_RS04405	79.0925	2.22514	0.000219351
CLJU_RS04410	1.8332	-1.63794	0.512146
CLJU_RS21215	10.4997	-0.126261	0.906165
CLJU_RS04420	8.98109	2.88696	0.0226936
CLJU_RS04425	10.9108	1.54767	0.145018
CLJU_RS04430	93.5875	2.38243	5.33626e-05
CLJU_RS04435	30.5629	0.522909	0.521061
CLJU_RS04440	52.8714	0.184821	0.782524
CLJU_RS04445	6.51898	-1.67384	0.251195
CLJU_RS21220	3.16752	-0.619965	0.758944
CLJU_RS04455	39.8503	-0.857476	0.220698
CLJU_RS04460	7.41951	-0.85846	0.527397
CLJU_RS04465	6.88415	0.93106	0.471741
CLJU_RS04475	8.00965	-1.31249	0.32428
CLJU_RS04480	285.496	3.33784	3.50505e-10
CLJU_RS04485	88.7812	4.25357	3.49491e-11
CLJU_RS04490	625.88	3.40221	5.07333e-10
CLJU_RS04495	0.94191	-2.42988	0.462912
CLJU_RS04500	0.972862	-2.48301	0.447567
CLJU_RS04505	1.59051	0.324496	0.897599
CLJU_RS04510	1.29367	-1.06219	0.703866
CLJU_RS04515	4.73339	-0.835796	0.618207
CLJU_RS04520	3.46941	-2.73183	0.189287
CLJU_RS04525	1.8178	-0.723506	0.777513
CLJU_RS04530	8.36074	1.9484	0.12906
CLJU_RS04535	4.98187	0.782998	0.592037
CLJU_RS04540	2.48526	-3.80413	0.110046
CLJU_RS04545	14.915	0.430337	0.651335
CLJU_RS04550	17.5048	0.0311361	0.972092
CLJU_RS04555	16.3434	0.765854	0.399354
CLJU_RS04560	0.773805	-2.29842	0.552169
CLJU_RS04565	26.6296	2.30914	0.00366365
CLJU_RS04570	177.195	8.81175	3.83032e-25
CLJU_RS04575	344.156	8.57994	6.29495e-29
CLJU_RS04580	164.787	8.35367	2.37114e-24
CLJU_RS04585	235.798	10.2952	2.61354e-25
CLJU_RS04590	7.60468	0.935386	0.466947
CLJU_RS04595	25.0272	-1.78826	0.0364833
CLJU_RS04600	13.1904	-0.891268	0.374654
CLJU_RS04605	3564.16	-0.754039	0.116738
CLJU_RS04610	65.4924	1.18966	0.0527208
CLJU_RS04615	2.47257	-1.84239	0.417204
CLJU_RS04620	7.13934	-0.703218	0.582661
CLJU_RS04625	16.5909	-0.352581	0.701562
CLJU_RS04630	6.22912	-2.0859	0.171596
CLJU_RS04635	15.0785	0.956358	0.306858
CLJU_RS04640	19.3303	-1.38116	0.13419
CLJU_RS04645	12.2704	-0.642401	0.531056
CLJU_RS04650	69.1816	-0.646021	0.370505
CLJU_RS04655	22.7948	0.40308	0.61462
CLJU_RS04660	57.6392	1.7064	0.00800567
CLJU_RS04665	8.8516	-0.318858	0.78137
CLJU_RS04670	35.9499	-0.0925701	0.894848
CLJU_RS04675	60.4073	1.32376	0.0338883
CLJU_RS04680	2.63159	-2.12934	0.374868
CLJU_RS04685	3.92798	-1.34957	0.460387
CLJU_RS04690	60.134	-1.1738	0.073065
CLJU_RS04695	38.6592	-1.73158	0.023104
CLJU_RS04700	2.41086	0.622984	0.767396
CLJU_RS04705	0.970806	-0.702448	0.831296
CLJU_RS04710	4.19054	-1.39143	0.419522
CLJU_RS04715	5.7803	0.738556	0.5854
CLJU_RS04720	27.2275	0.421032	0.579392
CLJU_RS04725	538.804	0.250607	0.606472
CLJU_RS04730	46.5236	0.00156711	0.998186
CLJU_RS04735	0.960174	0.30866	0.926355
CLJU_RS04740	15.1611	1.84207	0.0519748
CLJU_RS23115	651.439	4.11744	1.94689e-16
CLJU_RS04770	1.78956	0.335818	0.884491
CLJU_RS04780	15.4457	-2.36085	0.0253968
CLJU_RS04785	11.9657	-1.8802	0.0968388
CLJU_RS23120	6416.65	0.955049	0.0483799
CLJU_RS04795	7.55707	-1.43789	0.284291
CLJU_RS04800	8.57928	-3.21789	0.0336349
CLJU_RS04805	4.1194	-3.04981	0.124234
CLJU_RS21225	29.8572	-0.971724	0.212136
CLJU_RS04865	5.71494	2.22412	0.132695
CLJU_RS04870	4.6618	-1.39727	0.38279
CLJU_RS04880	5.80826	2.17845	0.130046
CLJU_RS04885	12.0989	1.56837	0.122804
CLJU_RS04895	0.849054	-2.25715	0.512716
CLJU_RS04905	16.7026	0.828918	0.370047
CLJU_RS04910	6.09608	-3.6569	0.0454019
CLJU_RS04915	19.5569	-0.86921	0.362584
CLJU_RS04920	28.4493	0.442569	0.588871
CLJU_RS04925	74.4899	1.66553	0.00913192
CLJU_RS21265	8.56419	0.416784	0.733744
CLJU_RS04935	150.887	-0.26648	0.614627
CLJU_RS04940	735.477	0.504623	0.289189
CLJU_RS04945	34.4484	0.666496	0.36356
CLJU_RS04950	21.1013	0.315232	0.713701
CLJU_RS04960	14.9554	0.142303	0.88207
CLJU_RS04965	1.13891	-0.738234	0.801504
CLJU_RS04970	3.85639	-2.02141	0.279218
CLJU_RS04975	7.6909	-1.93653	0.164873
CLJU_RS04980	5.41579	-2.16492	0.188794
CLJU_RS04985	3.76558	-2.94527	0.145971
CLJU_RS04990	8.64119	-3.23019	0.0326796
CLJU_RS04995	42.7818	1.18071	0.0789224
CLJU_RS05000	71.9601	3.52165	1.71284e-06
CLJU_RS05005	34.3175	3.20134	0.000162829
CLJU_RS05010	28.375	3.46167	3.54434e-05
CLJU_RS05015	142.246	3.04166	3.00961e-07
CLJU_RS05020	61.4433	2.88232	1.34897e-05
CLJU_RS05025	13.7507	1.3403	0.192415
CLJU_RS05030	33.8457	1.86528	0.0133512
CLJU_RS05035	5.47013	0.260492	0.85163
CLJU_RS05040	45.8305	-1.15014	0.135408
CLJU_RS05045	13.8883	-1.18128	0.245648
CLJU_RS05050	2.97417	-2.42987	0.269691
CLJU_RS05055	97.688	0.0916738	0.872281
CLJU_RS05065	171.276	4.0975	3.42933e-12
CLJU_RS05070	0.495235	-1.65772	0.721329
CLJU_RS05075	7.17561	0.957356	0.477567
CLJU_RS05080	5.21553	0.300059	0.837034
CLJU_RS05085	14.071	-0.747664	0.447541
CLJU_RS05090	14.375	-0.27328	0.782933
CLJU_RS05095	8.63082	0.147358	0.900737
CLJU_RS05100	12.9081	0.221546	0.831531
CLJU_RS05105	6.39291	-2.55209	0.101305
CLJU_RS05110	10.2916	-1.73836	0.164697
CLJU_RS05115	5.22736	-2.42673	0.154811
CLJU_RS05120	48.7175	1.46154	0.0515851
CLJU_RS05125	95.6005	1.25726	0.0313844
CLJU_RS22540	9.53291	0.781474	0.507244
CLJU_RS05135	134.437	-0.643488	0.242059
CLJU_RS05140	5.55235	0.478318	0.729022
CLJU_RS05145	35.5643	0.506971	0.478099
CLJU_RS05150	10.0567	3.56936	0.00408503
CLJU_RS05165	36.1469	0.767662	0.273118
CLJU_RS05170	2.56477	-3.92507	0.0957461
CLJU_RS05175	1.51666	-3.26247	0.279333
CLJU_RS05180	1.56095	-3.23196	0.242926
CLJU_RS05185	33.8226	-0.0246326	0.97263
CLJU_RS05190	59.2532	0.807437	0.195091
CLJU_RS05195	3.65593	-0.413803	0.820556
CLJU_RS05200	26.6454	2.03735	0.0115717
CLJU_RS05205	12.5244	0.519097	0.600445
CLJU_RS05210	2.74416	-2.35623	0.286265
CLJU_RS05215	4.97609	-1.78001	0.294651
CLJU_RS05220	1.13686	0.517409	0.865789
CLJU_RS05225	2.79478	-3.99834	0.0816533
CLJU_RS05230	25.8783	-3.21949	0.00116944
CLJU_RS05235	78.1642	-1.05892	0.0755748
CLJU_RS05240	33.4183	-0.319697	0.655422
CLJU_RS05245	28.3953	-1.66548	0.0435012
CLJU_RS05250	69.0136	-0.548552	0.391918
CLJU_RS05255	6.80173	0.0915448	0.943048
CLJU_RS05265	3.29067	-2.38658	0.255115
CLJU_RS05270	16.6887	1.74745	0.0736122
CLJU_RS05275	2.6802	-1.29291	0.534564
CLJU_RS05280	2.5121	-1.27673	0.552471
CLJU_RS05285	10.6526	0.435824	0.684449
CLJU_RS05290	4.0864	-2.06752	0.256775
CLJU_RS05295	16.1864	0.820957	0.368541
CLJU_RS05300	2.29749	-2.11162	0.361539
CLJU_RS05305	2.5894	-2.23936	0.320348
CLJU_RS05310	2.37274	-2.05733	0.377455
CLJU_RS05320	0.880006	-2.31714	0.495455
CLJU_RS05325	0.340474	-1.28263	0.793172
CLJU_RS21560	2.84826	-2.2778	0.33261
CLJU_RS05330	18.418	-1.86743	0.0566472
CLJU_RS05340	4.94619	1.44591	0.344135
CLJU_RS05390	47.3035	-1.16217	0.0828651
CLJU_RS05395	62.9966	-0.53159	0.390413
CLJU_RS05400	82.8146	0.210168	0.729498
CLJU_RS05405	3.20199	2.37412	0.228114
CLJU_RS05445	353.387	1.27519	0.015532
CLJU_RS05450	4.02018	-2.85306	0.155191
CLJU_RS05455	10.3453	0.580236	0.618814
CLJU_RS05460	0.371426	-1.36601	0.78004
CLJU_RS05465	8.38234	-0.746567	0.537577
CLJU_RS05470	38.036	-0.318895	0.646672
CLJU_RS05475	17.2033	0.770444	0.394112
CLJU_RS05480	7.62197	-2.45431	0.0904758
CLJU_RS05485	5.24071	-2.38958	0.165959
CLJU_RS05490	15.7883	-2.47174	0.0268522
CLJU_RS05495	3.1015	0.684076	0.702226
CLJU_RS05500	194.456	-1.09041	0.0426852
CLJU_RS22550	0.928566	-2.5599	0.477154
CLJU_RS05505	25.696	-0.977166	0.231512
CLJU_RS05510	35.8622	-0.265141	0.713919
CLJU_RS05520	64.9238	-0.511931	0.412573
CLJU_RS05525	1.59256	-0.878987	0.737409
CLJU_RS05540	2.52955	-3.76214	0.120691
CLJU_RS05560	2.69547	2.79822	0.214892
CLJU_RS05565	252.151	1.28196	0.0185742
CLJU_RS05570	373.068	-1.52129	0.0025495
CLJU_RS05575	289.203	-0.247025	0.626551
CLJU_RS05580	147.169	0.317775	0.572478
CLJU_RS05585	152.442	0.687	0.227881
CLJU_RS05590	405.77	0.831397	0.0902557
CLJU_RS05595	1153.31	0.971971	0.0389811
CLJU_RS05600	7.2498	-0.803224	0.5267
CLJU_RS05605	3.66846	-2.77678	0.183442
CLJU_RS05620	1.46875	-0.622399	0.817989
CLJU_RS05625	3.9471	1.83095	0.283497
CLJU_RS05630	3.91595	0.60519	0.737548
CLJU_RS05635	1.37524	-3.03556	0.292918
CLJU_RS05640	29.7545	-1.89763	0.0167656
CLJU_RS05645	2.04416	0.259811	0.915625
CLJU_RS05660	44.0051	-1.28631	0.0626478
CLJU_RS05665	6.57231	-1.9264	0.182077
CLJU_RS05670	2.62959	-0.333517	0.870697
CLJU_RS05675	6.48177	1.23633	0.348215
CLJU_RS05680	14.481	2.6698	0.0135155
CLJU_RS05685	25.8142	2.87087	0.000394732
CLJU_RS05690	417.548	3.04673	2.12201e-09
CLJU_RS05695	310.354	3.83483	5.38185e-13
CLJU_RS05700	170.291	3.57179	5.14621e-09
CLJU_RS05705	302.038	3.04403	2.62216e-09
CLJU_RS05710	39.3319	0.503821	0.461757
CLJU_RS05715	19.6731	0.546794	0.535896
CLJU_RS05720	3.97096	-4.5587	0.0300099
CLJU_RS05725	2.13701	0.111416	0.963174
CLJU_RS05730	6.83137	-0.934626	0.491957
CLJU_RS05735	4.41337	-4.60948	0.0259949
CLJU_RS05740	1.37524	-3.03556	0.292918
CLJU_RS05745	4.47609	-1.30902	0.418329
CLJU_RS05750	9.99676	-2.84065	0.035568
CLJU_RS05755	8.7319	-0.719889	0.541527
CLJU_RS05760	3.30913	0.649267	0.709363
CLJU_RS05765	16.6458	-1.47994	0.117914
CLJU_RS05770	4.30864	-0.456405	0.776197
CLJU_RS05775	7.04357	-1.90164	0.177084
CLJU_RS05780	2.90098	-3.99653	0.0817544
CLJU_RS05785	21.5149	-2.03238	0.0250168
CLJU_RS05790	13.1629	-1.58809	0.131255
CLJU_RS05795	4.63004	-4.68971	0.0215948
CLJU_RS05800	4.28972	-2.21227	0.224004
CLJU_RS05805	62.2164	5.72962	2.96824e-12
CLJU_RS05815	8.40549	2.27022	0.0633477
CLJU_RS05820	5.15343	-0.677052	0.649869
CLJU_RS05825	4.01332	2.93381	0.0890415
CLJU_RS05830	296.517	11.0745	5.22124e-26
CLJU_RS05865	6.84182	3.72888	0.00992943
CLJU_RS05870	11.9996	3.81389	0.00122578
CLJU_RS05875	5.05751	3.81897	0.0240025
CLJU_RS05880	54.1388	6.69599	2.36553e-12
CLJU_RS05885	13.7643	4.98152	3.77957e-05
CLJU_RS05890	4.82645	0.146291	0.922123
CLJU_RS05900	1.55955	0.392442	0.87722
CLJU_RS05905	10.8577	0.988191	0.35
CLJU_RS05910	3.68885	3.66252	0.0447515
CLJU_RS05920	1.16986	-0.810114	0.780305
CLJU_RS05930	1.89165	2.33472	0.314752
CLJU_RS05935	90.944	1.46377	0.0120175
CLJU_RS05940	276.275	-0.178212	0.744386
CLJU_RS05945	186.396	-0.429066	0.407698
CLJU_RS05960	18.8002	0.72798	0.400411
CLJU_RS05965	191.527	2.30878	3.54857e-05
CLJU_RS05970	98.8043	1.76897	0.00585681
CLJU_RS05975	10.4971	1.52268	0.157089
CLJU_RS05980	8.20551	-1.31839	0.345128
CLJU_RS05985	57.8757	-1.68777	0.0095653
CLJU_RS05990	28.7239	0.248966	0.743169
CLJU_RS05995	12.6833	0.200673	0.840549
CLJU_RS06000	8.74059	1.59735	0.174597
CLJU_RS06005	6.41409	-0.460939	0.727527
CLJU_RS06010	1.78956	0.335818	0.884491
CLJU_RS06015	48.5913	8.18167	2.3063e-12
CLJU_RS06020	6.38248	-1.04136	0.44554
CLJU_RS06025	62.5326	0.427221	0.512394
CLJU_RS06030	46.9583	-1.87643	0.0084124
CLJU_RS06035	115.872	0.819777	0.14418
CLJU_RS06045	6.472	4.77712	0.00160439
CLJU_RS06050	7.81489	3.31222	0.0144937
CLJU_RS06060	20.5696	0.848232	0.327963
CLJU_RS06065	1.22048	-2.84792	0.343745
CLJU_RS06070	1.87113	-1.32003	0.594855
CLJU_RS06075	20.86	1.98647	0.0208523
CLJU_RS06080	5.51282	0.520984	0.718509
CLJU_RS06085	3.35901	4.09415	0.0299918
CLJU_RS06100	10.9408	4.20112	0.00112782
CLJU_RS06105	15.4371	0.510715	0.596906
CLJU_RS06110	16.3744	-0.992368	0.288851
CLJU_RS06115	7.92377	-1.14861	0.361881
CLJU_RS06120	9.47775	-1.63581	0.195433
CLJU_RS06130	27.9215	-0.394052	0.605408
CLJU_RS06135	14.6132	-0.0467858	0.961673
CLJU_RS06140	6.29766	1.23451	0.377527
CLJU_RS06145	16.6398	0.16368	0.861729
CLJU_RS06150	3.7228	0.804661	0.628758
CLJU_RS06155	58.6935	0.0723018	0.906952
CLJU_RS06160	10.7792	0.612585	0.563752
CLJU_RS06165	3.23303	-2.49108	0.245529
CLJU_RS06170	9.08747	-0.482732	0.690251
CLJU_RS06175	10.0353	1.11893	0.316743
CLJU_RS06180	8.1587	-0.793557	0.512496
CLJU_RS06185	6.19657	-2.22565	0.163706
CLJU_RS06190	14.7184	0.265982	0.775804
CLJU_RS06195	139.801	1.65717	0.00209879
CLJU_RS06200	24.3103	0.584693	0.458916
CLJU_RS06205	5.76696	0.593173	0.668123
CLJU_RS06210	8.51392	-1.60657	0.199709
CLJU_RS22555	364.722	7.03943	5.07259e-29
CLJU_RS06215	225.683	0.573519	0.315087
CLJU_RS06220	10.0554	1.88225	0.118935
CLJU_RS06225	16.4109	-0.581868	0.523795
CLJU_RS06230	6.09534	-1.07323	0.447029
CLJU_RS06235	5.59885	0.607155	0.68562
CLJU_RS06240	52.0321	2.24529	0.00350487
CLJU_RS06245	5.07671	-4.81008	0.0168889
CLJU_RS06250	26.2777	2.36151	0.0058539
CLJU_RS06255	6.3423	-1.89443	0.191664
CLJU_RS06260	149.235	-0.654275	0.26335
CLJU_RS06265	229.173	-0.509263	0.335844
CLJU_RS06270	34.5141	-3.22207	0.000231414
CLJU_RS06275	35.4136	0.250524	0.750139
CLJU_RS06280	6.7179	0.0124831	0.992398
CLJU_RS06285	95.0157	-0.0782895	0.890596
CLJU_RS06290	1.51239	-3.06309	0.27337
CLJU_RS06295	2.67097	-3.92383	0.0918173
CLJU_RS06300	14.2008	-0.707406	0.485984
CLJU_RS06305	8.42533	-1.64604	0.196434
CLJU_RS06310	5.91118	-1.38662	0.342663
CLJU_RS06315	17.914	-2.43348	0.0149763
CLJU_RS06320	78.8223	0.305044	0.617423
CLJU_RS06325	112.276	1.04869	0.0613519
CLJU_RS06330	1.61243	0.731838	0.781111
CLJU_RS06335	3.6611	2.32278	0.236604
CLJU_RS06340	62.7064	0.439238	0.478616
CLJU_RS06345	2.18131	0.309889	0.890965
CLJU_RS06350	0.692237	0.0165554	0.996479
CLJU_RS06355	3.70154	2.10237	0.219712
CLJU_RS06375	0.340474	-1.28263	0.793172
CLJU_RS06380	7.46035	0.167043	0.895757
CLJU_RS06385	31.3891	1.1893	0.106817
CLJU_RS06390	61.9653	0.50342	0.454477
CLJU_RS06395	89.8274	0.321543	0.605415
CLJU_RS06400	31.1709	-0.291807	0.695351
CLJU_RS06405	28.4419	-2.30314	0.00577369
CLJU_RS06410	5.07818	-0.728135	0.623478
CLJU_RS06415	13.6523	-0.220213	0.829303
CLJU_RS06420	7.33774	-1.27469	0.332126
CLJU_RS06425	11.42	1.37055	0.205808
CLJU_RS06430	6.09674	-2.41691	0.12672
CLJU_RS06435	1.32462	-1.11805	0.686537
CLJU_RS06440	10.8929	2.34214	0.0459267
CLJU_RS06450	1.69605	-1.64891	0.51802
CLJU_RS06455	36.8861	1.38648	0.0978869
CLJU_RS06460	5.72763	1.52961	0.267777
CLJU_RS06465	15.388	0.848306	0.358245
CLJU_RS06470	1.51034	-1.41025	0.594284
CLJU_RS06475	6.36693	-1.35368	0.339107
CLJU_RS06480	140.864	1.08127	0.045231
CLJU_RS06485	22.3386	-0.816471	0.366337
CLJU_RS06490	6.86494	1.27837	0.316632
CLJU_RS06495	10.9247	5.24348	4.68248e-05
CLJU_RS06500	4.9895	1.86757	0.239033
CLJU_RS06505	8.78472	-0.861418	0.472806
CLJU_RS06510	7.82595	-1.87834	0.158046
CLJU_RS06515	5.61771	-0.924173	0.520624
CLJU_RS06520	36.3641	-1.00661	0.184394
CLJU_RS06525	383.816	1.12005	0.0663209
CLJU_RS06530	237.675	-1.06459	0.0586322
CLJU_RS06535	6.14956	-2.54701	0.109301
CLJU_RS06540	5.75766	-5.01929	0.00990351
CLJU_RS06550	57.0144	-1.3059	0.0615425
CLJU_RS06555	49.1043	-1.1109	0.0959641
CLJU_RS06565	69.4237	-2.64551	7.37521e-05
CLJU_RS06575	17.3759	-1.33987	0.145886
CLJU_RS06580	489.354	0.117277	0.813388
CLJU_RS06585	8.51569	-0.872584	0.528336
CLJU_RS06590	1.08398	-0.0418218	0.989564
CLJU_RS06595	25.5693	0.59801	0.440153
CLJU_RS06600	13.0952	3.04542	0.00584664
CLJU_RS06605	2.48746	-2.4139	0.322764
CLJU_RS06610	12.7245	-0.770546	0.46774
CLJU_RS06615	1.38653	-1.22296	0.653686
CLJU_RS06620	0.99047	-2.65236	0.45034
CLJU_RS06635	3.40802	2.72495	0.192392
CLJU_RS06640	9.64358	1.14338	0.306658
CLJU_RS06645	9.60771	0.927309	0.405388
CLJU_RS06650	2.08288	-3.50418	0.166851
CLJU_RS06675	1.12762	-2.72196	0.379066
CLJU_RS06680	1003.61	-0.453509	0.406478
CLJU_RS06685	150.151	-0.411404	0.473403
CLJU_RS06695	4.49083	-3.20297	0.0994351
CLJU_RS06700	8.01794	-0.223458	0.852477
CLJU_RS06705	6.37962	-2.06127	0.181214
CLJU_RS06710	1.34429	-2.99999	0.302353
CLJU_RS06715	0.846998	-0.39749	0.908964
CLJU_RS06725	4.61961	-1.47428	0.387883
CLJU_RS06735	2.06953	-3.5838	0.153249
CLJU_RS06745	9.73503	1.77249	0.121722
CLJU_RS06755	14.8791	-1.91033	0.0823953
CLJU_RS06760	0.908902	-0.558412	0.868771
CLJU_RS06765	1.40619	-3.07026	0.283818
CLJU_RS06780	0.972862	-2.48301	0.447567
CLJU_RS06785	1.16986	-0.810114	0.780305
CLJU_RS06790	247.241	-0.768335	0.159041
CLJU_RS06795	100.473	0.211172	0.712811
CLJU_RS06800	291.294	-1.54319	0.00230676
CLJU_RS06805	21.0493	-2.53447	0.00774824
CLJU_RS06810	12.7449	0.650756	0.531124
CLJU_RS06815	0.371426	-1.36601	0.78004
CLJU_RS06825	4.96426	1.04719	0.473611
CLJU_RS06845	154.895	2.21863	4.60249e-05
CLJU_RS06850	22.0565	2.7887	0.00141521
CLJU_RS06865	2.50007	1.3902	0.500476
CLJU_RS06875	2.21246	2.76718	0.207157
CLJU_RS06900	2.05545	1.33704	0.556882
CLJU_RS06910	2.44162	-1.81211	0.426757
CLJU_RS06925	11.2996	2.43418	0.0237696
CLJU_RS06930	9.25709	0.790275	0.495003
CLJU_RS06940	1.56161	-0.819487	0.75631
CLJU_RS06945	6.21709	-0.761283	0.57446
CLJU_RS06950	6.33035	-3.751	0.0387854
CLJU_RS06955	7.82645	-2.02194	0.146686
CLJU_RS06960	54.5959	0.801067	0.236025
CLJU_RS06965	19.0149	-0.471146	0.588382
CLJU_RS06970	10.7276	-1.88981	0.102803
CLJU_RS06975	1.4378	-0.549231	0.84047
CLJU_RS06980	3.22179	-2.58854	0.224933
CLJU_RS06985	0.818101	-2.19444	0.530682
CLJU_RS06990	1.5286	0.4639	0.856188
CLJU_RS06995	1.40685	-0.471489	0.864077
CLJU_RS07000	1.53	-3.20107	0.25053
CLJU_RS07010	1.94638	-1.20101	0.629308
CLJU_RS07020	3.85995	0.933092	0.574956
CLJU_RS07025	2.78435	-0.503044	0.801095
CLJU_RS07030	0.991127	0.214441	0.94822
CLJU_RS07035	5.13663	0.648535	0.653884
CLJU_RS07045	23.3002	6.10771	9.77541e-09
CLJU_RS07050	15.4254	2.09747	0.0256626
CLJU_RS07055	3.25421	0.929928	0.613584
CLJU_RS07060	2.65131	-2.28729	0.3061
CLJU_RS07065	4.35007	-1.72216	0.328871
CLJU_RS07085	2.02097	-3.45207	0.1785
CLJU_RS07090	0.495235	-1.65772	0.721329
CLJU_RS07100	1.26272	-1.00375	0.721855
CLJU_RS07110	8.46385	-5.62002	0.00193804
CLJU_RS07115	6.19583	-0.280782	0.84307
CLJU_RS07120	24.5201	-3.0896	0.00144918
CLJU_RS07125	1.6651	-1.61201	0.529802
CLJU_RS07130	0.526187	-1.74494	0.699895
CLJU_RS07135	4.06513	-1.35489	0.452685
CLJU_RS07150	4.3726	-0.956712	0.55628
CLJU_RS07155	1.31334	-2.96349	0.312138
CLJU_RS07175	2.64002	-3.90457	0.0945909
CLJU_RS07180	3.26609	-2.55716	0.249634
CLJU_RS07185	3.20499	0.0762986	0.965685
CLJU_RS07190	5.81405	-1.2486	0.383782
CLJU_RS07195	1.43715	-3.10413	0.275042
CLJU_RS07200	1.84941	0.990645	0.67183
CLJU_RS07205	0.929222	0.410106	0.903389
CLJU_RS07225	10.4697	2.50063	0.0359815
CLJU_RS07230	5.33934	0.208056	0.885167
CLJU_RS07240	151.789	1.17385	0.0340477
CLJU_RS07245	2.08082	-1.91153	0.423426
CLJU_RS07260	55.6047	-0.0239519	0.969578
CLJU_RS21275	4.06673	-1.32629	0.446216
CLJU_RS07270	23.7226	-0.0189262	0.981264
CLJU_RS07275	9.71371	0.400102	0.737791
CLJU_RS07285	6.40412	0.425459	0.754599
CLJU_RS07290	0.526187	-1.74494	0.699895
CLJU_RS07295	1.38859	-2.9157	0.313578
CLJU_RS07305	15.4289	-1.6354	0.100239
CLJU_RS07310	2.35799	0.379329	0.850805
CLJU_RS07315	40354.5	0.94907	0.0924232
CLJU_RS07320	253300	1.69536	0.00162049
CLJU_RS07325	4.56282	0.341586	0.833714
CLJU_RS07350	1.50828	-0.290734	0.915361
CLJU_RS07355	2.46911	1.46356	0.480841
CLJU_RS07360	291.951	2.74069	1.84367e-06
CLJU_RS07365	4.1194	-3.04981	0.124234
CLJU_RS07370	1.52795	-1.58638	0.573438
CLJU_RS21580	1.16781	0.433923	0.886049
CLJU_RS07375	0.309522	-1.19229	0.807465
CLJU_RS07380	5.19693	0.776707	0.612276
CLJU_RS07385	6.72141	-0.794856	0.575082
CLJU_RS07390	1.12762	-2.72196	0.379066
CLJU_RS07395	46.6461	-0.756869	0.267305
CLJU_RS07405	3.70162	-1.94592	0.302748
CLJU_RS07410	8.39077	-1.07896	0.374067
CLJU_RS07415	5.48699	1.93407	0.196602
CLJU_RS07435	1.88242	0.118527	0.958131
CLJU_RS07440	2.64785	0.861775	0.652998
CLJU_RS07450	0.464283	-1.5874	0.739519
CLJU_RS07460	77.1747	5.74611	1.86328e-15
CLJU_RS07465	1139.37	5.57023	3.78312e-26
CLJU_RS07470	5.75486	-0.915381	0.527606
CLJU_RS07475	3.15989	-2.55039	0.235163
CLJU_RS07480	6.27337	-2.58311	0.103132
CLJU_RS07525	5.12871	1.81376	0.246598
CLJU_RS07530	2.11809	-3.69598	0.143014
CLJU_RS07535	19.0671	-1.58126	0.0817788
CLJU_RS07540	17.3752	0.154718	0.869925
CLJU_RS07560	2.59366	-2.42795	0.283998
CLJU_RS07565	0.87795	-0.480325	0.888497
CLJU_RS07570	2.2231	1.63728	0.483346
CLJU_RS07575	2.11177	-1.94204	0.413786
CLJU_RS07580	19.0509	3.01852	0.000897796
CLJU_RS07585	6.73556	0.341463	0.792128
CLJU_RS07590	8.04975	0.923005	0.448376
CLJU_RS07595	27.2822	1.32196	0.0841158
CLJU_RS07600	2.24116	0.900069	0.680955
CLJU_RS07615	1.77762	-3.43101	0.196585
CLJU_RS22885	1.09667	-2.67733	0.391748
CLJU_RS07620	9.80976	0.203444	0.855934
CLJU_RS07655	0.371426	-1.36601	0.78004
CLJU_RS07660	2.12798	0.436666	0.843517
CLJU_RS07675	0.55714	-1.82704	0.679276
CLJU_RS07680	4.5033	2.67159	0.131298
CLJU_RS07690	54.3609	0.963214	0.149227
CLJU_RS07710	23.7606	-1.17874	0.156343
CLJU_RS21595	15.6449	1.04118	0.253758
CLJU_RS07720	9.16171	-2.05051	0.108335
CLJU_RS07725	18.9255	-1.84676	0.0540529
CLJU_RS07730	5.51722	-1.84873	0.243716
CLJU_RS07735	1.34289	0.968525	0.719524
CLJU_RS07750	3.23865	0.855811	0.639097
CLJU_RS07760	0.433331	-1.51574	0.756611
CLJU_RS07765	2.27437	2.46413	0.255841
CLJU_RS07790	68.7571	-1.33757	0.0307445
CLJU_RS07795	11.3227	-1.65508	0.141055
CLJU_RS07810	0.723189	-0.072791	0.984265
CLJU_RS07835	1.33386	1.52184	0.593186
CLJU_RS07840	1.02208	0.1264	0.969133
CLJU_RS07905	1.83878	2.04942	0.389
CLJU_RS07910	7.0071	-0.316239	0.806224
CLJU_RS07915	6.96119	-3.63217	0.0452468
CLJU_RS07920	6.66331	-0.637667	0.650797
CLJU_RS07925	26.6319	-0.572223	0.460555
CLJU_RS23140	125.413	1.64428	0.00302718
CLJU_RS07935	1.41954	-2.954	0.302888
CLJU_RS07940	4.78701	-3.35371	0.0817719
CLJU_RS07945	2.14478	-3.55455	0.156132
CLJU_RS07950	0.371426	-1.36601	0.78004
CLJU_RS21280	3.02339	-0.968394	0.619337
CLJU_RS07960	3.72831	-1.81623	0.337623
CLJU_RS07965	5.73174	1.00237	0.476261
CLJU_RS07970	21.0426	3.34992	0.000618424
CLJU_RS07975	0.309522	-1.19229	0.807465
CLJU_RS07985	1.60319	-1.53496	0.554432
CLJU_RS08000	39.9516	-0.178698	0.797474
CLJU_RS08010	2.20257	-0.994204	0.657094
CLJU_RS08015	2.68989	-0.232752	0.911881
CLJU_RS08040	7.31236	-0.310783	0.802896
CLJU_RS08045	1.80717	-0.0760668	0.974808
CLJU_RS08050	9.54994	-4.29195	0.0125443
CLJU_RS08055	4.19546	-0.679486	0.678021
CLJU_RS08095	33.8203	-1.07477	0.145931
CLJU_RS08100	5.08461	2.68217	0.0871868
CLJU_RS08105	1.49765	0.539427	0.834451
CLJU_RS08125	3.17815	-1.11135	0.559304
CLJU_RS08130	2.65828	-2.01106	0.365328
CLJU_RS08145	0.464283	-1.5874	0.739519
CLJU_RS08170	0.340474	-1.28263	0.793172
CLJU_RS08195	1.4378	-0.549231	0.84047
CLJU_RS08200	2.63862	-0.74275	0.710764
CLJU_RS08235	3.41102	0.280901	0.870578
CLJU_RS08240	6.64184	-1.07457	0.440893
CLJU_RS08245	4.83979	0.273865	0.851695
CLJU_RS21285	9.75363	1.49832	0.179715
CLJU_RS08265	3.10913	2.69809	0.175627
CLJU_RS08270	1.00381	-2.53418	0.432803
CLJU_RS08275	3.55524	-4.42797	0.041607
CLJU_RS08285	2.70192	-3.94283	0.0891397
CLJU_RS08300	2.22429	-3.69966	0.131748
CLJU_RS08305	1.32668	-2.83601	0.336491
CLJU_RS08310	1.79588	-1.3535	0.613291
CLJU_RS08315	5.52074	-0.178067	0.898869
CLJU_RS08320	3.5847	2.43613	0.186314
CLJU_RS08330	19.9727	-0.75517	0.415315
CLJU_RS08345	4.19472	1.43686	0.387031
CLJU_RS08350	56.7661	-2.52315	0.000254243
CLJU_RS08355	5.08455	-0.835022	0.589696
CLJU_RS08360	0.723189	-0.072791	0.984265
CLJU_RS08365	3.43294	0.495739	0.772827
CLJU_RS08370	0.433331	-1.51574	0.756611
CLJU_RS08375	10.0686	0.0735852	0.946463
CLJU_RS08380	67.9092	0.0624054	0.91845
CLJU_RS08385	0.818101	-2.19444	0.530682
CLJU_RS08390	3.47153	1.92443	0.287516
CLJU_RS08400	1.03477	-2.58354	0.418595
CLJU_RS08405	2.84054	0.773819	0.692677
CLJU_RS08415	0.818101	-2.19444	0.530682
CLJU_RS08420	0.464283	-1.5874	0.739519
CLJU_RS08425	0.908902	-0.558412	0.868771
CLJU_RS08445	0.818101	-2.19444	0.530682
CLJU_RS08470	0.495235	-1.65772	0.721329
CLJU_RS08480	2.85408	3.60783	0.0742745
CLJU_RS08485	4.79635	2.05358	0.198834
CLJU_RS08490	0.94191	-2.42988	0.462912
CLJU_RS08495	6.12443	0.109038	0.93619
CLJU_RS08500	2.20117	1.32265	0.543164
CLJU_RS08510	25.1833	-0.7335	0.371432
CLJU_RS08515	27.4617	0.369395	0.628895
CLJU_RS08520	6.10503	-0.581079	0.708158
CLJU_RS08525	69.126	0.702515	0.241679
CLJU_RS08530	21.7208	-1.27163	0.155425
CLJU_RS08535	14.7411	-0.446618	0.645931
CLJU_RS08540	112.589	0.567371	0.319459
CLJU_RS08545	4.35917	2.25815	0.186043
CLJU_RS08550	3.10496	-2.25691	0.290307
CLJU_RS08565	1.76001	-3.31859	0.209877
CLJU_RS08570	4.03578	-1.30947	0.453191
CLJU_RS08585	0.371426	-1.36601	0.78004
CLJU_RS08590	1.39576	1.31473	0.638739
CLJU_RS08595	0.960174	0.30866	0.926355
CLJU_RS08600	6.4746	0.382318	0.767663
CLJU_RS08605	1.35558	-1.17158	0.669823
CLJU_RS08615	0.929222	0.410106	0.903389
CLJU_RS08625	0.340474	-1.28263	0.793172
CLJU_RS08645	3.94067	-2.76248	0.167337
CLJU_RS08660	5.02916	-0.318236	0.838696
CLJU_RS08665	5.72443	2.13055	0.164594
CLJU_RS08670	5.57061	1.04172	0.457741
CLJU_RS08690	28.2422	-1.61219	0.0430875
CLJU_RS08695	0.939854	-0.63228	0.849738
CLJU_RS08700	28.1218	0.175782	0.819684
CLJU_RS08705	3.2091	-1.13819	0.548164
CLJU_RS08715	6.11852	-0.0282713	0.983624
CLJU_RS22900	55.2175	-1.58814	0.024431
CLJU_RS08725	1.41954	-2.954	0.302888
CLJU_RS08730	2.19958	1.91539	0.426784
CLJU_RS08735	5.50108	0.239611	0.863136
CLJU_RS08740	9.50234	-1.54289	0.200365
CLJU_RS08750	2.79904	-4.11097	0.0795033
CLJU_RS08755	10.7591	-0.318294	0.782348
CLJU_RS08765	1.37524	-3.03556	0.292918
CLJU_RS08775	4.67926	-2.99578	0.12121
CLJU_RS08780	1.03477	-2.58354	0.418595
CLJU_RS08785	1.61017	-1.10741	0.68959
CLJU_RS08790	4.65966	1.88779	0.239578
CLJU_RS08795	126.69	1.90261	0.00162572
CLJU_RS08800	3.39136	1.04873	0.540748
CLJU_RS08805	60.8277	6.17654	2.57511e-13
CLJU_RS08810	0.464283	-1.5874	0.739519
CLJU_RS08815	40.6214	-0.906201	0.188811
CLJU_RS08820	44.1478	0.586816	0.396735
CLJU_RS08825	66.5485	-0.446998	0.463232
CLJU_RS08830	5.23865	-1.74306	0.280795
CLJU_RS08835	6.86437	-1.25528	0.35299
CLJU_RS08840	2.66891	-2.39687	0.279629
CLJU_RS08845	44.877	0.325838	0.620867
CLJU_RS08850	18.6578	-0.621407	0.476799
CLJU_RS08855	25.8712	-1.433	0.0911332
CLJU_RS08860	1.31334	-2.96349	0.312138
CLJU_RS08865	3.37449	-1.68647	0.383442
CLJU_RS08870	266.658	5.09214	1.44908e-19
CLJU_RS08875	1.82618	-3.52786	0.213807
CLJU_RS08880	4.32132	-1.23064	0.4509
CLJU_RS08885	1.30065	-0.576144	0.846814
CLJU_RS08890	0.846998	-0.39749	0.908964
CLJU_RS08895	0.897614	-2.51129	0.491221
CLJU_RS08900	7.20756	-1.13881	0.379557
CLJU_RS08905	92.6997	-3.19132	7.52628e-07
CLJU_RS08910	123.011	-2.68286	7.17371e-06
CLJU_RS08915	84.841	-2.66207	3.03723e-05
CLJU_RS08920	87.9691	-3.38626	4.85824e-07
CLJU_RS08925	567.876	-1.55025	0.00190401
CLJU_RS08930	6.0707	-1.61635	0.270549
CLJU_RS08940	4.4499	-1.50495	0.394205
CLJU_RS08945	1.95907	-3.3981	0.19114
CLJU_RS08950	5.52846	-1.74554	0.256892
CLJU_RS08955	10.9511	-0.43597	0.692197
CLJU_RS08960	3.25626	0.465954	0.790502
CLJU_RS08965	1.11494	-0.131434	0.966826
CLJU_RS08970	1.68542	-1.04278	0.684852
CLJU_RS08975	8.59075	1.95385	0.0995239
CLJU_RS08980	7.83715	0.184502	0.877728
CLJU_RS08985	1.15858	-2.76522	0.366851
CLJU_RS09005	9.84661	2.13949	0.0773781
CLJU_RS09010	9.7533	2.19802	0.0750599
CLJU_RS09015	5.95678	-0.0818033	0.951925
CLJU_RS09020	3.7683	-2.6017	0.201267
CLJU_RS22730	6.94102	-2.28696	0.122785
CLJU_RS09030	0.526187	-1.74494	0.699895
CLJU_RS09035	0.818101	-2.19444	0.530682
CLJU_RS09040	2.30512	0.0811276	0.970683
CLJU_RS09045	3.48907	-4.30592	0.0469928
CLJU_RS09050	0.94191	-2.42988	0.462912
CLJU_RS09055	0.849054	-2.25715	0.512716
CLJU_RS09070	129.992	-1.83913	0.00123709
CLJU_RS09075	0.692237	0.0165554	0.996479
CLJU_RS09085	15.9263	1.20318	0.206309
CLJU_RS09115	0.661284	0.112767	0.976429
CLJU_RS09125	12.6092	1.81889	0.0781019
CLJU_RS09130	7.41434	-2.8308	0.061139
CLJU_RS09135	2.32338	1.55122	0.50967
CLJU_RS09145	4.95177	3.43369	0.0338598
CLJU_RS09155	5.91122	-1.02892	0.491132
CLJU_RS09160	73.6454	1.3339	0.0326272
CLJU_RS21290	6.45685	2.5005	0.0865019
CLJU_RS09170	5.45669	3.68561	0.0187076
CLJU_RS09175	12.6721	-1.03027	0.319842
CLJU_RS09185	1.73624	0.47038	0.853965
CLJU_RS09190	5.03959	-1.71482	0.291438
CLJU_RS09200	1.44638	-0.184787	0.946968
CLJU_RS09205	17.8333	2.47859	0.00645872
CLJU_RS09210	23.1437	6.25111	3.31812e-08
CLJU_RS09220	6.73005	1.76917	0.172466
CLJU_RS09225	915.479	10.8327	5.93637e-44
CLJU_RS09235	2.60421	2.34221	0.251562
CLJU_RS23150	2.23213	1.24929	0.563185
CLJU_RS09240	81.1781	-1.64908	0.00801469
CLJU_RS09245	30.5292	-1.48205	0.0618779
CLJU_RS09255	0.972862	-2.48301	0.447567
CLJU_RS09260	2.80055	1.0928	0.579473
CLJU_RS09265	9.7591	0.178445	0.871529
CLJU_RS09270	21.0096	1.25736	0.129273
CLJU_RS09275	5.10999	1.05381	0.465234
CLJU_RS21615	10.2394	0.281943	0.793342
CLJU_RS09285	0.818101	-2.19444	0.530682
CLJU_RS09290	5.14279	-0.378751	0.805478
CLJU_RS09295	0.849054	-2.25715	0.512716
CLJU_RS09300	4.33047	4.46952	0.00989671
CLJU_RS22910	3.20585	3.78279	0.0522074
CLJU_RS09330	24.2504	-0.728343	0.374035
CLJU_RS09335	100.212	1.73883	0.00292041
CLJU_RS09340	8.35916	-1.56743	0.213227
CLJU_RS09350	2.77717	-3.92217	0.0926807
CLJU_RS09360	5.31742	0.0630869	0.964515
CLJU_RS09365	3.37084	-0.957208	0.617479
CLJU_RS09370	2.95577	0.639401	0.74954
CLJU_RS09375	4.07456	1.0047	0.53293
CLJU_RS09380	23.4699	0.374736	0.643284
CLJU_RS09385	1.8002	-0.497528	0.835975
CLJU_RS09390	66.1814	-0.902593	0.14045
CLJU_RS09395	1.41954	-2.954	0.302888
CLJU_RS09410	1.67639	-0.293614	0.905407
CLJU_RS09415	8.56725	-1.79952	0.157635
CLJU_RS09420	3.82749	-2.97387	0.140597
CLJU_RS09425	1.51239	-3.06309	0.27337
CLJU_RS21620	10.285	0.834059	0.450768
CLJU_RS09430	5.44403	-2.50196	0.137715
CLJU_RS09445	6.25948	0.0263043	0.985783
CLJU_RS09450	2.14478	-3.55455	0.156132
CLJU_RS09455	4.08705	-1.00731	0.542366
CLJU_RS09465	41.3842	5.3179	1.47467e-10
CLJU_RS09475	10.117	-2.2072	0.0801284
CLJU_RS09480	1.89165	2.33472	0.314752
CLJU_RS09490	1.03271	-0.833052	0.796049
CLJU_RS09500	0.309522	-1.19229	0.807465
CLJU_RS09505	2.41001	-3.82709	0.110449
CLJU_RS09515	1.78685	-0.685942	0.789997
CLJU_RS09520	2.87309	0.507237	0.808887
CLJU_RS09525	9.14137	1.41899	0.212556
CLJU_RS09530	0.846998	-0.39749	0.908964
CLJU_RS09535	2.24687	-0.866236	0.69738
CLJU_RS09540	1.46604	-1.51163	0.596536
CLJU_RS09545	151.43	3.43509	4.2219e-08
CLJU_RS09550	101.189	4.71196	3.48155e-13
CLJU_RS09555	76.8384	8.66533	3.67593e-17
CLJU_RS09560	3.29067	-2.38658	0.255115
CLJU_RS09590	7.34557	0.118695	0.923991
CLJU_RS09595	3896.92	7.4205	2.59305e-48
CLJU_RS09600	63.2212	0.383061	0.535824
CLJU_RS09605	51.593	0.437823	0.511408
CLJU_RS09610	9.40102	0.3887	0.725489
CLJU_RS09615	123.23	1.405	0.0115549
CLJU_RS09620	2.08082	-1.91153	0.423426
CLJU_RS09625	1.88176	-1.85114	0.453946
CLJU_RS09670	21.4693	2.57451	0.00322999
CLJU_RS09675	3.20845	-2.65612	0.207894
CLJU_RS09680	4.93119	-2.27278	0.198773
CLJU_RS09685	33.01	0.0881248	0.904345
CLJU_RS09690	34.7529	-1.98057	0.0164237
CLJU_RS09695	0.754141	-0.156271	0.965699
CLJU_RS09700	2.11177	-1.94204	0.413786
CLJU_RS09705	2.9502	-2.13852	0.3245
CLJU_RS09710	0.880006	-2.31714	0.495455
CLJU_RS09715	5.18438	-0.695083	0.640262
CLJU_RS09720	0.94191	-2.42988	0.462912
CLJU_RS09725	2.59498	0.619816	0.752548
CLJU_RS09730	1.77828	-1.18854	0.637623
CLJU_RS09735	4.69266	1.53377	0.312716
CLJU_RS09740	12.1049	-2.44139	0.0369817
CLJU_RS09745	4.67022	-2.21165	0.211518
CLJU_RS09755	2.85023	2.21538	0.315624
CLJU_RS09765	2.64067	-1.86583	0.410213
CLJU_RS09770	1.03477	-2.58354	0.418595
CLJU_RS09780	4.34956	-1.58785	0.369476
CLJU_RS09785	1.74667	-3.40424	0.202532
CLJU_RS09790	26.2084	1.49493	0.0584419
CLJU_RS09795	40.7457	4.53776	8.44224e-09
CLJU_RS09800	118.281	3.40893	1.34326e-08
CLJU_RS09805	29.6635	0.579375	0.458487
CLJU_RS09810	6.19677	-0.969152	0.481823
CLJU_RS09820	64.0833	1.15004	0.0614174
CLJU_RS09825	266.132	0.858483	0.0875513
CLJU_RS09835	13.3995	2.18029	0.0663019
CLJU_RS09840	168.073	1.87728	0.000467557
CLJU_RS09845	1.65447	-0.990415	0.701727
CLJU_RS09850	2.75179	-0.3183	0.878292
CLJU_RS09855	2.39034	-2.18888	0.338514
CLJU_RS09865	45.2638	4.62902	3.16337e-09
CLJU_RS09870	5.01367	3.19823	0.0466506
CLJU_RS09875	9.30976	0.345303	0.762741
CLJU_RS09880	4.60346	1.0752	0.47801
CLJU_RS09885	6.16573	1.45617	0.303501
CLJU_RS09895	4.30232	0.207115	0.893429
CLJU_RS09900	11.6646	0.486597	0.636428
CLJU_RS09905	2.99736	0.0262793	0.988708
CLJU_RS09915	858.711	5.18414	4.41617e-24
CLJU_RS09920	52.043	7.25797	1.68245e-14
CLJU_RS09925	724.642	6.3832	6.13745e-33
CLJU_RS09930	132.48	4.56079	4.21778e-14
CLJU_RS09945	1.6651	-1.61201	0.529802
CLJU_RS09950	4.89061	0.703243	0.641343
CLJU_RS09955	2.4818	0.177213	0.928494
CLJU_RS09960	0.309522	-1.19229	0.807465
CLJU_RS09965	4.44087	-1.12776	0.48802
CLJU_RS09970	8.3046	0.109701	0.937719
CLJU_RS09975	4.85182	-1.14713	0.47504
CLJU_RS09980	6.59057	-1.2737	0.352511
CLJU_RS09985	11.7432	0.543583	0.617916
CLJU_RS09990	4.62945	-0.174191	0.909783
CLJU_RS09995	6.91856	-0.0828312	0.948007
CLJU_RS10000	8.23441	-1.01492	0.431835
CLJU_RS10005	34.0389	1.48161	0.0380661
CLJU_RS10010	34.7812	1.31531	0.0687811
CLJU_RS10015	23.5185	1.02989	0.199434
CLJU_RS10020	21.5681	0.581144	0.526125
CLJU_RS10025	4.62267	0.619665	0.707185
CLJU_RS10035	1.6651	-1.61201	0.529802
CLJU_RS10045	0.433331	-1.51574	0.756611
CLJU_RS10050	0.972862	-2.48301	0.447567
CLJU_RS10065	0.939854	-0.63228	0.849738
CLJU_RS10070	2.23418	0.623196	0.763144
CLJU_RS10075	32.4207	-2.00329	0.0104178
CLJU_RS10080	2.42893	-0.112326	0.958579
CLJU_RS10085	5.77599	0.457838	0.744781
CLJU_RS10090	16.1769	0.714348	0.446484
CLJU_RS10095	2.35734	-1.14318	0.601915
CLJU_RS10100	9.22221	-1.23547	0.301089
CLJU_RS10105	6.70415	0.480792	0.716734
CLJU_RS10110	123.658	5.35735	1.22244e-12
CLJU_RS10115	40.6187	5.44944	1.25859e-10
CLJU_RS10120	6.14035	3.69529	0.0147084
CLJU_RS10125	7.35395	-0.515719	0.679581
CLJU_RS10130	3.09227	-0.707522	0.720376
CLJU_RS10135	2.60561	0.00399767	0.998355
CLJU_RS10140	2.37274	-2.05733	0.377455
CLJU_RS10145	3.57642	-0.260788	0.878944
CLJU_RS10150	5.78437	-0.294618	0.843675
CLJU_RS10155	14.5501	-0.0689313	0.941926
CLJU_RS10160	11.6786	-0.296092	0.77521
CLJU_RS10165	10.1356	-0.688892	0.549047
CLJU_RS10170	44.1626	1.12988	0.0980368
CLJU_RS10175	101.108	0.504853	0.370771
CLJU_RS10180	9.7666	-4.32989	0.0113508
CLJU_RS10185	1.61448	-0.177044	0.943761
CLJU_RS10190	18.2935	0.458602	0.594238
CLJU_RS10195	161.882	-0.0568502	0.914153
CLJU_RS10200	3.6937	-1.09731	0.557127
CLJU_RS10205	6.3954	2.90316	0.0798451
CLJU_RS10210	22.4482	1.67208	0.0522419
CLJU_RS10215	3.94756	1.91714	0.302947
CLJU_RS10220	5.05486	0.24342	0.872455
CLJU_RS10235	26.6722	4.45405	8.60918e-06
CLJU_RS10240	7.15182	-2.46029	0.11267
CLJU_RS10245	1.99002	-3.42534	0.184711
CLJU_RS10250	1.66304	-0.524313	0.842654
CLJU_RS10255	3.73463	-2.93074	0.148753
CLJU_RS10285	23.4891	3.33771	0.000280976
CLJU_RS10290	5.33577	-1.87548	0.243051
CLJU_RS10295	18.9256	-0.0129401	0.988335
CLJU_RS10315	0.880006	-2.31714	0.495455
CLJU_RS10320	0.661284	0.112767	0.976429
CLJU_RS10325	8.16633	-0.237675	0.843072
CLJU_RS10330	64.9567	1.88919	0.00211988
CLJU_RS10335	9.57415	4.53351	0.000598297
CLJU_RS10340	0.649996	-2.04828	0.62135
CLJU_RS10345	0.309522	-1.19229	0.807465
CLJU_RS10350	0.340474	-1.28263	0.793172
CLJU_RS10360	5.64586	1.21458	0.382335
CLJU_RS10365	0.402379	-1.44344	0.767898
CLJU_RS10370	15.9404	4.4195	2.86896e-05
CLJU_RS10375	0.661284	0.112767	0.976429
CLJU_RS10380	1.02142	-2.69649	0.437474
CLJU_RS10385	13.1158	-1.91656	0.0804328
CLJU_RS10390	1.00176	-0.769271	0.81341
CLJU_RS10405	23.2384	1.95107	0.0329758
CLJU_RS10410	4.55339	-1.90056	0.263021
CLJU_RS10415	49.6673	2.65059	0.000198401
CLJU_RS10420	11.8433	0.348452	0.733176
CLJU_RS10425	13.8875	-1.86632	0.0919956
CLJU_RS10430	7.99677	-1.68186	0.193988
CLJU_RS10435	6.76865	-2.20798	0.139053
CLJU_RS10445	24.314	-3.16428	0.0017827
CLJU_RS22595	0.897614	-2.51129	0.491221
CLJU_RS10450	67.6908	-0.872707	0.159571
CLJU_RS10455	35.5686	2.986	7.23248e-05
CLJU_RS10460	53.2368	-4.29203	7.97168e-07
CLJU_RS10465	89.4838	-1.95031	0.00306719
CLJU_RS10470	27.0012	-1.18913	0.131277
CLJU_RS10475	57.2808	0.442157	0.500727
CLJU_RS10480	46.3687	-1.84704	0.00786943
CLJU_RS10490	108.103	0.0287527	0.960459
CLJU_RS10495	58.2964	-0.357551	0.616264
CLJU_RS10500	71.8567	0.143171	0.8152
CLJU_RS10505	8.77987	0.554992	0.668029
CLJU_RS10510	2.79478	-3.99834	0.0816533
CLJU_RS10515	4.92622	-4.82731	0.0156559
CLJU_RS10520	1.40685	-0.471489	0.864077
CLJU_RS10525	0.309522	-1.19229	0.807465
CLJU_RS10530	20.6447	1.73153	0.0449649
CLJU_RS10535	4.28823	2.71277	0.109304
CLJU_RS10540	1.11494	-0.131434	0.966826
CLJU_RS10545	2.05545	1.33704	0.556882
CLJU_RS10550	18.0062	-0.499065	0.571357
CLJU_RS10555	2.98115	-2.16304	0.317265
CLJU_RS10560	22.433	-0.210368	0.796617
CLJU_RS10565	2.85668	-4.03416	0.0770704
CLJU_RS10570	4.10672	-1.74393	0.316875
CLJU_RS10575	2.7091	-0.589129	0.771434
CLJU_RS10580	0.972862	-2.48301	0.447567
CLJU_RS10590	0.402379	-1.44344	0.767898
CLJU_RS10615	5.05068	-3.14967	0.0964632
CLJU_RS10620	1.59051	0.324496	0.897599
CLJU_RS10625	9.26698	1.789	0.124067
CLJU_RS10630	7.17467	1.75917	0.164797
CLJU_RS10635	92.3892	1.91255	0.00131071
CLJU_RS21635	3.96742	2.48735	0.154848
CLJU_RS10640	43.8005	-0.694105	0.317579
CLJU_RS10645	11.8399	-1.61139	0.148725
CLJU_RS10650	33.7006	-0.764524	0.312195
CLJU_RS10655	26.8937	-1.50295	0.0604088
CLJU_RS10660	1.61243	0.731838	0.781111
CLJU_RS10665	0.818101	-2.19444	0.530682
CLJU_RS10670	0.818101	-2.19444	0.530682
CLJU_RS10680	1.73829	-0.399849	0.86959
CLJU_RS10695	12.4187	-2.25326	0.048131
CLJU_RS10700	27.4104	0.309007	0.69908
CLJU_RS10705	19.9246	2.40402	0.00939027
CLJU_RS10710	24.5277	-0.963898	0.24263
CLJU_RS10715	6.81004	-5.29304	0.00482887
CLJU_RS10720	83.8083	9.23357	8.30512e-17
CLJU_RS10725	7.35309	-1.99313	0.152785
CLJU_RS10730	86.0208	8.27006	5.78184e-17
CLJU_RS10735	11.4037	-0.432023	0.683687
CLJU_RS10740	46.6795	0.413712	0.533126
CLJU_RS10745	1.83878	2.04942	0.389
CLJU_RS10750	7.42263	-1.17745	0.409716
CLJU_RS10755	9.41305	-0.350564	0.757436
CLJU_RS10760	1.14589	-0.215846	0.944941
CLJU_RS21640	3.32097	-4.27708	0.0509328
CLJU_RS10765	2.01321	0.312841	0.899058
CLJU_RS10770	62.4009	-0.265514	0.672268
CLJU_RS10775	0.526187	-1.74494	0.699895
CLJU_RS10780	14.3587	-2.02377	0.0536051
CLJU_RS23160	4.0864	-2.06752	0.256775
CLJU_RS22600	9.00916	-1.72447	0.162466
CLJU_RS10785	2.4832	-2.26188	0.317301
CLJU_RS10795	1.17618	-2.89858	0.379267
CLJU_RS10805	5.42296	-0.614315	0.671576
CLJU_RS10810	1.21842	-1.16461	0.701595
CLJU_RS10815	6.2994	-3.74286	0.0393733
CLJU_RS10820	1.22048	-2.84792	0.343745
CLJU_RS10825	51.8024	-1.29881	0.0522106
CLJU_RS10830	24.7586	-3.12261	0.00117562
CLJU_RS10835	16.1477	-3.59431	0.00339474
CLJU_RS10840	13.3394	-4.83391	0.00298828
CLJU_RS10845	1.76719	0.412239	0.870959
CLJU_RS10855	3.05088	1.85975	0.31399
CLJU_RS10870	4.77277	-1.61061	0.358287
CLJU_RS10875	11.7061	0.333177	0.743475
CLJU_RS10880	33.0313	0.0927499	0.898528
CLJU_RS10885	4.42893	-3.17861	0.10311
CLJU_RS10890	0.309522	-1.19229	0.807465
CLJU_RS10895	3.11625	-1.05597	0.582427
CLJU_RS10900	3.93163	-1.99367	0.279464
CLJU_RS10905	5.44403	-2.50196	0.137715
CLJU_RS10910	4.56623	-1.67731	0.337297
CLJU_RS10915	1.89305	-0.630864	0.789124
CLJU_RS10920	1.09667	-2.67733	0.391748
CLJU_RS10925	0.910958	-2.37466	0.478864
CLJU_RS10930	2.24342	2.60617	0.232054
CLJU_RS21300	1.40619	-3.07026	0.283818
CLJU_RS10955	0.880006	-2.31714	0.495455
CLJU_RS21305	4.11615	0.572972	0.738279
CLJU_RS21310	2.57466	0.0450619	0.981539
CLJU_RS21315	1.28238	-2.92602	0.322289
CLJU_RS22920	2.48878	0.476114	0.820995
CLJU_RS11000	15.5152	-5.04891	0.00165032
CLJU_RS21325	6.83548	-1.60604	0.241467
CLJU_RS21330	7.2652	-1.05819	0.417012
CLJU_RS21335	5.70785	-1.26367	0.382761
CLJU_RS11045	82.3032	-0.634263	0.287695
CLJU_RS11050	4.86171	0.425321	0.774922
CLJU_RS22250	10.9958	0.273619	0.801175
CLJU_RS11075	125.87	1.27528	0.0358774
CLJU_RS11080	240.236	-4.23048	1.07212e-09
CLJU_RS11085	124.204	-4.89187	3.7225e-10
CLJU_RS11090	108.029	-4.98947	6.4631e-10
CLJU_RS11095	44.5479	-5.66682	4.09242e-06
CLJU_RS11100	104.475	-4.37543	2.73257e-08
CLJU_RS11105	85.594	-3.7948	0.0603993
CLJU_RS11110	244.424	-3.98401	5.08279e-09
CLJU_RS11115	63.4356	-4.61747	1.74865e-07
CLJU_RS11120	56.342	-5.02103	2.98824e-07
CLJU_RS11125	653.801	-4.30405	7.3356e-16
CLJU_RS11130	205.744	-5.41008	1.46323e-14
CLJU_RS11135	145.842	-5.52054	1.94844e-12
CLJU_RS11140	48.2507	-4.77547	1.81323e-06
CLJU_RS11145	206.482	-4.10824	1.40798e-10
CLJU_RS11150	238.138	-4.1183	9.29783e-12
CLJU_RS11155	268.609	-4.8075	3.41741e-12
CLJU_RS11160	36.3912	-4.21368	1.98798e-05
CLJU_RS11165	120.957	-5.24857	1.59891e-11
CLJU_RS11170	63.0167	-4.59556	3.07723e-07
CLJU_RS11175	5.99922	1.14408	0.398121
CLJU_RS21345	2.93565	1.73162	0.374318
CLJU_RS11190	0.94191	-2.42988	0.462912
CLJU_RS11195	12.4785	-0.585548	0.600542
CLJU_RS11200	35.1943	0.846647	0.249855
CLJU_RS11205	9.5481	-0.377745	0.746521
CLJU_RS11210	11.007	-0.924105	0.394087
CLJU_RS11215	3.46024	1.1319	0.533439
CLJU_RS11230	4.97263	-0.00501324	0.997295
CLJU_RS11235	0.661284	0.112767	0.976429
CLJU_RS11245	4.91179	4.14679	0.0127949
CLJU_RS11255	3.44423	1.21517	0.481081
CLJU_RS11260	14.7689	0.815837	0.397825
CLJU_RS11265	3.59748	-2.92164	0.156537
CLJU_RS11270	5.15417	-3.40113	0.0717387
CLJU_RS11290	1.95701	-1.78186	0.46502
CLJU_RS11295	33.973	0.706788	0.337205
CLJU_RS11300	15.1346	-0.0332356	0.972454
CLJU_RS11310	0.495235	-1.65772	0.721329
CLJU_RS11315	1.38447	-0.0697388	0.980304
CLJU_RS11320	0.526187	-1.74494	0.699895
CLJU_RS11325	3.86607	-1.31115	0.475271
CLJU_RS11330	35.8166	-2.54596	0.00150168
CLJU_RS11335	17.5919	-3.28078	0.00400829
CLJU_RS11340	19.2105	0.445181	0.621843
CLJU_RS11345	23.7189	-1.29792	0.115603
CLJU_RS11350	29.2463	-1.44123	0.0709862
CLJU_RS11355	0.866662	-2.46097	0.505741
CLJU_RS11360	69.8485	-0.893992	0.141018
CLJU_RS11365	12.8522	0.472097	0.662891
CLJU_RS11370	23.7394	-1.83203	0.0339376
CLJU_RS11375	14.776	-2.21386	0.0354864
CLJU_RS11380	8.33444	-0.240954	0.838623
CLJU_RS11390	0.55714	-1.82704	0.679276
CLJU_RS11395	8.33722	2.05459	0.116474
CLJU_RS11405	5.47861	4.05751	0.00977099
CLJU_RS11410	5.56147	-2.3609	0.145357
CLJU_RS11415	17.1612	-3.45468	0.00313783
CLJU_RS11420	12.7307	0.105791	0.921731
CLJU_RS11425	270.09	1.99568	0.000238557
CLJU_RS11430	13.5379	0.498149	0.605554
CLJU_RS11435	10.8261	0.591909	0.572266
CLJU_RS11440	7.93215	-1.87452	0.153968
CLJU_RS11445	11.8623	-0.188118	0.853586
CLJU_RS11450	124.154	2.29119	4.27927e-05
CLJU_RS11455	25.9946	-0.638316	0.414603
CLJU_RS11460	0.87795	-0.480325	0.888497
CLJU_RS11465	5.85264	-0.433342	0.755724
CLJU_RS11470	37.9399	1.85189	0.00847322
CLJU_RS11475	158.025	-3.13222	5.08248e-08
CLJU_RS11495	19.1354	1.0236	0.238628
CLJU_RS11500	4.10897	-0.7496	0.660159
CLJU_RS11505	0.849054	-2.25715	0.512716
CLJU_RS11510	22.0439	-0.229864	0.78274
CLJU_RS11515	63.4951	-0.492203	0.452541
CLJU_RS11520	47.2124	-0.723682	0.276372
CLJU_RS11525	48.5589	0.14796	0.818978
CLJU_RS11530	60.43	-4.34682	9.42507e-07
CLJU_RS11535	18.9761	-0.376264	0.680423
CLJU_RS11540	8.73404	-3.24843	0.0313064
CLJU_RS11545	13.851	-2.5127	0.026713
CLJU_RS11550	2.06813	-0.22431	0.917839
CLJU_RS11590	0.692237	0.0165554	0.996479
CLJU_RS11595	0.929222	0.410106	0.903389
CLJU_RS11600	0.692237	0.0165554	0.996479
CLJU_RS11655	0.309522	-1.19229	0.807465
CLJU_RS11685	1.23177	-0.942471	0.740551
CLJU_RS11695	2.14765	-0.538134	0.813142
CLJU_RS11700	7.2069	-1.71492	0.205389
CLJU_RS11705	4.32961	0.736472	0.650105
CLJU_RS11710	3.72055	-0.0231716	0.988963
CLJU_RS11715	7.92369	0.554594	0.644216
CLJU_RS11720	54.9283	2.26088	0.00113166
CLJU_RS11725	66.1913	1.67041	0.00752965
CLJU_RS11730	20.1636	0.551986	0.512789
CLJU_RS11735	48.3811	1.84477	0.00536024
CLJU_RS11740	4.28405	-0.531092	0.738413
CLJU_RS11745	25.5327	1.05617	0.216309
CLJU_RS11750	9.99805	1.61337	0.149698
CLJU_RS11755	26.4051	0.56741	0.459682
CLJU_RS11760	21.99	0.428207	0.599751
CLJU_RS11765	5.4799	-1.68337	0.26731
CLJU_RS11770	1.84876	-0.76006	0.76528
CLJU_RS11775	4.9221	-2.40711	0.166019
CLJU_RS11780	56.2022	1.59962	0.0138276
CLJU_RS11785	4.18343	0.870862	0.603
CLJU_RS11790	45.9475	0.479807	0.470969
CLJU_RS11795	5.06709	-0.16629	0.90988
CLJU_RS11800	5.05289	-2.2185	0.185978
CLJU_RS11805	4.60335	-4.75365	0.0190259
CLJU_RS11810	4.46545	-1.00966	0.532271
CLJU_RS11815	0.846998	-0.39749	0.908964
CLJU_RS11825	5.25252	1.57731	0.298164
CLJU_RS11835	30.4732	-0.296925	0.696056
CLJU_RS11840	30.7521	0.417881	0.567702
CLJU_RS11845	16.0203	0.516879	0.579763
CLJU_RS11850	1.57856	-3.31964	0.264574
CLJU_RS11855	8.96603	1.93652	0.117079
CLJU_RS11860	5.51322	3.03913	0.0459552
CLJU_RS11865	46.2161	0.849496	0.225375
CLJU_RS11870	1349.2	1.73286	0.000321103
CLJU_RS11875	17.9279	0.425178	0.635094
CLJU_RS11880	29.0505	2.97727	0.000441175
CLJU_RS11885	8.685	1.10148	0.339715
CLJU_RS11895	4.91073	0.0394248	0.97882
CLJU_RS11900	730.395	0.121025	0.800899
CLJU_RS11905	7.46155	-1.31385	0.31447
CLJU_RS11915	33.3908	-0.495279	0.502513
CLJU_RS11920	4.09608	-1.37429	0.445077
CLJU_RS11925	6.06951	0.2702	0.840083
CLJU_RS11930	0.340474	-1.28263	0.793172
CLJU_RS11935	2.78003	-1.04252	0.59837
CLJU_RS11940	1.38447	-0.0697388	0.980304
CLJU_RS11945	1.48862	1.05772	0.698897
CLJU_RS11950	1.88242	0.118527	0.958131
CLJU_RS11955	2.62035	-2.26354	0.313121
CLJU_RS11960	3.33291	-1.2404	0.506238
CLJU_RS11965	177.961	0.895481	0.1114
CLJU_RS11970	9.81683	-1.04599	0.368314
CLJU_RS11980	1.25143	-2.88751	0.332819
CLJU_RS11985	10.3392	-1.56768	0.194885
CLJU_RS11990	3.79234	2.15677	0.216524
CLJU_RS12010	3.10376	2.07913	0.266197
CLJU_RS12015	0.785093	-0.234702	0.947732
CLJU_RS12025	27.8951	0.312915	0.682002
CLJU_RS12030	0.495235	-1.65772	0.721329
CLJU_RS12035	4.7237	-1.42542	0.371728
CLJU_RS12040	1.43715	-3.10413	0.275042
CLJU_RS12045	6.58852	-0.916245	0.490821
CLJU_RS12050	3.90766	-1.71047	0.335531
CLJU_RS12055	11.9518	-0.664553	0.524228
CLJU_RS12060	39.0647	1.12455	0.107466
CLJU_RS12065	0.785093	-0.234702	0.947732
CLJU_RS12075	2.59146	-3.80361	0.112776
CLJU_RS12085	0.723189	-0.072791	0.984265
CLJU_RS12100	3.84781	-2.71472	0.177261
CLJU_RS12110	1.03477	-2.58354	0.418595
CLJU_RS12125	0.818101	-2.19444	0.530682
CLJU_RS12135	5.1909	-0.238225	0.870231
CLJU_RS12155	0.910958	-2.37466	0.478864
CLJU_RS12160	0.960174	0.30866	0.926355
CLJU_RS12165	3.1907	1.39356	0.503575
CLJU_RS12170	0.94191	-2.42988	0.462912
CLJU_RS12175	142.581	1.5752	0.00400973
CLJU_RS12180	22.2671	-0.0667849	0.934198
CLJU_RS12185	0.773805	-2.29842	0.552169
CLJU_RS21360	21.7138	-1.33248	0.139311
CLJU_RS12200	26.9698	-0.00553708	0.994187
CLJU_RS12205	33.4073	-3.08289	0.000421312
CLJU_RS12210	17.4801	0.482397	0.588392
CLJU_RS12240	8.64902	-1.31096	0.285289
CLJU_RS12245	29.2249	4.09533	1.11507e-06
CLJU_RS12250	8.94988	0.105977	0.929076
CLJU_RS12255	591.343	3.52804	1.0912e-12
CLJU_RS12260	13.6491	-1.54776	0.134302
CLJU_RS12265	7.14877	0.553085	0.669985
CLJU_RS12270	2.23558	-2.05747	0.377923
CLJU_RS12280	29.5418	-2.27059	0.00853789
CLJU_RS12285	6.63281	-0.871977	0.513651
CLJU_RS12290	4.51833	-0.779729	0.617913
CLJU_RS12295	8.47405	0.75002	0.531576
CLJU_RS12300	17.9461	1.38834	0.11895
CLJU_RS12305	1.35558	-1.17158	0.669823
CLJU_RS12310	2.45782	0.522494	0.804756
CLJU_RS12315	4.37757	0.332602	0.833425
CLJU_RS12320	8.02485	-2.86768	0.0563513
CLJU_RS12330	14.2477	-0.706152	0.467842
CLJU_RS12335	26.6498	-2.34569	0.00923843
CLJU_RS12340	34.7295	0.761305	0.295823
CLJU_RS12345	16.8709	-0.730211	0.42837
CLJU_RS12350	4.47243	-0.748321	0.66841
CLJU_RS12355	20.4528	-2.08568	0.0258976
CLJU_RS12360	4.60281	0.148244	0.922243
CLJU_RS12365	3.62622	-4.32066	0.0463591
CLJU_RS12370	3.63751	-2.76055	0.187579
CLJU_RS12375	5.19501	-0.97095	0.514892
CLJU_RS12380	0.972862	-2.48301	0.447567
CLJU_RS12395	1.67639	-0.293614	0.905407
CLJU_RS12400	1.94572	-3.48366	0.173445
CLJU_RS12405	5.43477	3.38788	0.0329689
CLJU_RS12415	8.61435	-5.61231	0.00199841
CLJU_RS12420	71.9636	-1.36857	0.0305987
CLJU_RS12425	17.8748	-1.66831	0.0782449
CLJU_RS12430	51.4242	-1.47677	0.0268814
CLJU_RS12435	8.47308	-3.2186	0.0339801
CLJU_RS12440	3.93575	-4.45837	0.034969
CLJU_RS12445	16.4025	-1.35016	0.162808
CLJU_RS12450	1.22971	0.269732	0.927392
CLJU_RS12455	2.05193	-3.47834	0.172552
CLJU_RS12460	12.942	-0.0835597	0.93364
CLJU_RS12465	1.88242	0.118527	0.958131
CLJU_RS12470	19.1106	2.56423	0.00462462
CLJU_RS12475	1.14589	-0.215846	0.944941
CLJU_RS12480	0.309522	-1.19229	0.807465
CLJU_RS12490	16.4871	4.83703	1.34355e-05
CLJU_RS12505	0.402379	-1.44344	0.767898
CLJU_RS12515	0.340474	-1.28263	0.793172
CLJU_RS12530	37.9306	-2.40538	0.00256272
CLJU_RS12535	27.1922	1.68329	0.0278082
CLJU_RS12540	3.71057	1.72836	0.324941
CLJU_RS12545	3.04185	2.37589	0.215122
CLJU_RS12550	2.97006	-0.679576	0.726776
CLJU_RS12555	10.1345	1.11733	0.310859
CLJU_RS12560	36.2073	1.36357	0.0546068
CLJU_RS12565	1.87113	-1.32003	0.594855
CLJU_RS12580	7.41233	-1.86361	0.187252
CLJU_RS12585	916.512	3.77903	2.33265e-14
CLJU_RS22610	6.89012	-0.552055	0.687854
CLJU_RS12590	3.62417	-2.81447	0.170542
CLJU_RS12595	23.2679	-2.23786	0.0128624
CLJU_RS21655	162.716	-0.455457	0.429912
CLJU_RS12610	2.48114	-1.2511	0.56195
CLJU_RS12615	11.3222	1.22025	0.237187
CLJU_RS12620	0.433331	-1.51574	0.756611
CLJU_RS12625	32.1599	-1.77483	0.0332516
CLJU_RS12630	0.433331	-1.51574	0.756611
CLJU_RS12635	3.5228	2.6353	0.156656
CLJU_RS12645	1.62351	-0.935885	0.719231
CLJU_RS12650	2.02449	1.42613	0.534146
CLJU_RS12670	11.8562	1.89406	0.0751498
CLJU_RS12675	3.28435	-1.08358	0.587626
CLJU_RS12685	5.68313	0.521046	0.712288
CLJU_RS12690	4.82498	-2.27485	0.193623
CLJU_RS12710	4.17345	2.76993	0.11684
CLJU_RS12720	8.42581	2.78774	0.0319641
CLJU_RS12730	2.29629	2.87572	0.217085
CLJU_RS12735	2.79198	1.29972	0.492411
CLJU_RS12740	1.95356	2.06907	0.367068
CLJU_RS12745	5.34612	-0.604296	0.684556
CLJU_RS12750	2.18989	0.339198	0.87687
CLJU_RS12755	5.91354	2.26919	0.129298
CLJU_RS12760	1.36255	-0.698678	0.811773
CLJU_RS12765	1.38859	-2.9157	0.313578
CLJU_RS12770	0.340474	-1.28263	0.793172
CLJU_RS12775	8.6122	-1.22844	0.331428
CLJU_RS12780	5.09152	-0.640222	0.669544
CLJU_RS12785	4.47322	-3.14832	0.107379
CLJU_RS12790	1.87113	-1.32003	0.594855
CLJU_RS12795	0.630332	0.217127	0.955451
CLJU_RS12800	0.402379	-1.44344	0.767898
CLJU_RS12820	6.25662	-0.67339	0.621287
CLJU_RS21370	4.68643	-0.784408	0.609622
CLJU_RS12840	1.9513	0.425299	0.86467
CLJU_RS12850	9.04988	-4.29039	0.0122521
CLJU_RS12855	2.22495	-1.57845	0.502336
CLJU_RS12865	3.21628	0.778819	0.658657
CLJU_RS12870	0.371426	-1.36601	0.78004
CLJU_RS12875	14.5979	-3.99752	0.0039276
CLJU_RS12880	2.87495	-2.18451	0.314751
CLJU_RS12885	2.94674	0.951269	0.603838
CLJU_RS12890	1.54335	-3.0977	0.2643
CLJU_RS12895	12.1711	-2.21419	0.053581
CLJU_RS12900	1.5743	-3.13148	0.255586
CLJU_RS12905	3.97805	1.77466	0.296702
CLJU_RS12910	4.97563	-1.20278	0.450279
CLJU_RS12915	2.28686	-1.64948	0.47909
CLJU_RS12930	3.09227	-0.707522	0.720376
CLJU_RS12935	3.82403	-0.444646	0.791129
CLJU_RS12960	2.6772	1.21661	0.56467
CLJU_RS12970	1.93238	-3.55767	0.169739
CLJU_RS12980	1.54335	-3.0977	0.2643
CLJU_RS12985	1.94572	-3.48366	0.173445
CLJU_RS12990	4.75059	-0.145832	0.927474
CLJU_RS12995	0.908902	-0.558412	0.868771
CLJU_RS13005	6.67575	-2.69416	0.0857606
CLJU_RS13045	2.44022	0.959568	0.636521
CLJU_RS13050	1.06572	-2.63122	0.404917
CLJU_RS13055	54.2949	4.7048	3.26138e-10
CLJU_RS13060	58.2064	4.67752	1.22834e-10
CLJU_RS13065	60.1246	1.59303	0.0136074
CLJU_RS13070	2.15036	0.374431	0.869311
CLJU_RS13075	15.8123	-1.24415	0.192919
CLJU_RS13090	2.13144	-3.6313	0.144189
CLJU_RS13095	169.115	-0.7043	0.207054
CLJU_RS13100	3.29087	-0.251623	0.891817
CLJU_RS13105	2.3305	-3.696	0.128606
CLJU_RS13110	3.51657	-0.722688	0.677027
CLJU_RS13120	2.17573	-3.5791	0.151089
CLJU_RS13125	9.30533	-1.81589	0.141296
CLJU_RS13135	72.3623	0.14331	0.813221
CLJU_RS13140	1.76001	-3.31859	0.209877
CLJU_RS13145	4.24116	-2.13741	0.236232
CLJU_RS13150	12.9442	-3.15472	0.0113503
CLJU_RS13155	39.0307	-0.713487	0.32364
CLJU_RS13160	12.4737	-0.717137	0.481054
CLJU_RS13165	8.24307	-3.19482	0.0368234
CLJU_RS13170	142.898	-0.196681	0.717166
CLJU_RS13175	108.904	-1.2479	0.0296202
CLJU_RS13180	47.5334	-2.05699	0.00377982
CLJU_RS13185	10.9077	-2.97488	0.0248165
CLJU_RS13195	3.79654	-2.95965	0.143253
CLJU_RS13200	13.104	0.328909	0.735583
CLJU_RS13205	13.2986	-1.22866	0.238617
CLJU_RS13210	5.33352	-3.33036	0.0767406
CLJU_RS13215	15.8354	-1.91555	0.0621531
CLJU_RS13220	11.5315	-3.48863	0.012401
[truncated: 1,182 more rows]
