# Supplementary material for: Microbial Electrosynthesis Reshapes Energy Metabolism and Physiology in Clostridium ljungdahlii
Source: Microb Biotechnol. 2026 Jun 6;19(6):e70398. doi: 10.1111/1751-7915.70398 (PMC13241827; doi:10.1111/1751-7915.70398)
Supplement: Supplementary file 3 — Table S3: Proteomics data of all detected proteins given as log2Ratio MES versus GF. [file MBT2-19-e70398-s005.xlsx]

## Sheet: Table S3 Proteomics
Proteomics data of all detected proteins given as log2Ratio MES vs GF
Old_Locus_Tag	Gene	Accession	Protein	Log2Ratio_MES_vs_GF	pvalue_MES_vs_GF	New_Locus_Tag
CLJU_c00010	dnaA	D8GJZ7	Chromosomal replication initiator protein DnaA OS=Clostridium ljungdahlii (strain ATCC 55383 / DSM 13528 / PETC) OX=748727 GN=dnaA PE=3 SV=1	0,177386718	0,739337629	CLJU_RS00005
CLJU_c00020	dnaN	D8GJZ8	Beta sliding clamp OS=Clostridium ljungdahlii (strain ATCC 55383 / DSM 13528 / PETC) OX=748727 GN=dnaN PE=3 SV=1	-0,101301427	0,521010355	CLJU_RS00010
CLJU_c00030	CLJU_c00030	D8GJZ9	Conserved protein with S4 RNA-binding domain OS=Clostridium ljungdahlii (strain ATCC 55383 / DSM 13528 / PETC) OX=748727 GN=CLJU_c00030 PE=4 SV=1	-0,077240423	0,800602385	CLJU_RS00015
CLJU_c00050	CLJU_c00050	D8GK01	DUF370 domain-containing protein OS=Clostridium ljungdahlii (strain ATCC 55383 / DSM 13528 / PETC) OX=748727 GN=CLJU_c00050 PE=4 SV=1	-0,451275437	0,059423663	CLJU_RS00025
CLJU_c00060	gyrB1	D8GK02	DNA gyrase subunit B OS=Clostridium ljungdahlii (strain ATCC 55383 / DSM 13528 / PETC) OX=748727 GN=gyrB1 PE=3 SV=1	-1,224543401	0,007026673	CLJU_RS00030
CLJU_c00070	gyrA1	D8GK03	DNA gyrase subunit A OS=Clostridium ljungdahlii (strain ATCC 55383 / DSM 13528 / PETC) OX=748727 GN=gyrA1 PE=3 SV=1	0,024597729	0,871598442	CLJU_RS00035
CLJU_c00130	CLJU_c00130	D8GK05	Predicted transcriptional regulator OS=Clostridium ljungdahlii (strain ATCC 55383 / DSM 13528 / PETC) OX=748727 GN=CLJU_c00130 PE=4 SV=1	0,158804711	0,71817406	CLJU_RS00065
CLJU_c00140	CLJU_c00140	D8GK06	UPF0182 protein CLJU_c00140 OS=Clostridium ljungdahlii (strain ATCC 55383 / DSM 13528 / PETC) OX=748727 GN=CLJU_c00140 PE=3 SV=1	1,049804024	0,02037586	CLJU_RS00070
CLJU_c00150	CLJU_c00150	D8GK07	Putative FAD-dependent oxidoreductase OS=Clostridium ljungdahlii (strain ATCC 55383 / DSM 13528 / PETC) OX=748727 GN=CLJU_c00150 PE=4 SV=1	-0,686240247	0,011124411	CLJU_RS00075
CLJU_c00160	CLJU_c00160	D8GK08	DUF1667 domain-containing protein OS=Clostridium ljungdahlii (strain ATCC 55383 / DSM 13528 / PETC) OX=748727 GN=CLJU_c00160 PE=4 SV=1	-1,389129123	0,354160947	CLJU_RS00080
CLJU_c00170	serS	D8GK09	Serine--tRNA ligase OS=Clostridium ljungdahlii (strain ATCC 55383 / DSM 13528 / PETC) OX=748727 GN=serS PE=3 SV=1	-1,750549481	0,00089663	CLJU_RS00085
CLJU_c00210	CLJU_c00210	D8GK10	Phage integrase related protein OS=Clostridium ljungdahlii (strain ATCC 55383 / DSM 13528 / PETC) OX=748727 GN=CLJU_c00210 PE=3 SV=1	-0,723194964	0,071145433	CLJU_RS00105
CLJU_c00330	CLJU_c00330	D8GK22	Uncharacterized protein OS=Clostridium ljungdahlii (strain ATCC 55383 / DSM 13528 / PETC) OX=748727 GN=CLJU_c00330 PE=4 SV=1	-0,14428551	0,546767932	CLJU_RS00170
CLJU_c00340	CLJU_c00340	D8GK23	Uncharacterized protein OS=Clostridium ljungdahlii (strain ATCC 55383 / DSM 13528 / PETC) OX=748727 GN=CLJU_c00340 PE=4 SV=1	2,493412149	0,086677202	CLJU_RS00175
CLJU_c00500	CLJU_c00500	D8GK39	Uncharacterized protein OS=Clostridium ljungdahlii (strain ATCC 55383 / DSM 13528 / PETC) OX=748727 GN=CLJU_c00500 PE=4 SV=1	-1,440385265	0,120330695	CLJU_RS00240
CLJU_c00510	CLJU_c00510	D8GK40	Uncharacterized protein OS=Clostridium ljungdahlii (strain ATCC 55383 / DSM 13528 / PETC) OX=748727 GN=CLJU_c00510 PE=4 SV=1	1,100100251	0,008632706	CLJU_RS00245
CLJU_c00530	CLJU_c00530	D8GK42	Uncharacterized protein OS=Clostridium ljungdahlii (strain ATCC 55383 / DSM 13528 / PETC) OX=748727 GN=CLJU_c00530 PE=4 SV=1	-0,101761013	0,112572285	CLJU_RS00255
CLJU_c00540	CLJU_c00540	D8GK43	Cell filamentation protein Fic OS=Clostridium ljungdahlii (strain ATCC 55383 / DSM 13528 / PETC) OX=748727 GN=CLJU_c00540 PE=4 SV=1	0,590513477	0,13448323	CLJU_RS00260
CLJU_c00580	CLJU_c00580	D8GK47	Putative DNA-binding protein with a predicted acetyltransferase domain OS=Clostridium ljungdahlii (strain ATCC 55383 / DSM 13528 / PETC) OX=748727 GN=CLJU_c00580 PE=4 SV=1	-0,253466159	0,656264048	CLJU_RS00280
CLJU_c00590	CLJU_c00590	D8GK48	Predicted transcriptional regulator, IclR family OS=Clostridium ljungdahlii (strain ATCC 55383 / DSM 13528 / PETC) OX=748727 GN=CLJU_c00590 PE=4 SV=1	-0,591471775	0,000986072	CLJU_RS00285
CLJU_c00610	CLJU_c00610	D8GK50	Predicted dehydratase OS=Clostridium ljungdahlii (strain ATCC 55383 / DSM 13528 / PETC) OX=748727 GN=CLJU_c00610 PE=3 SV=1	2,128756527	0,050832957	CLJU_RS00295
CLJU_c00650	CLJU_c00650	D8GK54	Predicted hydrolase OS=Clostridium ljungdahlii (strain ATCC 55383 / DSM 13528 / PETC) OX=748727 GN=CLJU_c00650 PE=4 SV=1	0,314053923	0,094460989	CLJU_RS00315
CLJU_c00660	CLJU_c00660	D8GK55	Ketose-bisphosphate aldolase OS=Clostridium ljungdahlii (strain ATCC 55383 / DSM 13528 / PETC) OX=748727 GN=CLJU_c00660 PE=4 SV=1	0,195385827	0,709613998	CLJU_RS00320
CLJU_c00670	CLJU_c00670	D8GK56	Hydroxyacid dehydrogenase/reductase related protein OS=Clostridium ljungdahlii (strain ATCC 55383 / DSM 13528 / PETC) OX=748727 GN=CLJU_c00670 PE=3 SV=1	-0,158575942	0,198808184	CLJU_RS00325
CLJU_c00680	CLJU_c00680	D8GK57	Predicted hydroxyacid dehydrogenase/reductase OS=Clostridium ljungdahlii (strain ATCC 55383 / DSM 13528 / PETC) OX=748727 GN=CLJU_c00680 PE=4 SV=1	0,033599291	0,921143283	CLJU_RS00330
CLJU_c00710	psd	D8GK58	Phosphatidylserine decarboxylase proenzyme OS=Clostridium ljungdahlii (strain ATCC 55383 / DSM 13528 / PETC) OX=748727 GN=psd PE=3 SV=1	0,441139349	0,262604502	CLJU_RS00340
CLJU_c00720	CLJU_c00720	D8GK59	Predicted transcriptional regulator OS=Clostridium ljungdahlii (strain ATCC 55383 / DSM 13528 / PETC) OX=748727 GN=CLJU_c00720 PE=4 SV=1	0,839748588	0,493499139	CLJU_RS00345
CLJU_c00850	dnaX	D8GK69	DNA polymerase III subunit gamma/tau OS=Clostridium ljungdahlii (strain ATCC 55383 / DSM 13528 / PETC) OX=748727 GN=dnaX PE=3 SV=1	0,659479375	0,026618652	CLJU_RS00410
CLJU_c00860	CLJU_c00860	D8GK70	Nucleoid-associated protein CLJU_c00860 OS=Clostridium ljungdahlii (strain ATCC 55383 / DSM 13528 / PETC) OX=748727 GN=CLJU_c00860 PE=3 SV=1	-1,127026674	0,12415717	CLJU_RS00415
CLJU_c00870	recR	D8GK71	Recombination protein RecR OS=Clostridium ljungdahlii (strain ATCC 55383 / DSM 13528 / PETC) OX=748727 GN=recR PE=3 SV=1	-1,041866527	0,035563834	CLJU_RS00420
CLJU_c00910	CLJU_c00910	D8GK75	NAD(+) diphosphatase OS=Clostridium ljungdahlii (strain ATCC 55383 / DSM 13528 / PETC) OX=748727 GN=CLJU_c00910 PE=3 SV=1	-1,382475471	0,006100364	CLJU_RS00440
CLJU_c00920	CLJU_c00920	D8GK76	Keto-hydroxyglutarate-aldolase/keto-deoxy-phosphogluconate aldolase OS=Clostridium ljungdahlii (strain ATCC 55383 / DSM 13528 / PETC) OX=748727 GN=CLJU_c00920 PE=4 SV=1	0,822453989	0,022348049	CLJU_RS00445
CLJU_c00930	CLJU_c00930	D8GK77	Ferredoxin OS=Clostridium ljungdahlii (strain ATCC 55383 / DSM 13528 / PETC) OX=748727 GN=CLJU_c00930 PE=4 SV=1	-0,268433	0,439438959	CLJU_RS00450
CLJU_c00960	CLJU_c00960	D8GK80	Predicted aminotransferase OS=Clostridium ljungdahlii (strain ATCC 55383 / DSM 13528 / PETC) OX=748727 GN=CLJU_c00960 PE=3 SV=1	-3,181592533	0,001723661	CLJU_RS00465
CLJU_c00970	CLJU_c00970	D8GK81	D-3-phosphoglycerate dehydrogenase OS=Clostridium ljungdahlii (strain ATCC 55383 / DSM 13528 / PETC) OX=748727 GN=CLJU_c00970 PE=3 SV=1	1,564492103	0,018673964	CLJU_RS00470
CLJU_c00980	CLJU_c00980	D8GK82	Uncharacterized conserved protein OS=Clostridium ljungdahlii (strain ATCC 55383 / DSM 13528 / PETC) OX=748727 GN=CLJU_c00980 PE=4 SV=1	-3,479098795	0,003922013	CLJU_RS00475
CLJU_c01040	CLJU_c01040	D8GK84	Predicted HD superfamily hydrolase, metal-dependent OS=Clostridium ljungdahlii (strain ATCC 55383 / DSM 13528 / PETC) OX=748727 GN=CLJU_c01040 PE=4 SV=1	-4,491050969	0,046463904	CLJU_RS00505
CLJU_c01090	CLJU_c01090	D8GK89	Predicted hydrolase OS=Clostridium ljungdahlii (strain ATCC 55383 / DSM 13528 / PETC) OX=748727 GN=CLJU_c01090 PE=3 SV=1	0,450129712	0,188338776	CLJU_RS00530
CLJU_c01100	CLJU_c01100	D8GK90	Predicted hydrolase OS=Clostridium ljungdahlii (strain ATCC 55383 / DSM 13528 / PETC) OX=748727 GN=CLJU_c01100 PE=3 SV=1	0,47720903	0,161840482	CLJU_RS00535
CLJU_c01110	CLJU_c01110	D8GK91	Predicted hydrolase OS=Clostridium ljungdahlii (strain ATCC 55383 / DSM 13528 / PETC) OX=748727 GN=CLJU_c01110 PE=3 SV=1	0,458738556	0,212173309	CLJU_RS00540
CLJU_c01130	CLJU_c01130	D8GK93	Predicted aminotransferase class V OS=Clostridium ljungdahlii (strain ATCC 55383 / DSM 13528 / PETC) OX=748727 GN=CLJU_c01130 PE=3 SV=1	-1,794000108	0,006902585	CLJU_RS00550
CLJU_c01180	CLJU_c01180	D8GK94	peptidylprolyl isomerase OS=Clostridium ljungdahlii (strain ATCC 55383 / DSM 13528 / PETC) OX=748727 GN=CLJU_c01180 PE=4 SV=1	-0,505501707	0,081131876	CLJU_RS00575
CLJU_c01190	CLJU_c01190	D8GK95	Aldose 1-epimerase OS=Clostridium ljungdahlii (strain ATCC 55383 / DSM 13528 / PETC) OX=748727 GN=CLJU_c01190 PE=3 SV=1	1,862284148	0,025522896	CLJU_RS00580
CLJU_c01200	araA	D8GK96	L-arabinose isomerase OS=Clostridium ljungdahlii (strain ATCC 55383 / DSM 13528 / PETC) OX=748727 GN=araA PE=3 SV=1	2,288979962	0,000339673	CLJU_RS00585
CLJU_c01210	araD	D8GK97	L-ribulose-5-phosphate 4-epimerase OS=Clostridium ljungdahlii (strain ATCC 55383 / DSM 13528 / PETC) OX=748727 GN=araD PE=3 SV=1	1,793619321	0,009631325	CLJU_RS00590
CLJU_c01220	araB	D8GK98	Ribulokinase OS=Clostridium ljungdahlii (strain ATCC 55383 / DSM 13528 / PETC) OX=748727 GN=araB PE=4 SV=1	2,686635972	0,002879855	CLJU_RS00595
CLJU_c01230	CLJU_c01230	D8GK99	Predicted transcriptional regulator, LacI family OS=Clostridium ljungdahlii (strain ATCC 55383 / DSM 13528 / PETC) OX=748727 GN=CLJU_c01230 PE=4 SV=1	-0,659135534	0,080828735	CLJU_RS00600
CLJU_c01240	CLJU_c01240	D8GKA0	Alpha-L-arabinofuranosidase OS=Clostridium ljungdahlii (strain ATCC 55383 / DSM 13528 / PETC) OX=748727 GN=CLJU_c01240 PE=3 SV=1	3,726422922	0,003160317	CLJU_RS00605
CLJU_c01250	CLJU_c01250	D8GKA1	Putative cation symporter OS=Clostridium ljungdahlii (strain ATCC 55383 / DSM 13528 / PETC) OX=748727 GN=CLJU_c01250 PE=4 SV=1	4,424544521	0,097159533	CLJU_RS00610
CLJU_c01260	CLJU_c01260	D8GKA2	Predicted ABC-Type sugar transporter, periplasmic component OS=Clostridium ljungdahlii (strain ATCC 55383 / DSM 13528 / PETC) OX=748727 GN=CLJU_c01260 PE=3 SV=1	1,304862312	0,00174988	CLJU_RS00615
CLJU_c01270	CLJU_c01270	D8GKA3	Putative ABC-type sugar transporter, ATPase component OS=Clostridium ljungdahlii (strain ATCC 55383 / DSM 13528 / PETC) OX=748727 GN=CLJU_c01270 PE=4 SV=1	1,26140813	0,00040325	CLJU_RS00620
CLJU_c01320	npdA	D8GKA5	NAD-dependent protein deacetylase OS=Clostridium ljungdahlii (strain ATCC 55383 / DSM 13528 / PETC) OX=748727 GN=npdA PE=3 SV=1	-0,305229215	0,190489251	CLJU_RS00645
CLJU_c01350	CLJU_c01350	D8GKA7	Putative LD-carboxypeptidase A family protein OS=Clostridium ljungdahlii (strain ATCC 55383 / DSM 13528 / PETC) OX=748727 GN=CLJU_c01350 PE=3 SV=1	-0,138273184	0,359084185	CLJU_RS00660
CLJU_c01360	CLJU_c01360	D8GKA8	Putative Mg2+ transporter protein OS=Clostridium ljungdahlii (strain ATCC 55383 / DSM 13528 / PETC) OX=748727 GN=CLJU_c01360 PE=3 SV=1	0,36878897	0,172800041	CLJU_RS00665
CLJU_c01380	speA	D8GKP5	Arginine decarboxylase OS=Clostridium ljungdahlii (strain ATCC 55383 / DSM 13528 / PETC) OX=748727 GN=speA PE=3 SV=1	-1,461007924	0,019479322	CLJU_RS00675
CLJU_c01390	tmk	D8GKP6	Thymidylate kinase OS=Clostridium ljungdahlii (strain ATCC 55383 / DSM 13528 / PETC) OX=748727 GN=tmk PE=3 SV=1	-0,157543476	0,306435774	CLJU_RS00680
CLJU_c01400	CLJU_c01400	D8GKP7	Uncharacterized protein OS=Clostridium ljungdahlii (strain ATCC 55383 / DSM 13528 / PETC) OX=748727 GN=CLJU_c01400 PE=4 SV=1	-2,582866015	0,001547316	CLJU_RS00685
CLJU_c01410	CLJU_c01410	D8GKP8	DNA polymerase III subunit delta' OS=Clostridium ljungdahlii (strain ATCC 55383 / DSM 13528 / PETC) OX=748727 GN=CLJU_c01410 PE=4 SV=1	1,176859863	0,13656124	CLJU_RS00690
CLJU_c01420	CLJU_c01420	D8GKP9	Predicted peptidase OS=Clostridium ljungdahlii (strain ATCC 55383 / DSM 13528 / PETC) OX=748727 GN=CLJU_c01420 PE=4 SV=1	-0,376510936	0,035195514	CLJU_RS00695
CLJU_c01430	CLJU_c01430	D8GKQ0	HMA domain-containing protein OS=Clostridium ljungdahlii (strain ATCC 55383 / DSM 13528 / PETC) OX=748727 GN=CLJU_c01430 PE=4 SV=1	-1,191504932	0,004853482	CLJU_RS00700
CLJU_c01440	CLJU_c01440	D8GKQ1	Ferredoxin OS=Clostridium ljungdahlii (strain ATCC 55383 / DSM 13528 / PETC) OX=748727 GN=CLJU_c01440 PE=4 SV=1	-2,303544713	0,082921922	CLJU_RS00705
CLJU_c01450	motA1	D8GKQ2	Chemotaxis protein OS=Clostridium ljungdahlii (strain ATCC 55383 / DSM 13528 / PETC) OX=748727 GN=motA1 PE=3 SV=1	0,497628131	0,275854479	CLJU_RS00710
CLJU_c01460	motB1	D8GKQ3	Predicted flagellar motor protein MotB OS=Clostridium ljungdahlii (strain ATCC 55383 / DSM 13528 / PETC) OX=748727 GN=motB1 PE=3 SV=1	-0,218879486	0,348116655	CLJU_RS00715
CLJU_c01470	CLJU_c01470	D8GKQ4	Predicted methyltransferase OS=Clostridium ljungdahlii (strain ATCC 55383 / DSM 13528 / PETC) OX=748727 GN=CLJU_c01470 PE=4 SV=1	-0,736263853	0,214502256	CLJU_RS00720
CLJU_c01480	rsmI	D8GKQ5	Ribosomal RNA small subunit methyltransferase I OS=Clostridium ljungdahlii (strain ATCC 55383 / DSM 13528 / PETC) OX=748727 GN=rsmI PE=3 SV=1	0,312495321	0,688634662	CLJU_RS00725
CLJU_c01490	CLJU_c01490	D8GKQ6	NlpC/P60 domain-containing protein OS=Clostridium ljungdahlii (strain ATCC 55383 / DSM 13528 / PETC) OX=748727 GN=CLJU_c01490 PE=3 SV=1	3,77764256	0,012270941	CLJU_RS00730
CLJU_c01500	CLJU_c01500	D8GKQ7	NlpC/P60 domain-containing protein OS=Clostridium ljungdahlii (strain ATCC 55383 / DSM 13528 / PETC) OX=748727 GN=CLJU_c01500 PE=3 SV=1	2,878206551	0,059780654	CLJU_RS00735
CLJU_c01510	CLJU_c01510	D8GKQ8	Predicted regulators of stationary/sporulation gene expression OS=Clostridium ljungdahlii (strain ATCC 55383 / DSM 13528 / PETC) OX=748727 GN=CLJU_c01510 PE=4 SV=1	-0,370891261	0,041248399	CLJU_RS00740
CLJU_c01520	CLJU_c01520	D8GKQ9	tRNA nucleotidyltransferase OS=Clostridium ljungdahlii (strain ATCC 55383 / DSM 13528 / PETC) OX=748727 GN=CLJU_c01520 PE=3 SV=1	0,363968523	0,102756555	CLJU_RS00745
CLJU_c01530	CLJU_c01530	D8GKR0	DUF1292 domain-containing protein OS=Clostridium ljungdahlii (strain ATCC 55383 / DSM 13528 / PETC) OX=748727 GN=CLJU_c01530 PE=4 SV=1	0,572992426	0,033314348	CLJU_RS00750
CLJU_c01540	CLJU_c01540	D8GKR1	Predicted transcriptional regulator OS=Clostridium ljungdahlii (strain ATCC 55383 / DSM 13528 / PETC) OX=748727 GN=CLJU_c01540 PE=3 SV=1	0,77415661	0,017160495	CLJU_RS00755
CLJU_c01560	CLJU_c01560	D8GKR3	DUF1836 domain-containing protein OS=Clostridium ljungdahlii (strain ATCC 55383 / DSM 13528 / PETC) OX=748727 GN=CLJU_c01560 PE=4 SV=1	1,350123492	0,004067084	CLJU_RS00765
CLJU_c01570	ispF	D8GKR4	2-C-methyl-D-erythritol 2,4-cyclodiphosphate synthase OS=Clostridium ljungdahlii (strain ATCC 55383 / DSM 13528 / PETC) OX=748727 GN=ispF PE=3 SV=1	0,671958537	0,051020678	CLJU_RS00770
CLJU_c01630	CLJU_c01630	D8GKS0	B3/4 domain protein OS=Clostridium ljungdahlii (strain ATCC 55383 / DSM 13528 / PETC) OX=748727 GN=CLJU_c01630 PE=4 SV=1	1,313193897	0,028946933	CLJU_RS00790
CLJU_c01640	CLJU_c01640	D8GKS1	Radical SAM domain protein OS=Clostridium ljungdahlii (strain ATCC 55383 / DSM 13528 / PETC) OX=748727 GN=CLJU_c01640 PE=4 SV=1	-0,7109886	0,036270559	CLJU_RS00795
CLJU_c01650	CLJU_c01650	D8GKS2	Putative antibiotic resistance protein OS=Clostridium ljungdahlii (strain ATCC 55383 / DSM 13528 / PETC) OX=748727 GN=CLJU_c01650 PE=4 SV=1	0,101943696	0,413286903	CLJU_RS00800
CLJU_c01720	CLJU_c01720	D8GKS9	Type-4 uracil-DNA glycosylase OS=Clostridium ljungdahlii (strain ATCC 55383 / DSM 13528 / PETC) OX=748727 GN=CLJU_c01720 PE=3 SV=1	-1,069315322	0,025347005	CLJU_RS00835
CLJU_c01730	metS	D8GKT0	Methionine--tRNA ligase OS=Clostridium ljungdahlii (strain ATCC 55383 / DSM 13528 / PETC) OX=748727 GN=metS PE=3 SV=1	-0,429657138	0,047400066	pseudo
CLJU_c01740	CLJU_c01740	D8GKT1	Predicted deoxyribonuclease OS=Clostridium ljungdahlii (strain ATCC 55383 / DSM 13528 / PETC) OX=748727 GN=CLJU_c01740 PE=4 SV=1	-1,205134638	0,321246315	CLJU_RS00845
CLJU_c01780	CLJU_c01780	D8GKT5	Transmembrane protein OS=Clostridium ljungdahlii (strain ATCC 55383 / DSM 13528 / PETC) OX=748727 GN=CLJU_c01780 PE=4 SV=1	5,104740223	0,422649731	CLJU_RS00865
CLJU_c01800	CLJU_c01800	D8GKT7	Lipoprotein OS=Clostridium ljungdahlii (strain ATCC 55383 / DSM 13528 / PETC) OX=748727 GN=CLJU_c01800 PE=4 SV=1	1,403217264	0,134749431	CLJU_RS00875
CLJU_c01810	CLJU_c01810	D8GKT8	Iron-sulfur cluster carrier protein OS=Clostridium ljungdahlii (strain ATCC 55383 / DSM 13528 / PETC) OX=748727 GN=CLJU_c01810 PE=3 SV=1	-0,078625018	0,860786538	CLJU_RS00880
CLJU_c01840	nrdD	D8GKU1	Anaerobic ribonucleoside-triphosphate reductase OS=Clostridium ljungdahlii (strain ATCC 55383 / DSM 13528 / PETC) OX=748727 GN=nrdD PE=4 SV=1	-0,702024327	0,143993227	CLJU_RS00895
CLJU_c01860	CLJU_c01860	D8GKU3	Predicted transcriptional regulator OS=Clostridium ljungdahlii (strain ATCC 55383 / DSM 13528 / PETC) OX=748727 GN=CLJU_c01860 PE=4 SV=1	0,273220257	0,082274066	CLJU_RS00905
CLJU_c01870	CLJU_c01870	D8GKU4	Predicted hydrolase OS=Clostridium ljungdahlii (strain ATCC 55383 / DSM 13528 / PETC) OX=748727 GN=CLJU_c01870 PE=4 SV=1	-1,246216975	0,069730657	CLJU_RS00910
CLJU_c01880	CLJU_c01880	D8GKU5	Putative N-acetylmuramoyl-L-alanine amidase OS=Clostridium ljungdahlii (strain ATCC 55383 / DSM 13528 / PETC) OX=748727 GN=CLJU_c01880 PE=4 SV=1	0,681083575	0,026761985	CLJU_RS00915
CLJU_c01890	ileS	D8GKU6	Isoleucine--tRNA ligase OS=Clostridium ljungdahlii (strain ATCC 55383 / DSM 13528 / PETC) OX=748727 GN=ileS PE=3 SV=1	-0,443985813	0,005343517	CLJU_RS00920
CLJU_c01900	CLJU_c01900	D8GKU7	Transcriptional regulator OS=Clostridium ljungdahlii (strain ATCC 55383 / DSM 13528 / PETC) OX=748727 GN=CLJU_c01900 PE=4 SV=1	-0,903125529	0,00112215	CLJU_RS00925
CLJU_c01920	CLJU_c01920	D8GKU9	Exodeoxyribonuclease V OS=Clostridium ljungdahlii (strain ATCC 55383 / DSM 13528 / PETC) OX=748727 GN=CLJU_c01920 PE=4 SV=1	-2,502825847	0,114512983	CLJU_RS00935
CLJU_c01960	larC	D8GKV3	Pyridinium-3,5-bisthiocarboxylic acid mononucleotide nickel insertion protein OS=Clostridium ljungdahlii (strain ATCC 55383 / DSM 13528 / PETC) OX=748727 GN=larC PE=3 SV=1	-0,582841429	0,039773476	CLJU_RS00955
CLJU_c01970	CLJU_c01970	D8GKV4	Putative Fe-S oxidoreductase OS=Clostridium ljungdahlii (strain ATCC 55383 / DSM 13528 / PETC) OX=748727 GN=CLJU_c01970 PE=4 SV=1	-1,881473121	0,456593495	CLJU_RS00960
CLJU_c01980	CLJU_c01980	D8GKV5	Predicted solute-binding protein OS=Clostridium ljungdahlii (strain ATCC 55383 / DSM 13528 / PETC) OX=748727 GN=CLJU_c01980 PE=4 SV=1	0,129257464	0,657416105	CLJU_RS00965
CLJU_c02080	CLJU_c02080	D8GKW5	LysM domain-containing protein OS=Clostridium ljungdahlii (strain ATCC 55383 / DSM 13528 / PETC) OX=748727 GN=CLJU_c02080 PE=4 SV=1	-1,507467585	0,422139303	CLJU_RS01015
CLJU_c02110	ispE	D8GKW8	4-diphosphocytidyl-2-C-methyl-D-erythritol kinase OS=Clostridium ljungdahlii (strain ATCC 55383 / DSM 13528 / PETC) OX=748727 GN=ispE PE=3 SV=1	0,336330543	0,452293448	CLJU_RS01030
CLJU_c02160	murG1	D8GKX3	UDP-N-acetylglucosamine--N-acetylmuramyl-(Pentapeptide)pyrophosphoryl-undecaprenol N-acetylglucosamine transferase OS=Clostridium ljungdahlii (strain ATCC 55383 / DSM 13528 / PETC) OX=748727 GN=murG1 PE=3 SV=1	-2,079779938	0,00801314	CLJU_RS01055
CLJU_c02180	CLJU_c02180	D8GKX5	Beta-barrel protein YwiB OS=Clostridium ljungdahlii (strain ATCC 55383 / DSM 13528 / PETC) OX=748727 GN=CLJU_c02180 PE=4 SV=1	-2,623890307	0,377465459	CLJU_RS01065
CLJU_c02200	pyrG	D8GKX7	CTP synthase OS=Clostridium ljungdahlii (strain ATCC 55383 / DSM 13528 / PETC) OX=748727 GN=pyrG PE=3 SV=1	0,25050589	0,295938422	CLJU_RS01075
CLJU_c02220	rho	D8GKX9	Transcription termination factor Rho OS=Clostridium ljungdahlii (strain ATCC 55383 / DSM 13528 / PETC) OX=748727 GN=rho PE=3 SV=1	0,615782407	0,075927258	CLJU_RS01085
CLJU_c02230	rpmE	D8GKY0	Large ribosomal subunit protein bL31 OS=Clostridium ljungdahlii (strain ATCC 55383 / DSM 13528 / PETC) OX=748727 GN=rpmE PE=3 SV=1	-1,747717644	0,040913927	CLJU_RS01090
CLJU_c02240	CLJU_c02240	D8GKY1	Putative membrane protein, metal dependent OS=Clostridium ljungdahlii (strain ATCC 55383 / DSM 13528 / PETC) OX=748727 GN=CLJU_c02240 PE=4 SV=1	-1,717080584	0,213453352	CLJU_RS01095
CLJU_c02250	hemK	D8GKY2	Release factor glutamine methyltransferase OS=Clostridium ljungdahlii (strain ATCC 55383 / DSM 13528 / PETC) OX=748727 GN=hemK PE=3 SV=1	-0,058884844	0,882345141	CLJU_RS01100
CLJU_c02260	prfA	D8GKY3	Peptide chain release factor 1 OS=Clostridium ljungdahlii (strain ATCC 55383 / DSM 13528 / PETC) OX=748727 GN=prfA PE=3 SV=1	-1,186306161	0,074399731	CLJU_RS01105
CLJU_c02290	CLJU_c02290	D8GKY6	Threonylcarbamoyl-AMP synthase OS=Clostridium ljungdahlii (strain ATCC 55383 / DSM 13528 / PETC) OX=748727 GN=CLJU_c02290 PE=3 SV=1	-0,642802311	0,026626692	CLJU_RS01120
CLJU_c02300	CLJU_c02300	D8GKY7	Protein-tyrosine-phosphatase OS=Clostridium ljungdahlii (strain ATCC 55383 / DSM 13528 / PETC) OX=748727 GN=CLJU_c02300 PE=3 SV=1	-1,527861649	0,000688686	CLJU_RS01125
CLJU_c02310	CLJU_c02310	D8GKY8	Ribose 5-phosphate isomerase OS=Clostridium ljungdahlii (strain ATCC 55383 / DSM 13528 / PETC) OX=748727 GN=CLJU_c02310 PE=3 SV=1	-0,491338649	0,116228363	CLJU_RS01130
CLJU_c02320	upp	D8GKY9	Uracil phosphoribosyltransferase OS=Clostridium ljungdahlii (strain ATCC 55383 / DSM 13528 / PETC) OX=748727 GN=upp PE=3 SV=1	-0,234719051	0,102353734	CLJU_RS01135
CLJU_c02330	CLJU_c02330	D8GKZ0	Cytidine deaminase OS=Clostridium ljungdahlii (strain ATCC 55383 / DSM 13528 / PETC) OX=748727 GN=CLJU_c02330 PE=4 SV=1	-0,592076663	0,301850544	CLJU_RS01140
CLJU_c02350	epsC	D8GKZ2	UDP-N-acetylglucosamine 2-epimerase (non-hydrolyzing) OS=Clostridium ljungdahlii (strain ATCC 55383 / DSM 13528 / PETC) OX=748727 GN=epsC PE=3 SV=1	-1,064908762	0,001361935	CLJU_RS01150
CLJU_c02370	atpB	D8GKZ4	ATP synthase subunit a OS=Clostridium ljungdahlii (strain ATCC 55383 / DSM 13528 / PETC) OX=748727 GN=atpB PE=3 SV=1	1,141569536	0,008778081	CLJU_RS01160
CLJU_c02380	atpE	D8GKZ5	ATP synthase subunit c OS=Clostridium ljungdahlii (strain ATCC 55383 / DSM 13528 / PETC) OX=748727 GN=atpE PE=3 SV=1	-5,339312456	0,426945698	CLJU_RS01165
CLJU_c02390	atpF	D8GKZ6	ATP synthase subunit b OS=Clostridium ljungdahlii (strain ATCC 55383 / DSM 13528 / PETC) OX=748727 GN=atpF PE=3 SV=1	-0,65728423	0,030275214	CLJU_RS01170
CLJU_c02400	atpH	D8GKZ7	ATP synthase subunit delta OS=Clostridium ljungdahlii (strain ATCC 55383 / DSM 13528 / PETC) OX=748727 GN=atpH PE=3 SV=1	-0,928067419	0,007235305	CLJU_RS01175
CLJU_c02410	atpA	D8GKZ8	ATP synthase subunit alpha OS=Clostridium ljungdahlii (strain ATCC 55383 / DSM 13528 / PETC) OX=748727 GN=atpA PE=3 SV=1	-0,724851179	0,023339728	CLJU_RS01180
CLJU_c02420	atpG	D8GKZ9	ATP synthase gamma chain OS=Clostridium ljungdahlii (strain ATCC 55383 / DSM 13528 / PETC) OX=748727 GN=atpG PE=3 SV=1	-0,1918435	0,24150033	CLJU_RS01185
CLJU_c02430	atpD	D8GL00	ATP synthase subunit beta OS=Clostridium ljungdahlii (strain ATCC 55383 / DSM 13528 / PETC) OX=748727 GN=atpD PE=3 SV=1	-0,798730387	0,040984021	CLJU_RS01190
CLJU_c02440	atpC	D8GL01	ATP synthase epsilon chain OS=Clostridium ljungdahlii (strain ATCC 55383 / DSM 13528 / PETC) OX=748727 GN=atpC PE=3 SV=1	-1,780933321	0,01683219	CLJU_RS01195
CLJU_c02500	mreB	D8GL07	Cell shape-determining protein MreB OS=Clostridium ljungdahlii (strain ATCC 55383 / DSM 13528 / PETC) OX=748727 GN=mreB PE=3 SV=1	-0,558393353	0,00633843	CLJU_RS01225
CLJU_c02580	metK1	D8GL10	S-adenosylmethionine synthase OS=Clostridium ljungdahlii (strain ATCC 55383 / DSM 13528 / PETC) OX=748727 GN=metK1 PE=3 SV=1	-1,006925478	0,010047557	CLJU_RS01260
CLJU_c02590	recD	D8GL11	ATP-dependent RecD-like DNA helicase OS=Clostridium ljungdahlii (strain ATCC 55383 / DSM 13528 / PETC) OX=748727 GN=recD PE=3 SV=1	-0,394175287	0,564762476	CLJU_RS01265
CLJU_c02620	hpf	D8GL14	Ribosome hibernation promoting factor OS=Clostridium ljungdahlii (strain ATCC 55383 / DSM 13528 / PETC) OX=748727 GN=hpf PE=3 SV=1	0,181068983	0,045375134	CLJU_RS01280
CLJU_c02630	secA	D8GL15	Protein translocase subunit SecA OS=Clostridium ljungdahlii (strain ATCC 55383 / DSM 13528 / PETC) OX=748727 GN=secA PE=3 SV=1	-0,619025417	0,049298722	CLJU_RS01285
CLJU_c02640	prfB	D8GL16	Peptide chain release factor 2 OS=Clostridium ljungdahlii (strain ATCC 55383 / DSM 13528 / PETC) OX=748727 GN=prfB PE=3 SV=1	-0,556366025	0,302802236	CLJU_RS01290
CLJU_c02660	gdh	D8GL18	Glutamate dehydrogenase OS=Clostridium ljungdahlii (strain ATCC 55383 / DSM 13528 / PETC) OX=748727 GN=gdh PE=3 SV=1	0,664143508	0,026001139	CLJU_RS01300
CLJU_c02680	tex	D8GL20	Transcriptional accessory protein OS=Clostridium ljungdahlii (strain ATCC 55383 / DSM 13528 / PETC) OX=748727 GN=tex PE=4 SV=1	0,231601318	0,655605262	CLJU_RS01310
CLJU_c02700	CLJU_c02700	D8GL22	Flagellar hook-length control protein FliK OS=Clostridium ljungdahlii (strain ATCC 55383 / DSM 13528 / PETC) OX=748727 GN=CLJU_c02700 PE=4 SV=1	-0,727253391	0,552500771	CLJU_RS01320
CLJU_c02720	CLJU_c02720	D8GL24	Predicted phosphohydrolase OS=Clostridium ljungdahlii (strain ATCC 55383 / DSM 13528 / PETC) OX=748727 GN=CLJU_c02720 PE=4 SV=1	-0,866814655	0,124489438	CLJU_RS01330
CLJU_c02730	CLJU_c02730	D8GL25	DUF2225 domain-containing protein OS=Clostridium ljungdahlii (strain ATCC 55383 / DSM 13528 / PETC) OX=748727 GN=CLJU_c02730 PE=4 SV=1	-0,033492659	0,891174798	CLJU_RS01335
CLJU_c02740	CLJU_c02740	D8GLG3	Predicted GTP pyrophosphokinase OS=Clostridium ljungdahlii (strain ATCC 55383 / DSM 13528 / PETC) OX=748727 GN=CLJU_c02740 PE=4 SV=1	0,773812937	0,043219872	CLJU_RS01340
CLJU_c02750	leuS	D8GLG4	Leucine--tRNA ligase OS=Clostridium ljungdahlii (strain ATCC 55383 / DSM 13528 / PETC) OX=748727 GN=leuS PE=3 SV=1	-0,880668647	0,013020775	CLJU_RS01345
CLJU_c02780	CLJU_c02780	D8GLG6	J domain-containing protein OS=Clostridium ljungdahlii (strain ATCC 55383 / DSM 13528 / PETC) OX=748727 GN=CLJU_c02780 PE=4 SV=1	0,115518077	0,707676159	CLJU_RS01360
CLJU_c02800	CLJU_c02800	D8GLG8	Putative adenylate cyclase OS=Clostridium ljungdahlii (strain ATCC 55383 / DSM 13528 / PETC) OX=748727 GN=CLJU_c02800 PE=4 SV=1	-0,032129804	0,929326256	CLJU_RS01370
CLJU_c02810	fba	D8GLG9	Fructose-bisphosphate aldolase OS=Clostridium ljungdahlii (strain ATCC 55383 / DSM 13528 / PETC) OX=748727 GN=fba PE=4 SV=1	-0,029519597	0,900412945	CLJU_RS01375
CLJU_c02840	CLJU_c02840	D8GLH2	Phosphoribulokinase/uridine kinase domain-containing protein OS=Clostridium ljungdahlii (strain ATCC 55383 / DSM 13528 / PETC) OX=748727 GN=CLJU_c02840 PE=4 SV=1	-0,515821559	0,035241045	CLJU_RS01390
CLJU_c02850	CLJU_c02850	D8GLH3	PurE related protein OS=Clostridium ljungdahlii (strain ATCC 55383 / DSM 13528 / PETC) OX=748727 GN=CLJU_c02850 PE=4 SV=1	0,103697472	0,819020684	CLJU_RS01395
CLJU_c02860	CLJU_c02860	D8GLH4	Anti-sigma factor antagonist OS=Clostridium ljungdahlii (strain ATCC 55383 / DSM 13528 / PETC) OX=748727 GN=CLJU_c02860 PE=3 SV=1	-0,248916645	0,578577404	CLJU_RS01400
CLJU_c02870	CLJU_c02870	D8GLH5	Predicted chemotaxis sensory transducer OS=Clostridium ljungdahlii (strain ATCC 55383 / DSM 13528 / PETC) OX=748727 GN=CLJU_c02870 PE=3 SV=1	-1,185167825	6,52E-05	CLJU_RS01405
CLJU_c02880	CLJU_c02880	D8GLH6	non-specific serine/threonine protein kinase OS=Clostridium ljungdahlii (strain ATCC 55383 / DSM 13528 / PETC) OX=748727 GN=CLJU_c02880 PE=3 SV=1	-1,663414637	0,018371141	CLJU_RS01410
CLJU_c02940	CLJU_c02940	D8GLI2	Putative kinase OS=Clostridium ljungdahlii (strain ATCC 55383 / DSM 13528 / PETC) OX=748727 GN=CLJU_c02940 PE=3 SV=1	0,857956527	0,009973957	CLJU_RS01440
CLJU_c02960	CLJU_c02960	D8GLI4	Predicted radical SAM domain protein OS=Clostridium ljungdahlii (strain ATCC 55383 / DSM 13528 / PETC) OX=748727 GN=CLJU_c02960 PE=3 SV=1	0,162629346	0,883504635	CLJU_RS01450
CLJU_c02970	CLJU_c02970	D8GLI5	Putative magnesium binding protein OS=Clostridium ljungdahlii (strain ATCC 55383 / DSM 13528 / PETC) OX=748727 GN=CLJU_c02970 PE=4 SV=1	1,031667548	0,111790711	CLJU_RS01455
CLJU_c02990	CLJU_c02990	D8GLI7	Uncharacterized protein OS=Clostridium ljungdahlii (strain ATCC 55383 / DSM 13528 / PETC) OX=748727 GN=CLJU_c02990 PE=4 SV=1	-8,070658045	0,289098007	CLJU_RS01465
CLJU_c03000	acpS	D8GLI8	Holo-[acyl-carrier-protein] synthase OS=Clostridium ljungdahlii (strain ATCC 55383 / DSM 13528 / PETC) OX=748727 GN=acpS PE=3 SV=1	-0,495599717	0,12359791	CLJU_RS01470
CLJU_c03010	nnrD	D8GLI9	ADP-dependent (S)-NAD(P)H-hydrate dehydratase OS=Clostridium ljungdahlii (strain ATCC 55383 / DSM 13528 / PETC) OX=748727 GN=nnrD PE=3 SV=1	0,768715889	0,259177573	CLJU_RS01475
CLJU_c03040	CLJU_c03040	D8GLJ2	mRNA interferase OS=Clostridium ljungdahlii (strain ATCC 55383 / DSM 13528 / PETC) OX=748727 GN=CLJU_c03040 PE=3 SV=1	1,416625963	0,000846198	CLJU_RS01490
CLJU_c03050	tktA1	D8GLJ3	Transketolase, subunit A OS=Clostridium ljungdahlii (strain ATCC 55383 / DSM 13528 / PETC) OX=748727 GN=tktA1 PE=4 SV=1	-1,50543666	0,007474187	CLJU_RS01495
CLJU_c03060	tktB1	D8GLJ4	Transketolase, subunit B OS=Clostridium ljungdahlii (strain ATCC 55383 / DSM 13528 / PETC) OX=748727 GN=tktB1 PE=4 SV=1	-1,466068934	0,001853559	CLJU_RS01500
CLJU_c03070	ftsE	D8GLJ5	Cell division ATP-binding protein FtsE OS=Clostridium ljungdahlii (strain ATCC 55383 / DSM 13528 / PETC) OX=748727 GN=ftsE PE=3 SV=1	0,647501868	0,146564693	CLJU_RS01505
CLJU_c03080	CLJU_c03080	D8GLJ6	Cell division protein FtsX OS=Clostridium ljungdahlii (strain ATCC 55383 / DSM 13528 / PETC) OX=748727 GN=CLJU_c03080 PE=3 SV=1	0,140971702	0,605896017	CLJU_RS01510
CLJU_c03090	CLJU_c03090	D8GLJ7	Predicted protease OS=Clostridium ljungdahlii (strain ATCC 55383 / DSM 13528 / PETC) OX=748727 GN=CLJU_c03090 PE=3 SV=1	-1,894926371	0,006050606	CLJU_RS01515
CLJU_c03110	uvrB	D8GLJ9	UvrABC system protein B OS=Clostridium ljungdahlii (strain ATCC 55383 / DSM 13528 / PETC) OX=748727 GN=uvrB PE=3 SV=1	1,367106073	0,040964032	CLJU_RS01525
CLJU_c03120	uvrA1	D8GLK0	UvrABC system protein A OS=Clostridium ljungdahlii (strain ATCC 55383 / DSM 13528 / PETC) OX=748727 GN=uvrA1 PE=3 SV=1	0,023975416	0,862067607	CLJU_RS01530
CLJU_c03130	CLJU_c03130	D8GLK1	FHA domain-containing protein OS=Clostridium ljungdahlii (strain ATCC 55383 / DSM 13528 / PETC) OX=748727 GN=CLJU_c03130 PE=4 SV=1	-0,207518637	0,191800435	CLJU_RS01535
CLJU_c03150	CLJU_c03150	D8GLK3	Predicted peptidoglycan synthetase OS=Clostridium ljungdahlii (strain ATCC 55383 / DSM 13528 / PETC) OX=748727 GN=CLJU_c03150 PE=4 SV=1	-0,244714764	0,308435178	CLJU_RS01545
CLJU_c03170	uvrC	D8GLK5	UvrABC system protein C OS=Clostridium ljungdahlii (strain ATCC 55383 / DSM 13528 / PETC) OX=748727 GN=uvrC PE=3 SV=1	-0,841625252	0,060079098	CLJU_RS01555
CLJU_c03180	murB	D8GLK6	UDP-N-acetylenolpyruvoylglucosamine reductase OS=Clostridium ljungdahlii (strain ATCC 55383 / DSM 13528 / PETC) OX=748727 GN=murB PE=3 SV=1	0,382712408	0,142219956	CLJU_RS01560
CLJU_c03190	CLJU_c03190	D8GLK7	Uncharacterized protein OS=Clostridium ljungdahlii (strain ATCC 55383 / DSM 13528 / PETC) OX=748727 GN=CLJU_c03190 PE=3 SV=1	0,037815539	0,841979224	CLJU_RS01565
CLJU_c03200	CLJU_c03200	D8GLK8	Putative gluconeogenesis factor OS=Clostridium ljungdahlii (strain ATCC 55383 / DSM 13528 / PETC) OX=748727 GN=CLJU_c03200 PE=3 SV=1	1,302708814	0,17353563	CLJU_RS01570
CLJU_c03210	whiA	D8GLK9	Probable cell division protein WhiA OS=Clostridium ljungdahlii (strain ATCC 55383 / DSM 13528 / PETC) OX=748727 GN=whiA PE=3 SV=1	1,163382734	0,263956835	CLJU_RS01575
CLJU_c03240	dnaE	D8GLL0	DNA polymerase III subunit alpha OS=Clostridium ljungdahlii (strain ATCC 55383 / DSM 13528 / PETC) OX=748727 GN=dnaE PE=3 SV=1	2,274284129	0,331144809	CLJU_RS01585
CLJU_c03250	pfk	D8GLL1	ATP-dependent 6-phosphofructokinase OS=Clostridium ljungdahlii (strain ATCC 55383 / DSM 13528 / PETC) OX=748727 GN=pfk PE=3 SV=1	-0,040530224	0,791004235	CLJU_RS01590
CLJU_c03260	pyk	D8GLL2	Pyruvate kinase OS=Clostridium ljungdahlii (strain ATCC 55383 / DSM 13528 / PETC) OX=748727 GN=pyk PE=3 SV=1	-0,090963836	0,669840059	CLJU_RS01595
CLJU_c03270	CLJU_c03270	D8GLL3	rRNA (Uracil-5-)-methyltransferase OS=Clostridium ljungdahlii (strain ATCC 55383 / DSM 13528 / PETC) OX=748727 GN=CLJU_c03270 PE=3 SV=1	0,036813151	0,901282779	CLJU_RS01600
CLJU_c03310	CLJU_c03310	D8GLL7	site-specific DNA-methyltransferase (adenine-specific) OS=Clostridium ljungdahlii (strain ATCC 55383 / DSM 13528 / PETC) OX=748727 GN=CLJU_c03310 PE=4 SV=1	0,39864596	0,157745151	CLJU_RS01615
CLJU_c03330	CLJU_c03330	D8GLL9	Type I restriction enzyme endonuclease subunit OS=Clostridium ljungdahlii (strain ATCC 55383 / DSM 13528 / PETC) OX=748727 GN=CLJU_c03330 PE=3 SV=1	0,644589024	0,320729419	CLJU_RS01625
CLJU_c03570	CLJU_c03570	D8GLP3	Uncharacterized protein OS=Clostridium ljungdahlii (strain ATCC 55383 / DSM 13528 / PETC) OX=748727 GN=CLJU_c03570 PE=4 SV=1	-0,320600102	0,759676253	CLJU_RS01745
CLJU_c03590	CLJU_c03590	D8GLP5	Uncharacterized protein OS=Clostridium ljungdahlii (strain ATCC 55383 / DSM 13528 / PETC) OX=748727 GN=CLJU_c03590 PE=4 SV=1	-0,185897861	0,810516324	CLJU_RS01750
CLJU_c03680	CLJU_c03680	D8GLQ4	Uncharacterized protein OS=Clostridium ljungdahlii (strain ATCC 55383 / DSM 13528 / PETC) OX=748727 GN=CLJU_c03680 PE=4 SV=1	-1,691175007	0,014944401	CLJU_RS01795
CLJU_c03800	CLJU_c03800	D8GLR6	RES domain-containing protein OS=Clostridium ljungdahlii (strain ATCC 55383 / DSM 13528 / PETC) OX=748727 GN=CLJU_c03800 PE=4 SV=1	0,383076782	0,566908917	CLJU_RS01855
CLJU_c03830	CLJU_c03830	D8GLR9	Putative iron-containing alcohol dehydrogenase OS=Clostridium ljungdahlii (strain ATCC 55383 / DSM 13528 / PETC) OX=748727 GN=CLJU_c03830 PE=3 SV=1	-3,719499226	0,123247523	CLJU_RS01870
CLJU_c03840	dapA	D8GLS0	4-hydroxy-tetrahydrodipicolinate synthase OS=Clostridium ljungdahlii (strain ATCC 55383 / DSM 13528 / PETC) OX=748727 GN=dapA PE=3 SV=1	2,404580097	0,179169577	CLJU_RS01875
CLJU_c03850	pdxA	D8GLS1	Putative D-threonate 4-phosphate dehydrogenase OS=Clostridium ljungdahlii (strain ATCC 55383 / DSM 13528 / PETC) OX=748727 GN=pdxA PE=3 SV=1	1,64420915	0,110241248	CLJU_RS01880
CLJU_c03860	CLJU_c03860	D8GLS2	Putative D-isomer specific 2-hydroxyacid dehydrogenase family protein OS=Clostridium ljungdahlii (strain ATCC 55383 / DSM 13528 / PETC) OX=748727 GN=CLJU_c03860 PE=3 SV=1	-0,313391653	0,706324079	CLJU_RS01885
CLJU_c03870	CLJU_c03870	D8GLS3	Predicted transporter protein OS=Clostridium ljungdahlii (strain ATCC 55383 / DSM 13528 / PETC) OX=748727 GN=CLJU_c03870 PE=4 SV=1	-1,550150392	0,581016058	CLJU_RS01890
CLJU_c03920	CLJU_c03920	D8GLS8	Predicted methyl-accepting chemotaxis protein OS=Clostridium ljungdahlii (strain ATCC 55383 / DSM 13528 / PETC) OX=748727 GN=CLJU_c03920 PE=3 SV=1	-0,543878652	0,037466948	CLJU_RS01915
CLJU_c03950	CLJU_c03950	D8GLT1	Predicted methyl-accepting chemotaxis protein OS=Clostridium ljungdahlii (strain ATCC 55383 / DSM 13528 / PETC) OX=748727 GN=CLJU_c03950 PE=3 SV=1	-0,776209049	0,024161066	CLJU_RS01930
CLJU_c03960	CLJU_c03960	D8GLT2	Predicted glycosyltransferase OS=Clostridium ljungdahlii (strain ATCC 55383 / DSM 13528 / PETC) OX=748727 GN=CLJU_c03960 PE=3 SV=1	2,363049128	0,057921698	CLJU_RS01935
CLJU_c04010	CLJU_c04010	D8GLT7	GGDEF domain containing protein OS=Clostridium ljungdahlii (strain ATCC 55383 / DSM 13528 / PETC) OX=748727 GN=CLJU_c04010 PE=4 SV=1	-0,508186294	0,133835398	CLJU_RS01960
CLJU_c04050	CLJU_c04050	D8GLU1	Predicted nitrogen regulatory protein P-II OS=Clostridium ljungdahlii (strain ATCC 55383 / DSM 13528 / PETC) OX=748727 GN=CLJU_c04050 PE=3 SV=1	-0,089234891	0,636757118	CLJU_RS01980
CLJU_c04060	CLJU_c04060	D8GLU2	Predicted methyltransferase OS=Clostridium ljungdahlii (strain ATCC 55383 / DSM 13528 / PETC) OX=748727 GN=CLJU_c04060 PE=4 SV=1	1,960471182	0,050220551	CLJU_RS01985
CLJU_c04090	CLJU_c04090	D8GLU5	Predicted transporter protein OS=Clostridium ljungdahlii (strain ATCC 55383 / DSM 13528 / PETC) OX=748727 GN=CLJU_c04090 PE=4 SV=1	0,58665337	0,246996217	CLJU_RS02000
CLJU_c04150	CLJU_c04150	D8GM87	Transcriptional regulator OS=Clostridium ljungdahlii (strain ATCC 55383 / DSM 13528 / PETC) OX=748727 GN=CLJU_c04150 PE=4 SV=1	-0,354426248	0,500175777	CLJU_RS02025
CLJU_c04160	maeB	D8GM88	NADP-dependent malic enzyme OS=Clostridium ljungdahlii (strain ATCC 55383 / DSM 13528 / PETC) OX=748727 GN=maeB PE=3 SV=1	-1,080446205	0,027588603	CLJU_RS02030
CLJU_c04170	aspA1	D8GM89	Aspartate ammonia-lyase OS=Clostridium ljungdahlii (strain ATCC 55383 / DSM 13528 / PETC) OX=748727 GN=aspA1 PE=4 SV=1	-0,670729411	0,539488443	CLJU_RS02035
CLJU_c04190	CLJU_c04190	D8GM91	Predicted methyl-accepting transducer OS=Clostridium ljungdahlii (strain ATCC 55383 / DSM 13528 / PETC) OX=748727 GN=CLJU_c04190 PE=3 SV=1	2,837784582	0,01032415	CLJU_RS02045
CLJU_c04220	CLJU_c04220	D8GM94	Putative membrane protein OS=Clostridium ljungdahlii (strain ATCC 55383 / DSM 13528 / PETC) OX=748727 GN=CLJU_c04220 PE=4 SV=1	4,370769265	0,029811349	CLJU_RS02060
CLJU_c04240	CLJU_c04240	D8GM96	O-acyltransferase WSD1 C-terminal domain-containing protein OS=Clostridium ljungdahlii (strain ATCC 55383 / DSM 13528 / PETC) OX=748727 GN=CLJU_c04240 PE=4 SV=1	-0,088521607	0,525916113	CLJU_RS02070
CLJU_c04250	CLJU_c04250	D8GM97	Predicted phosphatase OS=Clostridium ljungdahlii (strain ATCC 55383 / DSM 13528 / PETC) OX=748727 GN=CLJU_c04250 PE=4 SV=1	-0,640410752	0,023045913	CLJU_RS02075
CLJU_c04270	CLJU_c04270	D8GM99	DUF11 domain-containing protein OS=Clostridium ljungdahlii (strain ATCC 55383 / DSM 13528 / PETC) OX=748727 GN=CLJU_c04270 PE=4 SV=1	2,517979653	0,035595542	CLJU_RS02085
CLJU_c04300	dapA1	D8GMA2	4-hydroxy-tetrahydrodipicolinate synthase OS=Clostridium ljungdahlii (strain ATCC 55383 / DSM 13528 / PETC) OX=748727 GN=dapA1 PE=3 SV=1	1,303046521	0,070704068	CLJU_RS02100
CLJU_c04310	CLJU_c04310	D8GMA3	Predicted Na+/H+-dicarboxylate symporter OS=Clostridium ljungdahlii (strain ATCC 55383 / DSM 13528 / PETC) OX=748727 GN=CLJU_c04310 PE=4 SV=1	1,910714706	0,030843062	CLJU_RS02105
CLJU_c04320	CLJU_c04320	D8GMA4	Uncharacterized protein OS=Clostridium ljungdahlii (strain ATCC 55383 / DSM 13528 / PETC) OX=748727 GN=CLJU_c04320 PE=4 SV=1	2,144891146	0,254883631	CLJU_RS02110
CLJU_c04360	CLJU_c04360	D8GMA8	Predicted transcriptional regulator, marR family OS=Clostridium ljungdahlii (strain ATCC 55383 / DSM 13528 / PETC) OX=748727 GN=CLJU_c04360 PE=4 SV=1	-1,654652792	0,006706627	CLJU_RS02130
CLJU_c04380	CLJU_c04380	D8GMB0	Putative secretion protein OS=Clostridium ljungdahlii (strain ATCC 55383 / DSM 13528 / PETC) OX=748727 GN=CLJU_c04380 PE=4 SV=1	-0,099598315	0,868232779	CLJU_RS02140
CLJU_c04390	CLJU_c04390	D8GMB1	Secretion protein HlyD family protein OS=Clostridium ljungdahlii (strain ATCC 55383 / DSM 13528 / PETC) OX=748727 GN=CLJU_c04390 PE=3 SV=1	-5,311079912	3,85E-05	CLJU_RS02145
CLJU_c04400	carA	D8GMB2	Carbamoyl-phosphate synthase small chain OS=Clostridium ljungdahlii (strain ATCC 55383 / DSM 13528 / PETC) OX=748727 GN=carA PE=3 SV=1	0,474462474	0,18483127	CLJU_RS02150
CLJU_c04410	carB1	D8GMB3	Carbamoyl-phosphate synthase large chain OS=Clostridium ljungdahlii (strain ATCC 55383 / DSM 13528 / PETC) OX=748727 GN=carB1 PE=3 SV=1	-0,304299129	0,141102783	CLJU_RS02155
CLJU_c04420	amaA	D8GMB4	N-acyl-L-amino acid amidohydrolase OS=Clostridium ljungdahlii (strain ATCC 55383 / DSM 13528 / PETC) OX=748727 GN=amaA PE=4 SV=1	0,596811953	0,036223167	CLJU_RS02160
CLJU_c04430	CLJU_c04430	D8GMB5	histidine kinase OS=Clostridium ljungdahlii (strain ATCC 55383 / DSM 13528 / PETC) OX=748727 GN=CLJU_c04430 PE=4 SV=1	0,279377272	0,385642719	CLJU_RS02165
CLJU_c04440	CLJU_c04440	D8GMB6	Stage 0 sporulation protein A homolog OS=Clostridium ljungdahlii (strain ATCC 55383 / DSM 13528 / PETC) OX=748727 GN=CLJU_c04440 PE=4 SV=1	0,808505695	0,02677716	CLJU_RS02170
CLJU_c04450	CLJU_c04450	D8GMB7	Predicted glycosyltransferase OS=Clostridium ljungdahlii (strain ATCC 55383 / DSM 13528 / PETC) OX=748727 GN=CLJU_c04450 PE=4 SV=1	3,910765923	0,000141283	CLJU_RS02175
CLJU_c04470	CLJU_c04470	D8GMB9	Predicted glycosyltransferase OS=Clostridium ljungdahlii (strain ATCC 55383 / DSM 13528 / PETC) OX=748727 GN=CLJU_c04470 PE=4 SV=1	3,693673009	0,016480766	CLJU_RS02185
CLJU_c04480	hemA	D8GMC0	Glutamyl-tRNA reductase OS=Clostridium ljungdahlii (strain ATCC 55383 / DSM 13528 / PETC) OX=748727 GN=hemA PE=3 SV=1	1,173011832	0,00391323	CLJU_RS02190
CLJU_c04490	hemL	D8GMC1	Glutamate-1-semialdehyde 2,1-aminomutase OS=Clostridium ljungdahlii (strain ATCC 55383 / DSM 13528 / PETC) OX=748727 GN=hemL PE=3 SV=1	-0,898438404	0,023090172	CLJU_RS02195
CLJU_c04580	CLJU_c04580	D8GMD0	Predicted ABC transporter, ATPase component OS=Clostridium ljungdahlii (strain ATCC 55383 / DSM 13528 / PETC) OX=748727 GN=CLJU_c04580 PE=4 SV=1	0,267347894	0,442175013	CLJU_RS02240
CLJU_c04590	CLJU_c04590	D8GMD1	Stage 0 sporulation protein A homolog OS=Clostridium ljungdahlii (strain ATCC 55383 / DSM 13528 / PETC) OX=748727 GN=CLJU_c04590 PE=4 SV=1	-0,490982135	0,369341459	CLJU_RS02245
CLJU_c04600	CLJU_c04600	D8GMD2	Predicted ABC transporter, ATPase component OS=Clostridium ljungdahlii (strain ATCC 55383 / DSM 13528 / PETC) OX=748727 GN=CLJU_c04600 PE=4 SV=1	0,945141593	0,007521656	CLJU_RS02250
CLJU_c04610	CLJU_c04610	D8GMD3	Predicted ABC-type metal ion transport system, permease component OS=Clostridium ljungdahlii (strain ATCC 55383 / DSM 13528 / PETC) OX=748727 GN=CLJU_c04610 PE=3 SV=1	-2,802236085	0,152764244	CLJU_RS02255
CLJU_c04620	CLJU_c04620	D8GMD4	Uncharacterized protein OS=Clostridium ljungdahlii (strain ATCC 55383 / DSM 13528 / PETC) OX=748727 GN=CLJU_c04620 PE=4 SV=1	-0,229863722	0,463489796	CLJU_RS02260
CLJU_c04650	CLJU_c04650	D8GMD7	Aminotransferase OS=Clostridium ljungdahlii (strain ATCC 55383 / DSM 13528 / PETC) OX=748727 GN=CLJU_c04650 PE=3 SV=1	-0,759661105	1,37E-05	CLJU_RS02275
CLJU_c04700	CLJU_c04700	D8GME2	DUF2089 domain-containing protein OS=Clostridium ljungdahlii (strain ATCC 55383 / DSM 13528 / PETC) OX=748727 GN=CLJU_c04700 PE=4 SV=1	-1,450569927	0,005717251	CLJU_RS02300
CLJU_c04710	CLJU_c04710	D8GME3	DUF2089 domain-containing protein OS=Clostridium ljungdahlii (strain ATCC 55383 / DSM 13528 / PETC) OX=748727 GN=CLJU_c04710 PE=4 SV=1	0,645219141	0,344059417	CLJU_RS02305
CLJU_c04770	CLJU_c04770	D8GME9	Predicted methyl-accepting chemotaxis protein OS=Clostridium ljungdahlii (strain ATCC 55383 / DSM 13528 / PETC) OX=748727 GN=CLJU_c04770 PE=3 SV=1	2,716747707	0,034246869	CLJU_RS02335
CLJU_c04780	CLJU_c04780	D8GMF0	histidine kinase OS=Clostridium ljungdahlii (strain ATCC 55383 / DSM 13528 / PETC) OX=748727 GN=CLJU_c04780 PE=4 SV=1	-0,889211233	0,012552526	CLJU_RS02340
CLJU_c04790	CLJU_c04790	D8GMF1	Predicted ATPase OS=Clostridium ljungdahlii (strain ATCC 55383 / DSM 13528 / PETC) OX=748727 GN=CLJU_c04790 PE=4 SV=1	-0,396498943	0,580007686	CLJU_RS02345
CLJU_c04830	CLJU_c04830	D8GMF5	N-acetylmuramoyl-L-alanine amidase OS=Clostridium ljungdahlii (strain ATCC 55383 / DSM 13528 / PETC) OX=748727 GN=CLJU_c04830 PE=4 SV=1	-0,842133226	0,08669735	CLJU_RS02365
CLJU_c04840	CLJU_c04840	D8GMF6	Predicted cell wall binding protein OS=Clostridium ljungdahlii (strain ATCC 55383 / DSM 13528 / PETC) OX=748727 GN=CLJU_c04840 PE=4 SV=1	-0,985216983	0,003694384	CLJU_RS02370
CLJU_c04870	CLJU_c04870	D8GMF9	Phosphoesterase OS=Clostridium ljungdahlii (strain ATCC 55383 / DSM 13528 / PETC) OX=748727 GN=CLJU_c04870 PE=3 SV=1	0,272198601	0,083459054	CLJU_RS02385
CLJU_c04880	CLJU_c04880	D8GMG0	Predicted peptidase OS=Clostridium ljungdahlii (strain ATCC 55383 / DSM 13528 / PETC) OX=748727 GN=CLJU_c04880 PE=4 SV=1	0,157050015	0,725370155	CLJU_RS02390
CLJU_c04890	CLJU_c04890	D8GMG1	Predicted molybdate-binding protein OS=Clostridium ljungdahlii (strain ATCC 55383 / DSM 13528 / PETC) OX=748727 GN=CLJU_c04890 PE=4 SV=1	-0,013606927	0,851236406	CLJU_RS02395
CLJU_c04990	CLJU_c04990	D8GMH1	Putative surface-layer protein OS=Clostridium ljungdahlii (strain ATCC 55383 / DSM 13528 / PETC) OX=748727 GN=CLJU_c04990 PE=4 SV=1	2,128349806	0,002250671	CLJU_RS02445
CLJU_c05000	CLJU_c05000	D8GMH2	Predicted cell wall binding protein OS=Clostridium ljungdahlii (strain ATCC 55383 / DSM 13528 / PETC) OX=748727 GN=CLJU_c05000 PE=4 SV=1	0,034847457	0,900146699	CLJU_RS02450
CLJU_c05010	CLJU_c05010	D8GMH3	Stage 0 sporulation protein A homolog OS=Clostridium ljungdahlii (strain ATCC 55383 / DSM 13528 / PETC) OX=748727 GN=CLJU_c05010 PE=4 SV=1	1,718371518	0,116003238	CLJU_RS02455
CLJU_c05040	CLJU_c05040	D8GMH6	Predicted ABC transporter, ATPase component OS=Clostridium ljungdahlii (strain ATCC 55383 / DSM 13528 / PETC) OX=748727 GN=CLJU_c05040 PE=4 SV=1	-0,918831112	0,052166395	CLJU_RS02470
CLJU_c05050	CLJU_c05050	D8GMH7	Uncharacterized protein OS=Clostridium ljungdahlii (strain ATCC 55383 / DSM 13528 / PETC) OX=748727 GN=CLJU_c05050 PE=4 SV=1	2,254507105	0,015731143	CLJU_RS02475
CLJU_c05060	CLJU_c05060	D8GMH8	Outer membrane efflux protein OS=Clostridium ljungdahlii (strain ATCC 55383 / DSM 13528 / PETC) OX=748727 GN=CLJU_c05060 PE=3 SV=1	9,871363108	0,08831675	CLJU_RS02480
CLJU_c05070	CLJU_c05070	D8GMH9	Outer membrane efflux protein OS=Clostridium ljungdahlii (strain ATCC 55383 / DSM 13528 / PETC) OX=748727 GN=CLJU_c05070 PE=3 SV=1	2,659089747	0,137410059	CLJU_RS02485
CLJU_c05080	CLJU_c05080	D8GMI0	Lipoprotein OS=Clostridium ljungdahlii (strain ATCC 55383 / DSM 13528 / PETC) OX=748727 GN=CLJU_c05080 PE=4 SV=1	0,566425526	0,352353263	CLJU_RS02490
CLJU_c05090	CLJU_c05090	D8GMI1	SbsA Ig-like domain-containing protein OS=Clostridium ljungdahlii (strain ATCC 55383 / DSM 13528 / PETC) OX=748727 GN=CLJU_c05090 PE=4 SV=1	0,612158521	0,052646345	CLJU_RS02495
CLJU_c05100	CLJU_c05100	D8GMI2	SLAP domain-containing protein OS=Clostridium ljungdahlii (strain ATCC 55383 / DSM 13528 / PETC) OX=748727 GN=CLJU_c05100 PE=4 SV=1	-0,853046752	0,072646066	CLJU_RS02500
CLJU_c05110	CLJU_c05110	D8GMI3	Predicted cell wall binding protein OS=Clostridium ljungdahlii (strain ATCC 55383 / DSM 13528 / PETC) OX=748727 GN=CLJU_c05110 PE=4 SV=1	1,355222921	0,0446163	CLJU_RS02505
CLJU_c05120	CLJU_c05120	D8GMI4	Predicted cell wall binding protein OS=Clostridium ljungdahlii (strain ATCC 55383 / DSM 13528 / PETC) OX=748727 GN=CLJU_c05120 PE=4 SV=1	0,028792281	0,93126969	CLJU_RS02510
CLJU_c05130	CLJU_c05130	D8GMI5	DUF2140 family protein OS=Clostridium ljungdahlii (strain ATCC 55383 / DSM 13528 / PETC) OX=748727 GN=CLJU_c05130 PE=4 SV=1	0,632056597	0,082864224	CLJU_RS02515
CLJU_c05140	CLJU_c05140	D8GMI6	Putative capsular polysaccharide biosynthesis protein OS=Clostridium ljungdahlii (strain ATCC 55383 / DSM 13528 / PETC) OX=748727 GN=CLJU_c05140 PE=3 SV=1	-1,774037525	0,034719843	CLJU_RS02520
CLJU_c05150	capC	D8GMI7	protein-tyrosine-phosphatase OS=Clostridium ljungdahlii (strain ATCC 55383 / DSM 13528 / PETC) OX=748727 GN=capC PE=3 SV=1	-3,413264235	0,061326797	CLJU_RS02525
CLJU_c05160	CLJU_c05160	D8GMI8	non-specific protein-tyrosine kinase OS=Clostridium ljungdahlii (strain ATCC 55383 / DSM 13528 / PETC) OX=748727 GN=CLJU_c05160 PE=3 SV=1	0,146473734	0,558721136	CLJU_RS02530
CLJU_c05210	CLJU_c05210	D8GMJ3	Predicted glycosyltransferase OS=Clostridium ljungdahlii (strain ATCC 55383 / DSM 13528 / PETC) OX=748727 GN=CLJU_c05210 PE=3 SV=1	-3,141770872	0,030728299	CLJU_RS02555
CLJU_c05220	CLJU_c05220	D8GMJ4	Predicted glycosyltransferase OS=Clostridium ljungdahlii (strain ATCC 55383 / DSM 13528 / PETC) OX=748727 GN=CLJU_c05220 PE=4 SV=1	-1,724955951	0,043546728	CLJU_RS02560
CLJU_c05230	CLJU_c05230	D8GMJ5	Predicted glycosyltransferase OS=Clostridium ljungdahlii (strain ATCC 55383 / DSM 13528 / PETC) OX=748727 GN=CLJU_c05230 PE=4 SV=1	-0,053441207	0,882478514	CLJU_RS02565
CLJU_c05240	CLJU_c05240	D8GMJ6	Membrane protein with a O-antigen polymerase related domain OS=Clostridium ljungdahlii (strain ATCC 55383 / DSM 13528 / PETC) OX=748727 GN=CLJU_c05240 PE=4 SV=1	-1,131227913	0,017769886	CLJU_RS02570
CLJU_c05250	CLJU_c05250	D8GMJ7	Predicted glycosyltransferase OS=Clostridium ljungdahlii (strain ATCC 55383 / DSM 13528 / PETC) OX=748727 GN=CLJU_c05250 PE=4 SV=1	0,805387623	0,184264459	CLJU_RS02575
CLJU_c05270	CLJU_c05270	D8GMJ9	Predicted glycosyltransferase, group 1 OS=Clostridium ljungdahlii (strain ATCC 55383 / DSM 13528 / PETC) OX=748727 GN=CLJU_c05270 PE=4 SV=1	-1,199532247	0,015527513	CLJU_RS02590
CLJU_c05290	CLJU_c05290	D8GMK1	Predicted glycosyltransferase, group 1 OS=Clostridium ljungdahlii (strain ATCC 55383 / DSM 13528 / PETC) OX=748727 GN=CLJU_c05290 PE=4 SV=1	0,655582302	0,132698628	CLJU_RS02600
CLJU_c05310	CLJU_c05310	D8GMK3	mannose-1-phosphate guanylyltransferase OS=Clostridium ljungdahlii (strain ATCC 55383 / DSM 13528 / PETC) OX=748727 GN=CLJU_c05310 PE=3 SV=1	-0,78511589	0,119916006	CLJU_RS02610
CLJU_c05320	rfbB1	D8GMK4	dTDP-glucose 4,6-dehydratase OS=Clostridium ljungdahlii (strain ATCC 55383 / DSM 13528 / PETC) OX=748727 GN=rfbB1 PE=3 SV=1	-0,80588111	0,073452422	CLJU_RS02615
CLJU_c05330	rfbA1	D8GMK5	Glucose-1-phosphate thymidylyltransferase OS=Clostridium ljungdahlii (strain ATCC 55383 / DSM 13528 / PETC) OX=748727 GN=rfbA1 PE=3 SV=1	-0,710007055	0,03336844	CLJU_RS02620
CLJU_c05340	rfbD1	D8GMK6	dTDP-4-dehydrorhamnose reductase OS=Clostridium ljungdahlii (strain ATCC 55383 / DSM 13528 / PETC) OX=748727 GN=rfbD1 PE=3 SV=1	-1,194528849	0,006357143	CLJU_RS02625
CLJU_c05350	CLJU_c05350	D8GMK7	dTDP-4-dehydrorhamnose 3,5-epimerase OS=Clostridium ljungdahlii (strain ATCC 55383 / DSM 13528 / PETC) OX=748727 GN=CLJU_c05350 PE=3 SV=1	-0,6563618	0,005821017	CLJU_RS02630
CLJU_c05430	CLJU_c05430	D8GML5	Predicted glycosyltransferase OS=Clostridium ljungdahlii (strain ATCC 55383 / DSM 13528 / PETC) OX=748727 GN=CLJU_c05430 PE=4 SV=1	5,074323383	0,000931106	CLJU_RS02670
CLJU_c05570	rfbD2	D8GN15	dTDP-4-dehydrorhamnose reductase OS=Clostridium ljungdahlii (strain ATCC 55383 / DSM 13528 / PETC) OX=748727 GN=rfbD2 PE=3 SV=1	1,972505756	0,061002025	CLJU_RS02740
CLJU_c05620	CLJU_c05620	D8GN20	Putative membrane protein, involved in Mg2+ transport OS=Clostridium ljungdahlii (strain ATCC 55383 / DSM 13528 / PETC) OX=748727 GN=CLJU_c05620 PE=3 SV=1	-0,409438625	0,307918812	CLJU_RS02760
CLJU_c05630	CLJU_c05630	D8GN21	Predicted cell wall binding protein OS=Clostridium ljungdahlii (strain ATCC 55383 / DSM 13528 / PETC) OX=748727 GN=CLJU_c05630 PE=4 SV=1	-0,130229761	0,745873778	CLJU_RS02765
CLJU_c05640	CLJU_c05640	D8GN22	Predicted hydrolase OS=Clostridium ljungdahlii (strain ATCC 55383 / DSM 13528 / PETC) OX=748727 GN=CLJU_c05640 PE=4 SV=1	-2,837528623	0,066609539	CLJU_RS02770
CLJU_c05670	CLJU_c05670	D8GN25	GOLD domain-containing protein OS=Clostridium ljungdahlii (strain ATCC 55383 / DSM 13528 / PETC) OX=748727 GN=CLJU_c05670 PE=4 SV=1	0,569802127	0,357659307	CLJU_RS02785
CLJU_c05680	CLJU_c05680	D8GN26	Zinc ribbon domain-containing protein OS=Clostridium ljungdahlii (strain ATCC 55383 / DSM 13528 / PETC) OX=748727 GN=CLJU_c05680 PE=4 SV=1	0,698990456	0,00461373	CLJU_RS02790
CLJU_c05690	CLJU_c05690	D8GN27	Uncharacterized protein OS=Clostridium ljungdahlii (strain ATCC 55383 / DSM 13528 / PETC) OX=748727 GN=CLJU_c05690 PE=4 SV=1	1,366838411	0,001178631	CLJU_RS02795
CLJU_c05700	CLJU_c05700	D8GN28	VWFA domain-containing protein OS=Clostridium ljungdahlii (strain ATCC 55383 / DSM 13528 / PETC) OX=748727 GN=CLJU_c05700 PE=4 SV=1	1,090264983	0,02781535	CLJU_RS02800
CLJU_c05710	CLJU_c05710	D8GN29	Tubulin like OS=Clostridium ljungdahlii (strain ATCC 55383 / DSM 13528 / PETC) OX=748727 GN=CLJU_c05710 PE=4 SV=1	1,268962316	0,001284986	CLJU_RS02805
CLJU_c05720	CLJU_c05720	D8GN30	Uncharacterized protein OS=Clostridium ljungdahlii (strain ATCC 55383 / DSM 13528 / PETC) OX=748727 GN=CLJU_c05720 PE=4 SV=1	0,681292532	0,233616716	CLJU_RS02810
CLJU_c05730	CLJU_c05730	D8GN31	VWFA domain-containing protein OS=Clostridium ljungdahlii (strain ATCC 55383 / DSM 13528 / PETC) OX=748727 GN=CLJU_c05730 PE=4 SV=1	-0,06710022	0,900203034	CLJU_RS02815
CLJU_c05740	CLJU_c05740	D8GN32	Beta-mannanase OS=Clostridium ljungdahlii (strain ATCC 55383 / DSM 13528 / PETC) OX=748727 GN=CLJU_c05740 PE=4 SV=1	-1,35472695	0,030034659	CLJU_RS02820
CLJU_c05780	CLJU_c05780	D8GN36	Double-GTPase 1 domain-containing protein OS=Clostridium ljungdahlii (strain ATCC 55383 / DSM 13528 / PETC) OX=748727 GN=CLJU_c05780 PE=4 SV=1	0,637444208	0,081019037	CLJU_RS02840
CLJU_c05790	CLJU_c05790	D8GN37	Uncharacterized protein OS=Clostridium ljungdahlii (strain ATCC 55383 / DSM 13528 / PETC) OX=748727 GN=CLJU_c05790 PE=4 SV=1	-0,426873266	0,011108697	CLJU_RS02845
CLJU_c05800	CLJU_c05800	D8GN38	YARHG domain-containing protein OS=Clostridium ljungdahlii (strain ATCC 55383 / DSM 13528 / PETC) OX=748727 GN=CLJU_c05800 PE=4 SV=1	0,355602138	0,505276112	CLJU_RS02850
CLJU_c05820	CLJU_c05820	D8GN40	Predicted ABC-type Fe3+ transport system periplasmic component OS=Clostridium ljungdahlii (strain ATCC 55383 / DSM 13528 / PETC) OX=748727 GN=CLJU_c05820 PE=3 SV=1	-1,210536968	0,000513054	CLJU_RS02855
CLJU_c05840	CLJU_c05840	D8GN42	Predicted ABC-type Fe3+ transport system, ATPase component OS=Clostridium ljungdahlii (strain ATCC 55383 / DSM 13528 / PETC) OX=748727 GN=CLJU_c05840 PE=4 SV=1	-5,886911505	0,20068641	CLJU_RS02865
CLJU_c05860	CLJU_c05860	D8GN44	Putative surface-layer protein OS=Clostridium ljungdahlii (strain ATCC 55383 / DSM 13528 / PETC) OX=748727 GN=CLJU_c05860 PE=4 SV=1	-0,47651897	0,512314423	CLJU_RS02875
CLJU_c05870	CLJU_c05870	D8GN45	DUF1861 family protein OS=Clostridium ljungdahlii (strain ATCC 55383 / DSM 13528 / PETC) OX=748727 GN=CLJU_c05870 PE=4 SV=1	2,370763479	0,039974063	CLJU_RS02880
CLJU_c05880	CLJU_c05880	D8GN46	Putative glycosylase OS=Clostridium ljungdahlii (strain ATCC 55383 / DSM 13528 / PETC) OX=748727 GN=CLJU_c05880 PE=3 SV=1	-0,118564419	0,647726707	CLJU_RS02885
CLJU_c05910	CLJU_c05910	D8GN49	Predicted FAD/FMN-containing dehydrogenase OS=Clostridium ljungdahlii (strain ATCC 55383 / DSM 13528 / PETC) OX=748727 GN=CLJU_c05910 PE=4 SV=1	0,724040239	0,524936924	CLJU_RS02905
CLJU_c05920	mdh	D8GN50	Malate dehydrogenase OS=Clostridium ljungdahlii (strain ATCC 55383 / DSM 13528 / PETC) OX=748727 GN=mdh PE=3 SV=1	-1,323474591	0,087443632	CLJU_RS02910
CLJU_c05940	CLJU_c05940	D8GN52	Putative polyprotein OS=Clostridium ljungdahlii (strain ATCC 55383 / DSM 13528 / PETC) OX=748727 GN=CLJU_c05940 PE=4 SV=1	-0,362036302	0,170019369	CLJU_RS02920
CLJU_c05950	CLJU_c05950	D8GN53	RND efflux pump membrane fusion protein barrel-sandwich domain-containing protein OS=Clostridium ljungdahlii (strain ATCC 55383 / DSM 13528 / PETC) OX=748727 GN=CLJU_c05950 PE=3 SV=1	-1,799295536	0,001982911	CLJU_RS02925
CLJU_c05960	CLJU_c05960	D8GN54	Multidrug resistance protein EmrK OS=Clostridium ljungdahlii (strain ATCC 55383 / DSM 13528 / PETC) OX=748727 GN=CLJU_c05960 PE=4 SV=1	-1,989968232	0,009154859	CLJU_RS02930
CLJU_c05980	CLJU_c05980	D8GN56	Signal peptidase I OS=Clostridium ljungdahlii (strain ATCC 55383 / DSM 13528 / PETC) OX=748727 GN=CLJU_c05980 PE=3 SV=1	0,909167951	0,256504853	CLJU_RS02940
CLJU_c05990	proB	D8GN57	Glutamate 5-kinase OS=Clostridium ljungdahlii (strain ATCC 55383 / DSM 13528 / PETC) OX=748727 GN=proB PE=3 SV=1	0,027347802	0,879812704	CLJU_RS02945
CLJU_c06000	proA	D8GN58	Gamma-glutamyl phosphate reductase OS=Clostridium ljungdahlii (strain ATCC 55383 / DSM 13528 / PETC) OX=748727 GN=proA PE=3 SV=1	0,119974002	0,702741405	CLJU_RS02950
CLJU_c06010	CLJU_c06010	D8GN59	Transcriptional coactivator p15 (PC4) C-terminal domain-containing protein OS=Clostridium ljungdahlii (strain ATCC 55383 / DSM 13528 / PETC) OX=748727 GN=CLJU_c06010 PE=4 SV=1	-2,459419926	0,011619041	CLJU_RS02955
CLJU_c06020	pbp	D8GN60	Predicted beta-lactam-inducible penicillin-binding protein OS=Clostridium ljungdahlii (strain ATCC 55383 / DSM 13528 / PETC) OX=748727 GN=pbp PE=3 SV=1	-0,374597049	0,200821017	CLJU_RS02960
CLJU_c06030	CLJU_c06030	D8GN61	Predicted methyl-accepting chemotaxis protein OS=Clostridium ljungdahlii (strain ATCC 55383 / DSM 13528 / PETC) OX=748727 GN=CLJU_c06030 PE=3 SV=1	-0,076891084	0,759473687	CLJU_RS02965
CLJU_c06040	CLJU_c06040	D8GN62	Predicted protease OS=Clostridium ljungdahlii (strain ATCC 55383 / DSM 13528 / PETC) OX=748727 GN=CLJU_c06040 PE=3 SV=1	0,126945475	0,702018781	CLJU_RS02970
CLJU_c06070	fur1	D8GN65	Putative Fe2+/Zn2+ uptake regulation protein OS=Clostridium ljungdahlii (strain ATCC 55383 / DSM 13528 / PETC) OX=748727 GN=fur1 PE=3 SV=1	-0,363394852	0,294309133	CLJU_RS02985
CLJU_c06090	CLJU_c06090	D8GN67	Putative HD-GYP domain protein OS=Clostridium ljungdahlii (strain ATCC 55383 / DSM 13528 / PETC) OX=748727 GN=CLJU_c06090 PE=4 SV=1	0,201268463	0,089684377	CLJU_RS02995
CLJU_c06120	CLJU_c06120	D8GN70	DUF1232 domain-containing protein OS=Clostridium ljungdahlii (strain ATCC 55383 / DSM 13528 / PETC) OX=748727 GN=CLJU_c06120 PE=4 SV=1	1,482576593	0,001319681	CLJU_RS03010
CLJU_c06130	CLJU_c06130	D8GN71	Predicted ribonuclease H OS=Clostridium ljungdahlii (strain ATCC 55383 / DSM 13528 / PETC) OX=748727 GN=CLJU_c06130 PE=4 SV=1	4,212802952	0,023520026	pseudo
CLJU_c06150	CLJU_c06150	D8GN73	Predicted transcriptional regulator OS=Clostridium ljungdahlii (strain ATCC 55383 / DSM 13528 / PETC) OX=748727 GN=CLJU_c06150 PE=3 SV=1	0,850001642	0,008731141	CLJU_RS03020
CLJU_c06160	CLJU_c06160	D8GN74	Predicted transcriptional regulator OS=Clostridium ljungdahlii (strain ATCC 55383 / DSM 13528 / PETC) OX=748727 GN=CLJU_c06160 PE=4 SV=1	1,085805583	0,034732841	CLJU_RS03025
CLJU_c06170	clpB	D8GN75	Chaperone protein ClpB OS=Clostridium ljungdahlii (strain ATCC 55383 / DSM 13528 / PETC) OX=748727 GN=clpB PE=3 SV=1	-0,101357071	0,34157675	CLJU_RS03030
CLJU_c06190	gatD	D8GN77	Lipid II isoglutaminyl synthase (glutamine-hydrolyzing) subunit GatD OS=Clostridium ljungdahlii (strain ATCC 55383 / DSM 13528 / PETC) OX=748727 GN=gatD PE=3 SV=1	-0,360641198	0,127560756	CLJU_RS03040
CLJU_c06200	CLJU_c06200	D8GN78	Predicted UDP-N-acetylmuramyl tripeptide synthetase OS=Clostridium ljungdahlii (strain ATCC 55383 / DSM 13528 / PETC) OX=748727 GN=CLJU_c06200 PE=4 SV=1	0,211223187	0,163802942	pseudo
CLJU_c06210	pck	D8GN79	Phosphoenolpyruvate carboxykinase (ATP) OS=Clostridium ljungdahlii (strain ATCC 55383 / DSM 13528 / PETC) OX=748727 GN=pck PE=3 SV=1	0,913593645	0,014994227	CLJU_RS03050
CLJU_c06220	uppP	D8GN80	Undecaprenyl-diphosphatase OS=Clostridium ljungdahlii (strain ATCC 55383 / DSM 13528 / PETC) OX=748727 GN=uppP PE=3 SV=1	2,025339324	0,09220891	CLJU_RS03055
CLJU_c06300	CLJU_c06300	D8GN84	Putative ABC-type transporter, periplasmic component OS=Clostridium ljungdahlii (strain ATCC 55383 / DSM 13528 / PETC) OX=748727 GN=CLJU_c06300 PE=3 SV=1	1,565152401	0,003896135	CLJU_RS03095
CLJU_c06340	folP	D8GN86	Dihydropteroate synthase OS=Clostridium ljungdahlii (strain ATCC 55383 / DSM 13528 / PETC) OX=748727 GN=folP PE=3 SV=1	-0,768937713	0,01334294	CLJU_RS03115
CLJU_c06350	folE	D8GN87	GTP cyclohydrolase 1 OS=Clostridium ljungdahlii (strain ATCC 55383 / DSM 13528 / PETC) OX=748727 GN=folE PE=3 SV=1	0,831675848	0,127414114	CLJU_RS03120
CLJU_c06360	CLJU_c06360	D8GN88	Putative metal dependent phosphohydrolase OS=Clostridium ljungdahlii (strain ATCC 55383 / DSM 13528 / PETC) OX=748727 GN=CLJU_c06360 PE=4 SV=1	-1,969265618	0,047631317	CLJU_RS03125
CLJU_c06370	CLJU_c06370	D8GN89	Bifunctional folate synthesis protein OS=Clostridium ljungdahlii (strain ATCC 55383 / DSM 13528 / PETC) OX=748727 GN=CLJU_c06370 PE=3 SV=1	-0,044998108	0,825171125	CLJU_RS03130
CLJU_c06380	CLJU_c06380	D8GN90	Putative ATPase associated with various cellular activities OS=Clostridium ljungdahlii (strain ATCC 55383 / DSM 13528 / PETC) OX=748727 GN=CLJU_c06380 PE=4 SV=1	1,554089232	0,001579047	CLJU_RS03135
CLJU_c06450	CLJU_c06450	D8GN97	Predicted transcription regulatory protein OS=Clostridium ljungdahlii (strain ATCC 55383 / DSM 13528 / PETC) OX=748727 GN=CLJU_c06450 PE=4 SV=1	1,047170162	0,024575845	CLJU_RS03170
CLJU_c06490	CLJU_c06490	D8GNA1	Predicted ABC transporter, ATPase component OS=Clostridium ljungdahlii (strain ATCC 55383 / DSM 13528 / PETC) OX=748727 GN=CLJU_c06490 PE=4 SV=1	-0,316432412	0,195560523	CLJU_RS03190
CLJU_c06590	CLJU_c06590	D8GNA5	Predicted hydrolase, ComE-like protein OS=Clostridium ljungdahlii (strain ATCC 55383 / DSM 13528 / PETC) OX=748727 GN=CLJU_c06590 PE=4 SV=1	-0,513854249	0,138129274	CLJU_RS03240
CLJU_c06600	CLJU_c06600	D8GNA6	1-acyl-sn-glycerol-3-phosphate acyltransferase OS=Clostridium ljungdahlii (strain ATCC 55383 / DSM 13528 / PETC) OX=748727 GN=CLJU_c06600 PE=3 SV=1	-0,787690768	0,016602565	CLJU_RS03245
CLJU_c06610	CLJU_c06610	D8GNA7	(Re)-citrate-synthase OS=Clostridium ljungdahlii (strain ATCC 55383 / DSM 13528 / PETC) OX=748727 GN=CLJU_c06610 PE=4 SV=1	-2,722160386	0,000148156	CLJU_RS03250
CLJU_c06620	CLJU_c06620	D8GNA8	Aconitate hydratase A OS=Clostridium ljungdahlii (strain ATCC 55383 / DSM 13528 / PETC) OX=748727 GN=CLJU_c06620 PE=4 SV=1	-2,326394095	0,001393785	CLJU_RS03255
CLJU_c06630	CLJU_c06630	D8GNA9	Isocitrate dehydrogenase, NAD-dependent OS=Clostridium ljungdahlii (strain ATCC 55383 / DSM 13528 / PETC) OX=748727 GN=CLJU_c06630 PE=3 SV=1	-0,814331913	0,006954998	CLJU_RS03260
CLJU_c06640	CLJU_c06640	D8GNB0	O-acetylhomoserine sulfhydrylase OS=Clostridium ljungdahlii (strain ATCC 55383 / DSM 13528 / PETC) OX=748727 GN=CLJU_c06640 PE=3 SV=1	-0,072527358	0,777402272	CLJU_RS03265
CLJU_c06650	metH1	D8GNB1	Methionine synthase OS=Clostridium ljungdahlii (strain ATCC 55383 / DSM 13528 / PETC) OX=748727 GN=metH1 PE=3 SV=1	0,109066275	0,671672127	CLJU_RS03270
CLJU_c06660	CLJU_c06660	D8GNB2	Keto-hydroxyglutarate-aldolase/keto-deoxy-phosphogluconate aldolase OS=Clostridium ljungdahlii (strain ATCC 55383 / DSM 13528 / PETC) OX=748727 GN=CLJU_c06660 PE=4 SV=1	0,36173083	0,084573591	CLJU_RS03275
CLJU_c06670	CLJU_c06670	D8GNB3	Predicted extracellular amino acid-binding protein OS=Clostridium ljungdahlii (strain ATCC 55383 / DSM 13528 / PETC) OX=748727 GN=CLJU_c06670 PE=3 SV=1	-1,428357622	0,005722022	CLJU_RS03280
CLJU_c06680	CLJU_c06680	D8GNB4	Predicted amino acid ABC transporter, permease component OS=Clostridium ljungdahlii (strain ATCC 55383 / DSM 13528 / PETC) OX=748727 GN=CLJU_c06680 PE=3 SV=1	-1,974984261	0,018237994	CLJU_RS03285
CLJU_c06690	CLJU_c06690	D8GNB5	Predicted amino acid transporter, ATPase component OS=Clostridium ljungdahlii (strain ATCC 55383 / DSM 13528 / PETC) OX=748727 GN=CLJU_c06690 PE=4 SV=1	-1,701239868	0,016991656	CLJU_RS03290
CLJU_c06700	argG	D8GNB6	Argininosuccinate synthase OS=Clostridium ljungdahlii (strain ATCC 55383 / DSM 13528 / PETC) OX=748727 GN=argG PE=3 SV=1	-3,677785232	0,007306261	CLJU_RS03295
CLJU_c06710	argH	D8GNB7	Argininosuccinate lyase OS=Clostridium ljungdahlii (strain ATCC 55383 / DSM 13528 / PETC) OX=748727 GN=argH PE=3 SV=1	-2,401166347	0,001773926	CLJU_RS03300
CLJU_c06730	CLJU_c06730	D8GNB9	Predicted transcriptional regulator OS=Clostridium ljungdahlii (strain ATCC 55383 / DSM 13528 / PETC) OX=748727 GN=CLJU_c06730 PE=4 SV=1	0,350806086	0,004934694	CLJU_RS03310
CLJU_c06740	CLJU_c06740	D8GNC0	Asparaginyl-tRNA synthetase related protein OS=Clostridium ljungdahlii (strain ATCC 55383 / DSM 13528 / PETC) OX=748727 GN=CLJU_c06740 PE=4 SV=1	-2,004867219	0,011303619	CLJU_RS03315
CLJU_c06760	CLJU_c06760	D8GNC2	Predicted transcription regulator OS=Clostridium ljungdahlii (strain ATCC 55383 / DSM 13528 / PETC) OX=748727 GN=CLJU_c06760 PE=4 SV=1	0,657337107	0,050191814	CLJU_RS03325
CLJU_c06770	CLJU_c06770	D8GNC3	Predicted xanthine and CO dehydrogenases maturation factor, XdhC/CoxF family OS=Clostridium ljungdahlii (strain ATCC 55383 / DSM 13528 / PETC) OX=748727 GN=CLJU_c06770 PE=4 SV=1	-0,375109014	0,006936196	CLJU_RS03330
CLJU_c06830	CLJU_c06830	D8GNC9	Putative glycosyl transferase OS=Clostridium ljungdahlii (strain ATCC 55383 / DSM 13528 / PETC) OX=748727 GN=CLJU_c06830 PE=4 SV=1	-1,409581108	0,1837588	CLJU_RS03360
CLJU_c06840	CLJU_c06840	D8GND0	Vitamin B12-dependent ribonucleotide reductase OS=Clostridium ljungdahlii (strain ATCC 55383 / DSM 13528 / PETC) OX=748727 GN=CLJU_c06840 PE=3 SV=1	0,196235312	0,405819166	CLJU_RS03365
CLJU_c06850	CLJU_c06850	D8GNQ9	Tetrahydrodipicolinate N-acetyltransferase OS=Clostridium ljungdahlii (strain ATCC 55383 / DSM 13528 / PETC) OX=748727 GN=CLJU_c06850 PE=4 SV=1	-0,559508437	0,079215601	CLJU_RS03370
CLJU_c06870	CLJU_c06870	D8GNR1	DUF327 domain-containing protein OS=Clostridium ljungdahlii (strain ATCC 55383 / DSM 13528 / PETC) OX=748727 GN=CLJU_c06870 PE=4 SV=1	7,176186077	0,172825681	CLJU_RS03380
CLJU_c06900	CLJU_c06900	D8GNR4	Predicted nucleic acid binding protein with S1 RNA binding domain OS=Clostridium ljungdahlii (strain ATCC 55383 / DSM 13528 / PETC) OX=748727 GN=CLJU_c06900 PE=3 SV=1	-1,837537848	0,128757383	CLJU_RS03390
CLJU_c06920	nadE	D8GNR6	Glutamine-dependent NAD(+) synthetase OS=Clostridium ljungdahlii (strain ATCC 55383 / DSM 13528 / PETC) OX=748727 GN=nadE PE=3 SV=1	-0,158246326	0,375880988	CLJU_RS03400
CLJU_c06930	CLJU_c06930	D8GNR7	Conserved membrane protein OS=Clostridium ljungdahlii (strain ATCC 55383 / DSM 13528 / PETC) OX=748727 GN=CLJU_c06930 PE=4 SV=1	0,989567136	0,032521614	CLJU_RS03405
CLJU_c06940	CLJU_c06940	D8GNR8	Band 7 domain-containing protein OS=Clostridium ljungdahlii (strain ATCC 55383 / DSM 13528 / PETC) OX=748727 GN=CLJU_c06940 PE=4 SV=1	0,28768228	0,069843675	CLJU_RS03410
CLJU_c06950	CLJU_c06950	D8GNR9	Stage 0 sporulation protein A homolog OS=Clostridium ljungdahlii (strain ATCC 55383 / DSM 13528 / PETC) OX=748727 GN=CLJU_c06950 PE=4 SV=1	-2,955122247	0,064744746	CLJU_RS03415
CLJU_c06960	CLJU_c06960	D8GNS0	histidine kinase OS=Clostridium ljungdahlii (strain ATCC 55383 / DSM 13528 / PETC) OX=748727 GN=CLJU_c06960 PE=4 SV=1	-0,324956825	0,235929931	CLJU_RS03420
CLJU_c06970	CLJU_c06970	D8GNS1	Lipoprotein OS=Clostridium ljungdahlii (strain ATCC 55383 / DSM 13528 / PETC) OX=748727 GN=CLJU_c06970 PE=4 SV=1	-2,046261024	0,336810118	CLJU_RS03425
CLJU_c06980	addB	D8GNS2	ATP-dependent helicase/deoxyribonuclease subunit B OS=Clostridium ljungdahlii (strain ATCC 55383 / DSM 13528 / PETC) OX=748727 GN=addB PE=3 SV=1	0,382000523	0,111302172	CLJU_RS03430
CLJU_c06990	CLJU_c06990	D8GNS3	Formate dehydrogenase, alpha subunit OS=Clostridium ljungdahlii (strain ATCC 55383 / DSM 13528 / PETC) OX=748727 GN=CLJU_c06990 PE=4 SV=1	-0,36938112	0,033648538	CLJU_RS03440
CLJU_c07000	moeA	D8GNS4	Molybdopterin molybdenumtransferase OS=Clostridium ljungdahlii (strain ATCC 55383 / DSM 13528 / PETC) OX=748727 GN=moeA PE=3 SV=1	0,523480065	0,409785853	CLJU_RS03445
CLJU_c07010	CLJU_c07010	D8GNS5	Putative molybdopterin-guanine dinucleotide biosynthesis protein B OS=Clostridium ljungdahlii (strain ATCC 55383 / DSM 13528 / PETC) OX=748727 GN=CLJU_c07010 PE=4 SV=1	0,251505302	0,147298662	CLJU_RS03450
CLJU_c07020	CLJU_c07020	D8GNS6	Predicted formate dehydrogenase, subunit FdhD OS=Clostridium ljungdahlii (strain ATCC 55383 / DSM 13528 / PETC) OX=748727 GN=CLJU_c07020 PE=4 SV=1	-3,213699871	0,007095994
CLJU_c07030	CLJU_c07030	D8GNS7	NADH dehydrogenase I, E subunit OS=Clostridium ljungdahlii (strain ATCC 55383 / DSM 13528 / PETC) OX=748727 GN=CLJU_c07030 PE=3 SV=1	-1,672656131	0,042505946	CLJU_RS03460
CLJU_c07040	CLJU_c07040	D8GNS8	NADH dehydrogenase I, F subunit OS=Clostridium ljungdahlii (strain ATCC 55383 / DSM 13528 / PETC) OX=748727 GN=CLJU_c07040 PE=3 SV=1	-0,69055263	0,002064473	CLJU_RS03465
CLJU_c07050	CLJU_c07050	D8GNS9	NADH dehydrogenase related protein OS=Clostridium ljungdahlii (strain ATCC 55383 / DSM 13528 / PETC) OX=748727 GN=CLJU_c07050 PE=4 SV=1	-0,754366662	0,049702111	CLJU_RS03470
CLJU_c07060	CLJU_c07060	D8GNT0	Putative 4Fe-4S ferredoxin OS=Clostridium ljungdahlii (strain ATCC 55383 / DSM 13528 / PETC) OX=748727 GN=CLJU_c07060 PE=4 SV=1	-0,934786048	0,001854788	CLJU_RS03475
CLJU_c07070	CLJU_c07070	D8GNT1	Fe-Fe hydrogenase 2 OS=Clostridium ljungdahlii (strain ATCC 55383 / DSM 13528 / PETC) OX=748727 GN=CLJU_c07070 PE=4 SV=1	-0,875308764	0,007022473	CLJU_RS03480
CLJU_c07080	hycB	D8GNT2	Predicted Fe-S-cluster-containing hydrogenase components 2 OS=Clostridium ljungdahlii (strain ATCC 55383 / DSM 13528 / PETC) OX=748727 GN=hycB PE=4 SV=1	-1,795373326	0,021168259	CLJU_RS03485
CLJU_c07090	CLJU_c07090	D8GNT3	Predicted transcriptional regulator OS=Clostridium ljungdahlii (strain ATCC 55383 / DSM 13528 / PETC) OX=748727 GN=CLJU_c07090 PE=4 SV=1	-1,715106611	1,91E-05	CLJU_RS03490
CLJU_c07100	CLJU_c07100	D8GNT4	Predicted microcompartment shellprotein OS=Clostridium ljungdahlii (strain ATCC 55383 / DSM 13528 / PETC) OX=748727 GN=CLJU_c07100 PE=4 SV=1	-3,463544665	0,225837907	CLJU_RS03495
CLJU_c07110	CLJU_c07110	D8GNT5	Predicted methyl-accepting chemotaxis protein OS=Clostridium ljungdahlii (strain ATCC 55383 / DSM 13528 / PETC) OX=748727 GN=CLJU_c07110 PE=3 SV=1	0,84550191	0,113311148	CLJU_RS03500
CLJU_c07120	CLJU_c07120	D8GNT6	Predicted aminoacid permease OS=Clostridium ljungdahlii (strain ATCC 55383 / DSM 13528 / PETC) OX=748727 GN=CLJU_c07120 PE=4 SV=1	0,955822854	0,084842973	CLJU_RS03505
CLJU_c07140	pheB	D8GNT8	UPF0735 ACT domain-containing protein CLJU_c07140 OS=Clostridium ljungdahlii (strain ATCC 55383 / DSM 13528 / PETC) OX=748727 GN=pheB PE=3 SV=1	-3,052945119	0,015290997	CLJU_RS03515
CLJU_c07150	hom1	D8GNT9	Homoserine dehydrogenase OS=Clostridium ljungdahlii (strain ATCC 55383 / DSM 13528 / PETC) OX=748727 GN=hom1 PE=3 SV=1	-1,890183187	0,012960122	CLJU_RS03520
CLJU_c07160	thrB	D8GNU0	Homoserine kinase OS=Clostridium ljungdahlii (strain ATCC 55383 / DSM 13528 / PETC) OX=748727 GN=thrB PE=3 SV=1	-2,54678172	0,000243306	CLJU_RS03525
CLJU_c07170	CLJU_c07170	D8GNU1	N-acetyltransferase domain-containing protein OS=Clostridium ljungdahlii (strain ATCC 55383 / DSM 13528 / PETC) OX=748727 GN=CLJU_c07170 PE=4 SV=1	1,505136529	0,009237802	CLJU_RS03530
CLJU_c07200	CLJU_c07200	D8GNU4	dTTP/UTP pyrophosphatase OS=Clostridium ljungdahlii (strain ATCC 55383 / DSM 13528 / PETC) OX=748727 GN=CLJU_c07200 PE=3 SV=1	0,069621804	0,620103785	CLJU_RS03545
CLJU_c07220	mreB	D8GNU6	Cell shape-determining protein MreB OS=Clostridium ljungdahlii (strain ATCC 55383 / DSM 13528 / PETC) OX=748727 GN=mreB PE=3 SV=1	-0,418032104	0,031742946	CLJU_RS03555
CLJU_c07230	mreC	D8GNU7	Cell shape-determining protein MreC OS=Clostridium ljungdahlii (strain ATCC 55383 / DSM 13528 / PETC) OX=748727 GN=mreC PE=3 SV=1	-0,578248122	0,025281813	CLJU_RS03560
CLJU_c07250	CLJU_c07250	D8GNU9	Predicted penicillin-binding protein 2 OS=Clostridium ljungdahlii (strain ATCC 55383 / DSM 13528 / PETC) OX=748727 GN=CLJU_c07250 PE=3 SV=1	0,64748196	0,090355851	CLJU_RS03570
CLJU_c07260	minC	D8GNV0	Probable septum site-determining protein MinC OS=Clostridium ljungdahlii (strain ATCC 55383 / DSM 13528 / PETC) OX=748727 GN=minC PE=3 SV=1	0,655991273	0,591540914	CLJU_RS03575
CLJU_c07270	minD	D8GNV1	Septum site-determining protein MinD OS=Clostridium ljungdahlii (strain ATCC 55383 / DSM 13528 / PETC) OX=748727 GN=minD PE=3 SV=1	0,085207651	0,393662741	CLJU_RS03580
CLJU_c07280	minE	D8GNV2	Cell division topological specificity factor OS=Clostridium ljungdahlii (strain ATCC 55383 / DSM 13528 / PETC) OX=748727 GN=minE PE=3 SV=1	-0,339991364	0,106519226	CLJU_RS03585
CLJU_c07300	mgsA	D8GNV4	Methylglyoxal synthase OS=Clostridium ljungdahlii (strain ATCC 55383 / DSM 13528 / PETC) OX=748727 GN=mgsA PE=3 SV=1	-0,668184476	0,033199942	CLJU_RS03595
CLJU_c07330	CLJU_c07330	D8GNV7	Putative Fe-S oxidoreductase OS=Clostridium ljungdahlii (strain ATCC 55383 / DSM 13528 / PETC) OX=748727 GN=CLJU_c07330 PE=4 SV=1	1,177339501	0,014095086	CLJU_RS03610
CLJU_c07350	rne	D8GNV9	Predicted ribonuclease E OS=Clostridium ljungdahlii (strain ATCC 55383 / DSM 13528 / PETC) OX=748727 GN=rne PE=4 SV=1	0,164335803	0,41980234	CLJU_RS03620
CLJU_c07360	rplU	D8GNW0	Large ribosomal subunit protein bL21 OS=Clostridium ljungdahlii (strain ATCC 55383 / DSM 13528 / PETC) OX=748727 GN=rplU PE=3 SV=1	0,620514188	0,198050196	CLJU_RS03625
CLJU_c07380	rpmA	D8GNW2	Large ribosomal subunit protein bL27 OS=Clostridium ljungdahlii (strain ATCC 55383 / DSM 13528 / PETC) OX=748727 GN=rpmA PE=3 SV=1	-0,13515012	0,823578717	CLJU_RS03635
CLJU_c07390	obgE	D8GNW3	GTPase Obg OS=Clostridium ljungdahlii (strain ATCC 55383 / DSM 13528 / PETC) OX=748727 GN=obgE PE=3 SV=1	-0,181377281	0,485694874	CLJU_RS03640
CLJU_c07410	CLJU_c07410	D8GNW5	bis(5'-nucleosyl)-tetraphosphatase (symmetrical) OS=Clostridium ljungdahlii (strain ATCC 55383 / DSM 13528 / PETC) OX=748727 GN=CLJU_c07410 PE=4 SV=1	-1,412309245	0,000324426	CLJU_RS03650
CLJU_c07420	CLJU_c07420	D8GNW6	Enamine/imine deaminase OS=Clostridium ljungdahlii (strain ATCC 55383 / DSM 13528 / PETC) OX=748727 GN=CLJU_c07420 PE=3 SV=1	-0,488168259	0,605344332	CLJU_RS03655
CLJU_c07440	dacA1	D8GNW8	serine-type D-Ala-D-Ala carboxypeptidase OS=Clostridium ljungdahlii (strain ATCC 55383 / DSM 13528 / PETC) OX=748727 GN=dacA1 PE=3 SV=1	-1,597309657	0,017270528	CLJU_RS03665
CLJU_c07460	selD	D8GNX0	Selenide, water dikinase OS=Clostridium ljungdahlii (strain ATCC 55383 / DSM 13528 / PETC) OX=748727 GN=selD PE=3 SV=1	-0,534974306	0,100355348	CLJU_RS03675
CLJU_c07470	selA	D8GNX1	L-seryl-tRNA(Sec) selenium transferase OS=Clostridium ljungdahlii (strain ATCC 55383 / DSM 13528 / PETC) OX=748727 GN=selA PE=3 SV=1	0,74905545	0,05663	CLJU_RS03680
CLJU_c07480	CLJU_c07480	D8GNX2	Selenocysteine-specific elongation factor OS=Clostridium ljungdahlii (strain ATCC 55383 / DSM 13528 / PETC) OX=748727 GN=CLJU_c07480 PE=4 SV=1	-0,147932996	0,846687879	CLJU_RS03685
CLJU_c07500	metH2	D8GNX4	Methionine synthase OS=Clostridium ljungdahlii (strain ATCC 55383 / DSM 13528 / PETC) OX=748727 GN=metH2 PE=3 SV=1	-0,805732854	0,020285152	CLJU_RS03695
CLJU_c07510	CLJU_c07510	D8GNX5	Putative cobalamin B12-binding methyltransferase OS=Clostridium ljungdahlii (strain ATCC 55383 / DSM 13528 / PETC) OX=748727 GN=CLJU_c07510 PE=4 SV=1	1,240374122	0,039427762	CLJU_RS03700
CLJU_c07530	CLJU_c07530	D8GNX7	Putative metal binding protein OS=Clostridium ljungdahlii (strain ATCC 55383 / DSM 13528 / PETC) OX=748727 GN=CLJU_c07530 PE=4 SV=1	0,385981313	0,524165749	CLJU_RS03710
CLJU_c07570	CLJU_c07570	D8GNY1	Predicted corrinoid protein methyltransferase OS=Clostridium ljungdahlii (strain ATCC 55383 / DSM 13528 / PETC) OX=748727 GN=CLJU_c07570 PE=4 SV=1	-1,496089895	0,154454898	CLJU_RS03730
CLJU_c07620	CLJU_c07620	D8GNY6	Putative transporter protein OS=Clostridium ljungdahlii (strain ATCC 55383 / DSM 13528 / PETC) OX=748727 GN=CLJU_c07620 PE=4 SV=1	-0,538282974	0,020138128	CLJU_RS03755
CLJU_c07720	CLJU_c07720	D8GNZ4	Predicted transcriptional regulator OS=Clostridium ljungdahlii (strain ATCC 55383 / DSM 13528 / PETC) OX=748727 GN=CLJU_c07720 PE=4 SV=1	-0,102772559	0,783877624	CLJU_RS03800
CLJU_c07730	hcp	D8GNZ5	Hydroxylamine reductase OS=Clostridium ljungdahlii (strain ATCC 55383 / DSM 13528 / PETC) OX=748727 GN=hcp PE=3 SV=1	-0,390304099	0,046697525	CLJU_RS03805
CLJU_c07850	CLJU_c07850	D8GP07	Outer membrane lipoprotein-sorting protein OS=Clostridium ljungdahlii (strain ATCC 55383 / DSM 13528 / PETC) OX=748727 GN=CLJU_c07850 PE=4 SV=1	-1,01331349	0,221362114	CLJU_RS03860
CLJU_c07870	CLJU_c07870	D8GP09	Predicted cation-transporting ATPase OS=Clostridium ljungdahlii (strain ATCC 55383 / DSM 13528 / PETC) OX=748727 GN=CLJU_c07870 PE=4 SV=1	-1,976601509	0,001605923	CLJU_RS03870
CLJU_c07900	rpsT	D8GP12	Small ribosomal subunit protein bS20 OS=Clostridium ljungdahlii (strain ATCC 55383 / DSM 13528 / PETC) OX=748727 GN=rpsT PE=3 SV=1	2,131886748	0,400163696	CLJU_RS03885
CLJU_c07940	lepA	D8GP16	Elongation factor 4 OS=Clostridium ljungdahlii (strain ATCC 55383 / DSM 13528 / PETC) OX=748727 GN=lepA PE=3 SV=1	0,062229573	0,910250926	CLJU_RS03905
CLJU_c07960	hrcA	D8GP18	Heat-inducible transcription repressor HrcA OS=Clostridium ljungdahlii (strain ATCC 55383 / DSM 13528 / PETC) OX=748727 GN=hrcA PE=3 SV=1	-0,609427469	0,093638421	CLJU_RS03915
CLJU_c07970	grpE	D8GP19	Protein GrpE OS=Clostridium ljungdahlii (strain ATCC 55383 / DSM 13528 / PETC) OX=748727 GN=grpE PE=3 SV=1	-0,40255269	0,145313905	CLJU_RS03920
CLJU_c07980	dnaK	D8GP20	Chaperone protein DnaK OS=Clostridium ljungdahlii (strain ATCC 55383 / DSM 13528 / PETC) OX=748727 GN=dnaK PE=2 SV=1	0,780707228	0,011146438	CLJU_RS03925
CLJU_c07990	dnaJ	D8GP21	Chaperone protein DnaJ OS=Clostridium ljungdahlii (strain ATCC 55383 / DSM 13528 / PETC) OX=748727 GN=dnaJ PE=3 SV=1	-0,232420776	0,10151275	CLJU_RS03930
CLJU_c08000	prmA	D8GP22	Ribosomal protein L11 methyltransferase OS=Clostridium ljungdahlii (strain ATCC 55383 / DSM 13528 / PETC) OX=748727 GN=prmA PE=3 SV=1	-1,067706485	0,112090403	CLJU_RS03935
CLJU_c08010	CLJU_c08010	D8GP23	Ribosomal RNA small subunit methyltransferase E OS=Clostridium ljungdahlii (strain ATCC 55383 / DSM 13528 / PETC) OX=748727 GN=CLJU_c08010 PE=3 SV=1	-1,519116202	0,000686459	CLJU_RS03940
CLJU_c08020	CLJU_c08020	D8GP24	Predicted oxidoreductase OS=Clostridium ljungdahlii (strain ATCC 55383 / DSM 13528 / PETC) OX=748727 GN=CLJU_c08020 PE=4 SV=1	-0,078696168	0,888822648	CLJU_RS03945
CLJU_c08030	CLJU_c08030	D8GP25	Predicted HIT family protein OS=Clostridium ljungdahlii (strain ATCC 55383 / DSM 13528 / PETC) OX=748727 GN=CLJU_c08030 PE=4 SV=1	-2,048057264	0,004058528	CLJU_RS03950
CLJU_c08040	rpsU	D8GP26	Small ribosomal subunit protein bS21 OS=Clostridium ljungdahlii (strain ATCC 55383 / DSM 13528 / PETC) OX=748727 GN=rpsU PE=3 SV=1	-1,97714184	0,231511338	CLJU_RS03955
CLJU_c08050	CLJU_c08050	D8GP27	Yqey-like protein OS=Clostridium ljungdahlii (strain ATCC 55383 / DSM 13528 / PETC) OX=748727 GN=CLJU_c08050 PE=4 SV=1	-1,672423196	0,104418627	CLJU_RS03960
CLJU_c08070	CLJU_c08070	D8GP29	Predicted membrane-associated phosphohydrolase OS=Clostridium ljungdahlii (strain ATCC 55383 / DSM 13528 / PETC) OX=748727 GN=CLJU_c08070 PE=4 SV=1	0,023281744	0,949811148	CLJU_RS03975
CLJU_c08080	ybeY	D8GP30	Endoribonuclease YbeY OS=Clostridium ljungdahlii (strain ATCC 55383 / DSM 13528 / PETC) OX=748727 GN=ybeY PE=3 SV=1	0,06160825	0,873565412	CLJU_RS03980
CLJU_c08100	era	D8GP32	GTPase Era OS=Clostridium ljungdahlii (strain ATCC 55383 / DSM 13528 / PETC) OX=748727 GN=era PE=3 SV=1	-0,053554116	0,85016167	CLJU_RS03990
CLJU_c08120	CLJU_c08120	D8GP34	DUF4342 domain-containing protein OS=Clostridium ljungdahlii (strain ATCC 55383 / DSM 13528 / PETC) OX=748727 GN=CLJU_c08120 PE=4 SV=1	0,379810477	0,206843146	CLJU_RS04000
CLJU_c08130	CLJU_c08130	D8GP35	Predicted transcription regulator OS=Clostridium ljungdahlii (strain ATCC 55383 / DSM 13528 / PETC) OX=748727 GN=CLJU_c08130 PE=4 SV=1	1,222918369	0,001119258	CLJU_RS04005
CLJU_c08140	ppdK	D8GP36	Pyruvate, phosphate dikinase OS=Clostridium ljungdahlii (strain ATCC 55383 / DSM 13528 / PETC) OX=748727 GN=ppdK PE=3 SV=1	0,034508247	0,816456324	CLJU_RS04010
CLJU_c08170	phzA	D8GP39	Isochorismatase OS=Clostridium ljungdahlii (strain ATCC 55383 / DSM 13528 / PETC) OX=748727 GN=phzA PE=3 SV=1	1,114879352	0,118372417	CLJU_RS04025
CLJU_c08210	dnaG	D8GP43	DNA primase OS=Clostridium ljungdahlii (strain ATCC 55383 / DSM 13528 / PETC) OX=748727 GN=dnaG PE=3 SV=1	0,731007417	0,062313114	CLJU_RS04045
CLJU_c08220	rpoD	D8GPI1	RNA polymerase sigma factor SigA OS=Clostridium ljungdahlii (strain ATCC 55383 / DSM 13528 / PETC) OX=748727 GN=rpoD PE=3 SV=1	0,012039685	0,962548334	CLJU_RS04050
CLJU_c08240	CLJU_c08240	D8GPI3	Uncharacterized protein OS=Clostridium ljungdahlii (strain ATCC 55383 / DSM 13528 / PETC) OX=748727 GN=CLJU_c08240 PE=4 SV=1	0,351897548	0,058617671	CLJU_RS04060
CLJU_c08250	CLJU_c08250	D8GPI4	GTP cyclohydrolase 1 type 2 homolog OS=Clostridium ljungdahlii (strain ATCC 55383 / DSM 13528 / PETC) OX=748727 GN=CLJU_c08250 PE=3 SV=1	0,638070004	0,002524576	CLJU_RS04065
CLJU_c08260	CLJU_c08260	D8GPI5	C4-type zinc ribbon domain-containing protein OS=Clostridium ljungdahlii (strain ATCC 55383 / DSM 13528 / PETC) OX=748727 GN=CLJU_c08260 PE=4 SV=1	-0,094790713	0,93153736	CLJU_RS04070
CLJU_c08270	CLJU_c08270	D8GPI6	Cysteine synthase OS=Clostridium ljungdahlii (strain ATCC 55383 / DSM 13528 / PETC) OX=748727 GN=CLJU_c08270 PE=4 SV=1	-0,794599838	0,014532691	CLJU_RS04075
CLJU_c08380	CLJU_c08380	D8GPJ7	Alpha-acetolactate decarboxylase OS=Clostridium ljungdahlii (strain ATCC 55383 / DSM 13528 / PETC) OX=748727 GN=CLJU_c08380 PE=3 SV=1	-1,521254726	0,004649948	CLJU_RS04120
CLJU_c08390	CLJU_c08390	D8GPJ8	Predicted ATPase component of ABC transporter OS=Clostridium ljungdahlii (strain ATCC 55383 / DSM 13528 / PETC) OX=748727 GN=CLJU_c08390 PE=4 SV=1	1,580598928	0,015895957	CLJU_RS04125
CLJU_c08410	lgt	D8GPK0	Phosphatidylglycerol--prolipoprotein diacylglyceryl transferase OS=Clostridium ljungdahlii (strain ATCC 55383 / DSM 13528 / PETC) OX=748727 GN=lgt PE=3 SV=1	0,738837308	0,062707851	CLJU_RS04135
CLJU_c08430	CLJU_c08430	D8GPK2	Predicted serine protease OS=Clostridium ljungdahlii (strain ATCC 55383 / DSM 13528 / PETC) OX=748727 GN=CLJU_c08430 PE=4 SV=1	0,516255723	0,025847982	CLJU_RS04145
CLJU_c08480	CLJU_c08480	D8GPK7	Putative permease OS=Clostridium ljungdahlii (strain ATCC 55383 / DSM 13528 / PETC) OX=748727 GN=CLJU_c08480 PE=3 SV=1	1,231124394	0,112671606	CLJU_RS04170
CLJU_c08520	CLJU_c08520	D8GPL1	Putative hydrolase OS=Clostridium ljungdahlii (strain ATCC 55383 / DSM 13528 / PETC) OX=748727 GN=CLJU_c08520 PE=4 SV=1	0,770154698	0,356906482	CLJU_RS04195
CLJU_c08530	CLJU_c08530	D8GPL2	Putative lysophospholipase (TesA-like) OS=Clostridium ljungdahlii (strain ATCC 55383 / DSM 13528 / PETC) OX=748727 GN=CLJU_c08530 PE=4 SV=1	0,829966925	0,071461499	CLJU_RS04200
CLJU_c08540	purE	D8GPL3	N5-carboxyaminoimidazole ribonucleotide mutase OS=Clostridium ljungdahlii (strain ATCC 55383 / DSM 13528 / PETC) OX=748727 GN=purE PE=3 SV=1	-0,96611992	0,005939895	CLJU_RS04205
CLJU_c08550	purC	D8GPL4	Phosphoribosylaminoimidazole-succinocarboxamide synthase OS=Clostridium ljungdahlii (strain ATCC 55383 / DSM 13528 / PETC) OX=748727 GN=purC PE=3 SV=1	-0,374730747	0,261706087	CLJU_RS04210
CLJU_c08560	purF	D8GPL5	Amidophosphoribosyltransferase OS=Clostridium ljungdahlii (strain ATCC 55383 / DSM 13528 / PETC) OX=748727 GN=purF PE=3 SV=1	-0,762662965	0,039760357	CLJU_RS04215
CLJU_c08570	purM	D8GPL6	Phosphoribosylformylglycinamidine cyclo-ligase OS=Clostridium ljungdahlii (strain ATCC 55383 / DSM 13528 / PETC) OX=748727 GN=purM PE=3 SV=1	-0,686874432	0,005973718	CLJU_RS04220
CLJU_c08580	purN	D8GPL7	Phosphoribosylglycinamide formyltransferase OS=Clostridium ljungdahlii (strain ATCC 55383 / DSM 13528 / PETC) OX=748727 GN=purN PE=3 SV=1	-1,855527253	0,012559427	CLJU_RS04225
CLJU_c08590	purH	D8GPL8	Bifunctional purine biosynthesis protein PurH OS=Clostridium ljungdahlii (strain ATCC 55383 / DSM 13528 / PETC) OX=748727 GN=purH PE=3 SV=1	-0,688012295	0,002560007	CLJU_RS04230
CLJU_c08600	purD	D8GPL9	Phosphoribosylamine--glycine ligase OS=Clostridium ljungdahlii (strain ATCC 55383 / DSM 13528 / PETC) OX=748727 GN=purD PE=3 SV=1	-0,726654005	0,03264878	CLJU_RS04235
CLJU_c08610	CLJU_c08610	D8GPM0	Predicted exopolysaccharide biosynthesis protein OS=Clostridium ljungdahlii (strain ATCC 55383 / DSM 13528 / PETC) OX=748727 GN=CLJU_c08610 PE=4 SV=1	0,297747239	0,271034879	CLJU_RS04240
CLJU_c08620	CLJU_c08620	D8GPM1	Uncharacterized protein OS=Clostridium ljungdahlii (strain ATCC 55383 / DSM 13528 / PETC) OX=748727 GN=CLJU_c08620 PE=4 SV=1	1,549870293	0,054658752	CLJU_RS04245
CLJU_c08630	CLJU_c08630	D8GPM2	Predicted Zn-dependent hydrolase, glyoxylase II family OS=Clostridium ljungdahlii (strain ATCC 55383 / DSM 13528 / PETC) OX=748727 GN=CLJU_c08630 PE=4 SV=1	-1,375238884	0,013857124	CLJU_RS04250
CLJU_c08650	CLJU_c08650	D8GPM4	5-methyltetrahydrofolate--homocysteine methyltransferase OS=Clostridium ljungdahlii (strain ATCC 55383 / DSM 13528 / PETC) OX=748727 GN=CLJU_c08650 PE=4 SV=1	-0,904696272	0,060338997	CLJU_RS04260
CLJU_c08660	CLJU_c08660	D8GPM5	Putative cell wall binding protein, c-terminal D-glucuronyl C5 epimerase domain protein OS=Clostridium ljungdahlii (strain ATCC 55383 / DSM 13528 / PETC) OX=748727 GN=CLJU_c08660 PE=4 SV=1	-1,682346893	0,085284992	CLJU_RS21210
CLJU_c08700	CLJU_c08700	D8GPM9	Putative transcriptional regulator BmrR-like, MerR-family OS=Clostridium ljungdahlii (strain ATCC 55383 / DSM 13528 / PETC) OX=748727 GN=CLJU_c08700 PE=4 SV=1	-0,717975579	0,414963412	CLJU_RS04290
CLJU_c08750	CLJU_c08750	D8GPN4	tRNA (Uracil-5-)-methyltransferase, SAM-dependent OS=Clostridium ljungdahlii (strain ATCC 55383 / DSM 13528 / PETC) OX=748727 GN=CLJU_c08750 PE=3 SV=1	0,292465878	0,147345783	CLJU_RS04315
CLJU_c08760	CLJU_c08760	D8GPN5	RDD family protein OS=Clostridium ljungdahlii (strain ATCC 55383 / DSM 13528 / PETC) OX=748727 GN=CLJU_c08760 PE=4 SV=1	-0,977156557	0,187531686	CLJU_RS04320
CLJU_c08800	CLJU_c08800	D8GPN9	Predicted ABC nitrate/sulfonate/bicarbonate family transporter, periplasmic component OS=Clostridium ljungdahlii (strain ATCC 55383 / DSM 13528 / PETC) OX=748727 GN=CLJU_c08800 PE=4 SV=1	-0,352553946	0,401661867	CLJU_RS04340
CLJU_c08840	CLJU_c08840	D8GPP3	Predicted Beta-lactamase:Copper amine oxidase-like protein OS=Clostridium ljungdahlii (strain ATCC 55383 / DSM 13528 / PETC) OX=748727 GN=CLJU_c08840 PE=4 SV=1	4,817482763	0,031651821	CLJU_RS04360
CLJU_c08890	cls1	D8GPP8	Predicted cardiolipin synthetase OS=Clostridium ljungdahlii (strain ATCC 55383 / DSM 13528 / PETC) OX=748727 GN=cls1 PE=4 SV=1	0,463114129	0,195016184	CLJU_RS04385
CLJU_c08910	CLJU_c08910	D8GPQ0	Predicted ABC-type multidrug/protein/lipid transport system, ATPase and permease component OS=Clostridium ljungdahlii (strain ATCC 55383 / DSM 13528 / PETC) OX=748727 GN=CLJU_c08910 PE=4 SV=1	-0,020356062	0,9505579	CLJU_RS04395
CLJU_c08920	CLJU_c08920	D8GPQ1	Predicted ABC-type multidrug/protein/lipid transport system, ATPase and permease component OS=Clostridium ljungdahlii (strain ATCC 55383 / DSM 13528 / PETC) OX=748727 GN=CLJU_c08920 PE=4 SV=1	-2,9716319	0,141199929	CLJU_RS04400
CLJU_c08930	CLJU_c08930	D8GPQ2	Predicted formate dehydrogenase H OS=Clostridium ljungdahlii (strain ATCC 55383 / DSM 13528 / PETC) OX=748727 GN=CLJU_c08930 PE=4 SV=1	-1,175904496	0,035714159	CLJU_RS04405
CLJU_c08950	rbsB	D8GPQ4	D-galactose/methyl-galactoside binding periplasmic protein MglB OS=Clostridium ljungdahlii (strain ATCC 55383 / DSM 13528 / PETC) OX=748727 GN=rbsB PE=3 SV=1	-1,11785336	0,055897564	CLJU_RS04410
CLJU_c08960	CLJU_c08960	D8GPQ5	Predicted methyl-accepting chemotaxis sensory transducer OS=Clostridium ljungdahlii (strain ATCC 55383 / DSM 13528 / PETC) OX=748727 GN=CLJU_c08960 PE=3 SV=1	-0,945143751	0,000921289	CLJU_RS21215
CLJU_c08980	CLJU_c08980	D8GPQ7	Predicted GCN5-related N-acetyltransferase OS=Clostridium ljungdahlii (strain ATCC 55383 / DSM 13528 / PETC) OX=748727 GN=CLJU_c08980 PE=4 SV=1	2,096432919	0,001910088	CLJU_RS04425
CLJU_c08990	CLJU_c08990	D8GPQ8	Transglutaminase-like domain-containing protein OS=Clostridium ljungdahlii (strain ATCC 55383 / DSM 13528 / PETC) OX=748727 GN=CLJU_c08990 PE=4 SV=1	-0,055192618	0,594165421	CLJU_RS04430
CLJU_c09000	CLJU_c09000	D8GPQ9	Formylmethanofuran dehydrogenase, subunit E OS=Clostridium ljungdahlii (strain ATCC 55383 / DSM 13528 / PETC) OX=748727 GN=CLJU_c09000 PE=4 SV=1	-2,274092736	0,052452368	CLJU_RS04435
CLJU_c09010	CLJU_c09010	D8GPR0	DUF1002 domain-containing protein OS=Clostridium ljungdahlii (strain ATCC 55383 / DSM 13528 / PETC) OX=748727 GN=CLJU_c09010 PE=4 SV=1	1,131422667	0,01762921	CLJU_RS04440
CLJU_c09020	CLJU_c09020	D8GPR1	GTP cyclohydrolase 1 type 2 OS=Clostridium ljungdahlii (strain ATCC 55383 / DSM 13528 / PETC) OX=748727 GN=CLJU_c09020 PE=4 SV=1	-4,763602046	0,055015822	CLJU_RS04445
CLJU_c09030	CLJU_c09030	D8GPR2	Predicted methyl-accepting chemotaxis protein OS=Clostridium ljungdahlii (strain ATCC 55383 / DSM 13528 / PETC) OX=748727 GN=CLJU_c09030 PE=3 SV=1	5,191733977	0,17761701	CLJU_RS21220
CLJU_c09040	CLJU_c09040	D8GPR3	Iron-sulfur cluster binding protein OS=Clostridium ljungdahlii (strain ATCC 55383 / DSM 13528 / PETC) OX=748727 GN=CLJU_c09040 PE=4 SV=1	-1,315057709	0,000409491	CLJU_RS04455
CLJU_c09050	leuA	D8GPR4	2-isopropylmalate synthase OS=Clostridium ljungdahlii (strain ATCC 55383 / DSM 13528 / PETC) OX=748727 GN=leuA PE=3 SV=1	-1,437297251	0,031634063	CLJU_RS04460
CLJU_c09060	leuC	D8GPR5	3-isopropylmalate dehydratase large subunit OS=Clostridium ljungdahlii (strain ATCC 55383 / DSM 13528 / PETC) OX=748727 GN=leuC PE=3 SV=1	0,168069864	0,511967312	CLJU_RS04465
CLJU_c09070	leuD	D8GPR6	3-isopropylmalate dehydratase small subunit OS=Clostridium ljungdahlii (strain ATCC 55383 / DSM 13528 / PETC) OX=748727 GN=leuD PE=3 SV=1	-0,892176583	0,105022997	CLJU_RS04470
CLJU_c09080	leuB	D8GPR7	3-isopropylmalate dehydrogenase OS=Clostridium ljungdahlii (strain ATCC 55383 / DSM 13528 / PETC) OX=748727 GN=leuB PE=3 SV=1	-0,637426727	0,091671171	CLJU_RS04475
CLJU_c09090	CLJU_c09090	D8GPR8	Anaerobic-type carbon monoxide dehydrogenase, FAD/NAD-dependent oxidoreductase subunit OS=Clostridium ljungdahlii (strain ATCC 55383 / DSM 13528 / PETC) OX=748727 GN=CLJU_c09090 PE=3 SV=1	3,124537026	0,026666539	CLJU_RS04480
CLJU_c09100	CLJU_c09100	D8GPR9	Anaerobic-type carbon monoxide dehydrogenase, electron transfer subunit OS=Clostridium ljungdahlii (strain ATCC 55383 / DSM 13528 / PETC) OX=748727 GN=CLJU_c09100 PE=4 SV=1	2,527520863	0,0269465	CLJU_RS04485
CLJU_c09110	cooS1	D8GPS0	Carbon monoxide dehydrogenase OS=Clostridium ljungdahlii (strain ATCC 55383 / DSM 13528 / PETC) OX=748727 GN=cooS1 PE=4 SV=1	2,748788492	0,007073112	CLJU_RS04490
CLJU_c09130	corA	D8GPS2	Magnesium transport protein CorA OS=Clostridium ljungdahlii (strain ATCC 55383 / DSM 13528 / PETC) OX=748727 GN=corA PE=3 SV=1	0,753439759	0,068239963	CLJU_RS04500
CLJU_c09140	CLJU_c09140	D8GPS3	Predicted ABC transporter, ATPase component OS=Clostridium ljungdahlii (strain ATCC 55383 / DSM 13528 / PETC) OX=748727 GN=CLJU_c09140 PE=4 SV=1	0,174057538	0,270960657	CLJU_RS04505
CLJU_c09170	CLJU_c09170	D8GPS6	Stage 0 sporulation protein A homolog OS=Clostridium ljungdahlii (strain ATCC 55383 / DSM 13528 / PETC) OX=748727 GN=CLJU_c09170 PE=4 SV=1	-0,178807318	0,770594665	CLJU_RS04520
CLJU_c09190	gyrB2	D8GPS8	DNA topoisomerase (ATP-hydrolyzing) OS=Clostridium ljungdahlii (strain ATCC 55383 / DSM 13528 / PETC) OX=748727 GN=gyrB2 PE=4 SV=1	-0,719471018	0,102848964	CLJU_RS04530
CLJU_c09210	CLJU_c09210	D8GPT0	lipoate--protein ligase OS=Clostridium ljungdahlii (strain ATCC 55383 / DSM 13528 / PETC) OX=748727 GN=CLJU_c09210 PE=4 SV=1	-0,404119532	0,433481419	CLJU_RS04540
CLJU_c09220	CLJU_c09220	D8GPT1	Putative protease OS=Clostridium ljungdahlii (strain ATCC 55383 / DSM 13528 / PETC) OX=748727 GN=CLJU_c09220 PE=4 SV=1	-0,320075128	0,187730562	CLJU_RS04545
CLJU_c09240	recJ1	D8GPT3	Single-stranded-DNA-specific exonuclease RecJ OS=Clostridium ljungdahlii (strain ATCC 55383 / DSM 13528 / PETC) OX=748727 GN=recJ1 PE=3 SV=1	-6,712942559	0,03474531	CLJU_RS04555
CLJU_c09250	argR	D8GPT4	Arginine repressor OS=Clostridium ljungdahlii (strain ATCC 55383 / DSM 13528 / PETC) OX=748727 GN=argR PE=3 SV=1	-0,896294302	0,030437189	CLJU_RS04560
CLJU_c09270	arcA	D8GPT6	Arginine deiminase OS=Clostridium ljungdahlii (strain ATCC 55383 / DSM 13528 / PETC) OX=748727 GN=arcA PE=3 SV=1	5,776699949	0,00231958	CLJU_RS04570
CLJU_c09280	argF1	D8GPT7	ornithine carbamoyltransferase OS=Clostridium ljungdahlii (strain ATCC 55383 / DSM 13528 / PETC) OX=748727 GN=argF1 PE=3 SV=1	1,701819666	0,037748957	CLJU_RS04575
CLJU_c09290	CLJU_c09290	D8GPT8	Predicted arginine/ornithine antiporter OS=Clostridium ljungdahlii (strain ATCC 55383 / DSM 13528 / PETC) OX=748727 GN=CLJU_c09290 PE=3 SV=1	6,425221755	0,000594948	CLJU_RS04580
CLJU_c09300	arcC1	D8GPT9	Carbamate kinase OS=Clostridium ljungdahlii (strain ATCC 55383 / DSM 13528 / PETC) OX=748727 GN=arcC1 PE=3 SV=1	5,208700863	0,007038798	CLJU_RS04585
CLJU_c09310	CLJU_c09310	D8GPU0	Predicted methyl-accepting chemotaxis protein OS=Clostridium ljungdahlii (strain ATCC 55383 / DSM 13528 / PETC) OX=748727 GN=CLJU_c09310 PE=3 SV=1	4,920748125	8,01E-06	CLJU_RS04590
CLJU_c09320	CLJU_c09320	D8GPU1	Predicted transcriptional regulator OS=Clostridium ljungdahlii (strain ATCC 55383 / DSM 13528 / PETC) OX=748727 GN=CLJU_c09320 PE=4 SV=1	-2,426847012	0,050854603	CLJU_RS04595
CLJU_c09330	murG2	D8GPU2	UDP-N-acetylglucosamine--N-acetylmuramyl-(pentapeptide) pyrophosphoryl-undecaprenol N-acetylglucosamine transferase OS=Clostridium ljungdahlii (strain ATCC 55383 / DSM 13528 / PETC) OX=748727 GN=murG2 PE=3 SV=1	0,148480062	0,529771655	CLJU_RS04600
CLJU_c09340	CLJU_c09340	D8GPU3	Pyruvate:ferredoxin oxidoreductase OS=Clostridium ljungdahlii (strain ATCC 55383 / DSM 13528 / PETC) OX=748727 GN=CLJU_c09340 PE=3 SV=1	-0,333752121	0,026440352	CLJU_RS04605
CLJU_c09350	CLJU_c09350	D8GPU4	DUF1292 domain-containing protein OS=Clostridium ljungdahlii (strain ATCC 55383 / DSM 13528 / PETC) OX=748727 GN=CLJU_c09350 PE=4 SV=1	-0,777375912	0,024329358	CLJU_RS04610
CLJU_c09360	CLJU_c09360	D8GPU5	Phosphoserine phosphatase OS=Clostridium ljungdahlii (strain ATCC 55383 / DSM 13528 / PETC) OX=748727 GN=CLJU_c09360 PE=4 SV=1	2,616950963	0,063144806	CLJU_RS04615
CLJU_c09370	ilvE1	D8GPU6	Branched-chain-amino-acid aminotransferase OS=Clostridium ljungdahlii (strain ATCC 55383 / DSM 13528 / PETC) OX=748727 GN=ilvE1 PE=4 SV=1	1,650799143	0,03196787	CLJU_RS04620
CLJU_c09380	CLJU_c09380	D8GPU7	RNA-binding protein KhpB N-terminal domain-containing protein OS=Clostridium ljungdahlii (strain ATCC 55383 / DSM 13528 / PETC) OX=748727 GN=CLJU_c09380 PE=4 SV=1	0,401960759	0,010194505	CLJU_RS04625
CLJU_c09390	cheW1	D8GPU8	Chemotaxis protein OS=Clostridium ljungdahlii (strain ATCC 55383 / DSM 13528 / PETC) OX=748727 GN=cheW1 PE=4 SV=1	0,685276089	0,01115462	CLJU_RS04630
CLJU_c09400	cheD	D8GPU9	Probable chemoreceptor glutamine deamidase CheD OS=Clostridium ljungdahlii (strain ATCC 55383 / DSM 13528 / PETC) OX=748727 GN=cheD PE=3 SV=1	-0,449954166	0,015834634	CLJU_RS04635
CLJU_c09410	cheB	D8GPV0	Protein-glutamate methylesterase/protein-glutamine glutaminase OS=Clostridium ljungdahlii (strain ATCC 55383 / DSM 13528 / PETC) OX=748727 GN=cheB PE=3 SV=1	0,696265512	0,020407752	CLJU_RS04640
CLJU_c09420	cheR	D8GPV1	protein-glutamate O-methyltransferase OS=Clostridium ljungdahlii (strain ATCC 55383 / DSM 13528 / PETC) OX=748727 GN=cheR PE=4 SV=1	0,922381206	0,027437968	CLJU_RS04645
CLJU_c09430	cheA1	D8GPV2	Chemotaxis protein CheA OS=Clostridium ljungdahlii (strain ATCC 55383 / DSM 13528 / PETC) OX=748727 GN=cheA1 PE=4 SV=1	0,614338973	0,018359747	CLJU_RS04650
CLJU_c09440	cheC	D8GPV3	Chemotaxis protein CheC OS=Clostridium ljungdahlii (strain ATCC 55383 / DSM 13528 / PETC) OX=748727 GN=cheC PE=4 SV=1	0,932838906	0,065053223	CLJU_RS04655
CLJU_c09450	cheY1	D8GPV4	Stage 0 sporulation protein A homolog OS=Clostridium ljungdahlii (strain ATCC 55383 / DSM 13528 / PETC) OX=748727 GN=cheY1 PE=4 SV=1	-0,327060038	0,098051685	CLJU_RS04660
CLJU_c09460	cheW2	D8GPV5	Chemotaxis protein OS=Clostridium ljungdahlii (strain ATCC 55383 / DSM 13528 / PETC) OX=748727 GN=cheW2 PE=4 SV=1	0,497834555	0,089776431	CLJU_RS04665
CLJU_c09470	fliM	D8GPV6	Flagellar motor switch protein FliM OS=Clostridium ljungdahlii (strain ATCC 55383 / DSM 13528 / PETC) OX=748727 GN=fliM PE=3 SV=1	0,003191903	0,992976588	CLJU_RS04670
CLJU_c09480	fliN	D8GPV7	Predicted flagellar motor switch protein OS=Clostridium ljungdahlii (strain ATCC 55383 / DSM 13528 / PETC) OX=748727 GN=fliN PE=3 SV=1	0,236371441	0,31867772	CLJU_RS04675
CLJU_c09500	CLJU_c09500	D8GPV9	FlgN protein OS=Clostridium ljungdahlii (strain ATCC 55383 / DSM 13528 / PETC) OX=748727 GN=CLJU_c09500 PE=4 SV=1	0,856048474	0,050700292	CLJU_RS04685
CLJU_c09510	flgK	D8GPW0	Flagellar hook-associated protein 1 OS=Clostridium ljungdahlii (strain ATCC 55383 / DSM 13528 / PETC) OX=748727 GN=flgK PE=3 SV=1	-0,504310097	0,038458165	CLJU_RS04690
CLJU_c09520	flgL	D8GPW1	Putative flagellar hook-associated protein OS=Clostridium ljungdahlii (strain ATCC 55383 / DSM 13528 / PETC) OX=748727 GN=flgL PE=4 SV=1	-0,677900466	0,240025495	CLJU_RS04695
CLJU_c09530	fliW	D8GPW2	Flagellar assembly factor FliW OS=Clostridium ljungdahlii (strain ATCC 55383 / DSM 13528 / PETC) OX=748727 GN=fliW PE=3 SV=1	-0,777523734	0,194296266	CLJU_RS04700
CLJU_c09540	csrA	D8GPW3	Translational regulator CsrA OS=Clostridium ljungdahlii (strain ATCC 55383 / DSM 13528 / PETC) OX=748727 GN=csrA PE=3 SV=1	0,25769992	0,410923388	CLJU_RS04705
CLJU_c09550	flaG	D8GPW4	Predicted flagellar protein OS=Clostridium ljungdahlii (strain ATCC 55383 / DSM 13528 / PETC) OX=748727 GN=flaG PE=4 SV=1	-0,928436475	0,067881572	CLJU_RS04710
CLJU_c09570	fliS	D8GPW6	Flagellar secretion chaperone FliS OS=Clostridium ljungdahlii (strain ATCC 55383 / DSM 13528 / PETC) OX=748727 GN=fliS PE=3 SV=1	0,15674739	0,388480799	CLJU_RS04720
CLJU_c09580	fliD1	D8GPW7	Flagellar hook-associated protein 2 OS=Clostridium ljungdahlii (strain ATCC 55383 / DSM 13528 / PETC) OX=748727 GN=fliD1 PE=3 SV=1	2,251691584	0,047145775	CLJU_RS04725
CLJU_c09600	CLJU_c09600	D8GQA5	Flagellin OS=Clostridium ljungdahlii (strain ATCC 55383 / DSM 13528 / PETC) OX=748727 GN=CLJU_c09600 PE=4 SV=1	-0,278846329	0,733604988	CLJU_RS04735
CLJU_c09610	fliD2	D8GQA6	Flagellar hook-associated protein 2 OS=Clostridium ljungdahlii (strain ATCC 55383 / DSM 13528 / PETC) OX=748727 GN=fliD2 PE=3 SV=1	5,449770489	0,021641063	CLJU_RS04740
CLJU_c09630	CLJU_c09630	D8GQA8	Flagellin OS=Clostridium ljungdahlii (strain ATCC 55383 / DSM 13528 / PETC) OX=748727 GN=CLJU_c09630 PE=3 SV=1	2,345598684	0,000539477	CLJU_RS23115
CLJU_c09670	CLJU_c09670	D8GQB2	Flagellar biosynthetic protein FliU OS=Clostridium ljungdahlii (strain ATCC 55383 / DSM 13528 / PETC) OX=748727 GN=CLJU_c09670 PE=4 SV=1	1,404681011	0,017980674	CLJU_RS04770
CLJU_c09690	csrA	D8GQB4	Translational regulator CsrA OS=Clostridium ljungdahlii (strain ATCC 55383 / DSM 13528 / PETC) OX=748727 GN=csrA PE=3 SV=1	-0,410060742	0,386503249	CLJU_RS04780
CLJU_c09710	flaB1	D8GQB6	Flagellin OS=Clostridium ljungdahlii (strain ATCC 55383 / DSM 13528 / PETC) OX=748727 GN=flaB1 PE=3 SV=1	-0,263069937	0,261965877	CLJU_RS23120
CLJU_c09720	CLJU_c09720	D8GQB7	Glycosyltransferase 2-like domain-containing protein OS=Clostridium ljungdahlii (strain ATCC 55383 / DSM 13528 / PETC) OX=748727 GN=CLJU_c09720 PE=3 SV=1	0,711950222	0,158949745	CLJU_RS04795
CLJU_c09730	CLJU_c09730	D8GQB8	Putative glycosyltransferase OS=Clostridium ljungdahlii (strain ATCC 55383 / DSM 13528 / PETC) OX=748727 GN=CLJU_c09730 PE=3 SV=1	0,036680511	0,869415225	CLJU_RS04800
CLJU_c09740	CLJU_c09740	D8GQB9	TPR-repeat domain fused to glycosyltransferase OS=Clostridium ljungdahlii (strain ATCC 55383 / DSM 13528 / PETC) OX=748727 GN=CLJU_c09740 PE=4 SV=1	-0,30468864	0,314204002	CLJU_RS04805
CLJU_c09750	CLJU_c09750	D8GQC0	Uncharacterized protein OS=Clostridium ljungdahlii (strain ATCC 55383 / DSM 13528 / PETC) OX=748727 GN=CLJU_c09750 PE=4 SV=1	0,310200962	0,336853019	CLJU_RS21225
CLJU_c09910	CLJU_c09910	D8GQD6	Predicted nucleotidyltransferase OS=Clostridium ljungdahlii (strain ATCC 55383 / DSM 13528 / PETC) OX=748727 GN=CLJU_c09910 PE=4 SV=1	0,125959528	0,820089089	CLJU_RS04865
CLJU_c09920	CLJU_c09920	D8GQD7	Putative nucleotidyltransferase substrate binding protein OS=Clostridium ljungdahlii (strain ATCC 55383 / DSM 13528 / PETC) OX=748727 GN=CLJU_c09920 PE=4 SV=1	-0,025905707	0,970248286	CLJU_RS04870
CLJU_c09950	CLJU_c09950	D8GQE0	AAA-ATPase-like domain-containing protein OS=Clostridium ljungdahlii (strain ATCC 55383 / DSM 13528 / PETC) OX=748727 GN=CLJU_c09950 PE=4 SV=1	0,68837213	0,054884297	CLJU_RS04885
CLJU_c09970	CLJU_c09970	D8GQE2	DUF86 domain-containing protein OS=Clostridium ljungdahlii (strain ATCC 55383 / DSM 13528 / PETC) OX=748727 GN=CLJU_c09970 PE=3 SV=1	-0,406177768	0,561931017	CLJU_RS04895
CLJU_c10000	CLJU_c10000	D8GQE5	Predicted nucleoside-diphosphate-sugar epimerase OS=Clostridium ljungdahlii (strain ATCC 55383 / DSM 13528 / PETC) OX=748727 GN=CLJU_c10000 PE=4 SV=1	0,500867033	0,171489173	CLJU_RS04905
CLJU_c10020	CLJU_c10020	D8GQE7	Membrane-associated protein TcaA OS=Clostridium ljungdahlii (strain ATCC 55383 / DSM 13528 / PETC) OX=748727 GN=CLJU_c10020 PE=3 SV=1	-0,220486093	0,553493253	CLJU_RS04915
CLJU_c10060	CLJU_c10060	D8GQF1	Predicted surface-layer protein OS=Clostridium ljungdahlii (strain ATCC 55383 / DSM 13528 / PETC) OX=748727 GN=CLJU_c10060 PE=4 SV=1	3,746458285	0,204300814	CLJU_RS04935
CLJU_c10070	CLJU_c10070	D8GQF2	Putative surface-layer protein OS=Clostridium ljungdahlii (strain ATCC 55383 / DSM 13528 / PETC) OX=748727 GN=CLJU_c10070 PE=4 SV=1	2,422478627	0,007761594	CLJU_RS04940
CLJU_c10080	CLJU_c10080	D8GQF3	SbsA Ig-like domain-containing protein OS=Clostridium ljungdahlii (strain ATCC 55383 / DSM 13528 / PETC) OX=748727 GN=CLJU_c10080 PE=4 SV=1	1,746235492	0,000545509	CLJU_RS04945
CLJU_c10090	hom2	D8GQF4	Homoserine dehydrogenase OS=Clostridium ljungdahlii (strain ATCC 55383 / DSM 13528 / PETC) OX=748727 GN=hom2 PE=3 SV=1	0,05284806	0,835887039	CLJU_RS04950
CLJU_c10110	CLJU_c10110	D8GQF6	DUF3867 domain-containing protein OS=Clostridium ljungdahlii (strain ATCC 55383 / DSM 13528 / PETC) OX=748727 GN=CLJU_c10110 PE=4 SV=1	-0,403859652	0,130518201	CLJU_RS04960
CLJU_c10120	CLJU_c10120	D8GQF7	YopX protein domain-containing protein OS=Clostridium ljungdahlii (strain ATCC 55383 / DSM 13528 / PETC) OX=748727 GN=CLJU_c10120 PE=4 SV=1	0,596144132	0,047395172	CLJU_RS04965
CLJU_c10130	CLJU_c10130	D8GQF8	Uncharacterized protein OS=Clostridium ljungdahlii (strain ATCC 55383 / DSM 13528 / PETC) OX=748727 GN=CLJU_c10130 PE=4 SV=1	-1,075381474	0,021209687	CLJU_RS04970
CLJU_c10140	dut	D8GQF9	Deoxyuridine 5'-triphosphate nucleotidohydrolase OS=Clostridium ljungdahlii (strain ATCC 55383 / DSM 13528 / PETC) OX=748727 GN=dut PE=3 SV=1	-0,087686826	0,926985482	CLJU_RS04975
CLJU_c10160	CLJU_c10160	D8GQG1	Predicted methyl-accepting chemotaxis protein OS=Clostridium ljungdahlii (strain ATCC 55383 / DSM 13528 / PETC) OX=748727 GN=CLJU_c10160 PE=3 SV=1	1,983180325	0,004826636	CLJU_RS04985
CLJU_c10170	CLJU_c10170	D8GQG2	Uncharacterized protein OS=Clostridium ljungdahlii (strain ATCC 55383 / DSM 13528 / PETC) OX=748727 GN=CLJU_c10170 PE=4 SV=1	-0,130496533	0,44784758	CLJU_RS04990
CLJU_c10180	flaB2	D8GQG3	Flagellin OS=Clostridium ljungdahlii (strain ATCC 55383 / DSM 13528 / PETC) OX=748727 GN=flaB2 PE=3 SV=1	1,059957556	0,040070124	CLJU_RS04995
CLJU_c10190	flgB	D8GQG4	Flagellar basal body rod protein FlgB OS=Clostridium ljungdahlii (strain ATCC 55383 / DSM 13528 / PETC) OX=748727 GN=flgB PE=3 SV=1	0,888780365	0,043075871	CLJU_RS05000
CLJU_c10220	fliF	D8GQG7	Flagellar M-ring protein OS=Clostridium ljungdahlii (strain ATCC 55383 / DSM 13528 / PETC) OX=748727 GN=fliF PE=3 SV=1	0,79792465	0,00336337	CLJU_RS05015
CLJU_c10230	fliG	D8GQG8	Flagellar motor switch protein FliG OS=Clostridium ljungdahlii (strain ATCC 55383 / DSM 13528 / PETC) OX=748727 GN=fliG PE=3 SV=1	0,477525016	0,15947823	CLJU_RS05020
CLJU_c10240	fliH	D8GQG9	Flagellar assembly protein FliH OS=Clostridium ljungdahlii (strain ATCC 55383 / DSM 13528 / PETC) OX=748727 GN=fliH PE=4 SV=1	1,228716891	0,021043984	CLJU_RS05025
CLJU_c10250	fliI	D8GQH0	Flagellum-specific ATP synthase OS=Clostridium ljungdahlii (strain ATCC 55383 / DSM 13528 / PETC) OX=748727 GN=fliI PE=4 SV=1	0,26136794	0,290932943	CLJU_RS05030
CLJU_c10270	fliK	D8GQH2	Predicted flagellar hook-length control protein OS=Clostridium ljungdahlii (strain ATCC 55383 / DSM 13528 / PETC) OX=748727 GN=fliK PE=4 SV=1	1,617857761	0,254067959	CLJU_RS05040
CLJU_c10280	flgD	D8GQH3	Basal-body rod modification protein FlgD OS=Clostridium ljungdahlii (strain ATCC 55383 / DSM 13528 / PETC) OX=748727 GN=flgD PE=3 SV=1	0,748527421	0,167432867	CLJU_RS05045
CLJU_c10300	flgE	D8GQH5	Flagellar hook protein FlgE OS=Clostridium ljungdahlii (strain ATCC 55383 / DSM 13528 / PETC) OX=748727 GN=flgE PE=3 SV=1	-0,282232434	0,191698215	CLJU_RS05055
CLJU_c10310	CLJU_c10310	D8GQH6	Putative flagellar protein FlbD OS=Clostridium ljungdahlii (strain ATCC 55383 / DSM 13528 / PETC) OX=748727 GN=CLJU_c10310 PE=4 SV=1	-1,200027241	0,009760852	CLJU_RS05060
CLJU_c10320	fliL	D8GQH7	Flagellar protein FliL OS=Clostridium ljungdahlii (strain ATCC 55383 / DSM 13528 / PETC) OX=748727 GN=fliL PE=3 SV=1	1,072221403	0,021482778	CLJU_RS05065
CLJU_c10370	flhA	D8GQI2	Flagellar biosynthesis protein FlhA OS=Clostridium ljungdahlii (strain ATCC 55383 / DSM 13528 / PETC) OX=748727 GN=flhA PE=3 SV=1	2,484273782	0,000655706	CLJU_RS05090
CLJU_c10380	flhF	D8GQI3	Flagellar biosynthesis protein FlhF OS=Clostridium ljungdahlii (strain ATCC 55383 / DSM 13528 / PETC) OX=748727 GN=flhF PE=3 SV=1	0,819006719	0,021785446	CLJU_RS05095
CLJU_c10390	fleN	D8GQI4	Putative flagellar synthesis regulator FleN OS=Clostridium ljungdahlii (strain ATCC 55383 / DSM 13528 / PETC) OX=748727 GN=fleN PE=4 SV=1	0,169737538	0,132395294	CLJU_RS05100
CLJU_c10400	CLJU_c10400	D8GQI5	Putative flagellar protein OS=Clostridium ljungdahlii (strain ATCC 55383 / DSM 13528 / PETC) OX=748727 GN=CLJU_c10400 PE=4 SV=1	0,697333231	0,000467945	CLJU_RS05105
CLJU_c10410	CLJU_c10410	D8GQI6	RNA polymerase sigma factor OS=Clostridium ljungdahlii (strain ATCC 55383 / DSM 13528 / PETC) OX=748727 GN=CLJU_c10410 PE=3 SV=1	0,449910548	0,655417136	CLJU_RS05110
CLJU_c10420	CLJU_c10420	D8GQI7	Uncharacterized protein OS=Clostridium ljungdahlii (strain ATCC 55383 / DSM 13528 / PETC) OX=748727 GN=CLJU_c10420 PE=4 SV=1	-0,409493532	0,263554964	CLJU_RS05115
CLJU_c10440	flgG1	D8GQI9	Flagellar basal-body rod protein OS=Clostridium ljungdahlii (strain ATCC 55383 / DSM 13528 / PETC) OX=748727 GN=flgG1 PE=3 SV=1	0,298092131	0,690372187	CLJU_RS05120
CLJU_c10450	flgG2	D8GQJ0	Flagellar basal-body rod protein OS=Clostridium ljungdahlii (strain ATCC 55383 / DSM 13528 / PETC) OX=748727 GN=flgG2 PE=3 SV=1	-0,841587285	0,276932185	CLJU_RS05125
CLJU_c10470	ppaC	D8GQJ2	inorganic diphosphatase OS=Clostridium ljungdahlii (strain ATCC 55383 / DSM 13528 / PETC) OX=748727 GN=ppaC PE=4 SV=1	-0,646492862	0,013301984	CLJU_RS05135
CLJU_c10490	CLJU_c10490	D8GQJ4	Uncharacterized protein OS=Clostridium ljungdahlii (strain ATCC 55383 / DSM 13528 / PETC) OX=748727 GN=CLJU_c10490 PE=4 SV=1	-0,102039654	0,666637003	CLJU_RS05145
CLJU_c10520	ychF	D8GQJ7	Ribosome-binding ATPase YchF OS=Clostridium ljungdahlii (strain ATCC 55383 / DSM 13528 / PETC) OX=748727 GN=ychF PE=3 SV=1	-0,923188801	0,00442442	CLJU_RS05165
CLJU_c10540	mraW	D8GQJ9	Ribosomal RNA small subunit methyltransferase H OS=Clostridium ljungdahlii (strain ATCC 55383 / DSM 13528 / PETC) OX=748727 GN=mraW PE=3 SV=1	0,457310782	0,299877994	CLJU_RS05175
CLJU_c10570	murE	D8GQK2	UDP-N-acetylmuramoyl-L-alanyl-D-glutamate--2,6-diaminopimelate ligase OS=Clostridium ljungdahlii (strain ATCC 55383 / DSM 13528 / PETC) OX=748727 GN=murE PE=3 SV=1	-0,387104895	0,123517175	CLJU_RS05190
CLJU_c10580	murF	D8GQK3	UDP-N-acetylmuramoyl-tripeptide--D-alanyl-D-alanine ligase OS=Clostridium ljungdahlii (strain ATCC 55383 / DSM 13528 / PETC) OX=748727 GN=murF PE=3 SV=1	-1,6374049	0,000779438	CLJU_RS05195
CLJU_c10610	ftsQ	D8GQK6	Cell division protein OS=Clostridium ljungdahlii (strain ATCC 55383 / DSM 13528 / PETC) OX=748727 GN=ftsQ PE=4 SV=1	0,955769507	0,12501547	CLJU_RS05210
CLJU_c10620	CLJU_c10620	D8GQK7	Predicted division initiation protein OS=Clostridium ljungdahlii (strain ATCC 55383 / DSM 13528 / PETC) OX=748727 GN=CLJU_c10620 PE=3 SV=1	-1,189061139	0,086869106	CLJU_RS05215
CLJU_c10650	CLJU_c10650	D8GQL0	Pyridoxal phosphate homeostasis protein OS=Clostridium ljungdahlii (strain ATCC 55383 / DSM 13528 / PETC) OX=748727 GN=CLJU_c10650 PE=3 SV=1	-0,817472227	0,010181364	CLJU_RS05230
CLJU_c10660	sepF	D8GQL1	Cell division protein SepF OS=Clostridium ljungdahlii (strain ATCC 55383 / DSM 13528 / PETC) OX=748727 GN=sepF PE=3 SV=1	0,81023422	0,155736165	CLJU_RS05235
CLJU_c10680	CLJU_c10680	D8GQL3	Putative RNA binding protein OS=Clostridium ljungdahlii (strain ATCC 55383 / DSM 13528 / PETC) OX=748727 GN=CLJU_c10680 PE=4 SV=1	-0,363194706	0,415045022	CLJU_RS05245
CLJU_c10690	CLJU_c10690	D8GQL4	Predicted cell-division initiation protein (DivIVA) OS=Clostridium ljungdahlii (strain ATCC 55383 / DSM 13528 / PETC) OX=748727 GN=CLJU_c10690 PE=3 SV=1	-0,331776488	0,342311126	CLJU_RS05250
CLJU_c10700	CLJU_c10700	D8GQL5	adenosylhomocysteine nucleosidase OS=Clostridium ljungdahlii (strain ATCC 55383 / DSM 13528 / PETC) OX=748727 GN=CLJU_c10700 PE=4 SV=1	0,379158043	0,23282079	CLJU_RS05255
CLJU_c10720	CLJU_c10720	D8GQL7	Pseudouridine synthase OS=Clostridium ljungdahlii (strain ATCC 55383 / DSM 13528 / PETC) OX=748727 GN=CLJU_c10720 PE=3 SV=1	-0,144254672	0,657164134	CLJU_RS05265
CLJU_c10740	pyrR	D8GQL9	Bifunctional protein PyrR OS=Clostridium ljungdahlii (strain ATCC 55383 / DSM 13528 / PETC) OX=748727 GN=pyrR PE=3 SV=1	0,805074378	0,009301254	CLJU_RS05275
CLJU_c10750	rqcH	D8GQM0	Rqc2 homolog RqcH OS=Clostridium ljungdahlii (strain ATCC 55383 / DSM 13528 / PETC) OX=748727 GN=rqcH PE=3 SV=1	-0,47606163	0,143169536	CLJU_RS05280
CLJU_c10760	dapF	D8GQM1	Diaminopimelate epimerase OS=Clostridium ljungdahlii (strain ATCC 55383 / DSM 13528 / PETC) OX=748727 GN=dapF PE=3 SV=1	-0,825205318	0,001847662	CLJU_RS05285
CLJU_c10780	CLJU_c10780	D8GQM3	Putative oxidoreductase OS=Clostridium ljungdahlii (strain ATCC 55383 / DSM 13528 / PETC) OX=748727 GN=CLJU_c10780 PE=4 SV=1	-1,284127128	0,083633139	CLJU_RS05295
CLJU_c10870	CLJU_c10870	D8GQN2	histidine kinase OS=Clostridium ljungdahlii (strain ATCC 55383 / DSM 13528 / PETC) OX=748727 GN=CLJU_c10870 PE=4 SV=1	0,873261699	0,475110999	CLJU_RS05330
CLJU_c11000	pepQ1	D8GR30	Xaa-Pro dipeptidase OS=Clostridium ljungdahlii (strain ATCC 55383 / DSM 13528 / PETC) OX=748727 GN=pepQ1 PE=4 SV=1	-0,629617713	0,014865649	CLJU_RS05390
CLJU_c11010	efp	D8GR31	Elongation factor P OS=Clostridium ljungdahlii (strain ATCC 55383 / DSM 13528 / PETC) OX=748727 GN=efp PE=3 SV=1	-2,08615503	0,06811421	CLJU_RS05395
CLJU_c11020	CLJU_c11020	D8GR32	Uncharacterized protein OS=Clostridium ljungdahlii (strain ATCC 55383 / DSM 13528 / PETC) OX=748727 GN=CLJU_c11020 PE=4 SV=1	-0,088959635	0,710168505	CLJU_RS05400
CLJU_c11110	CLJU_c11110	D8GR41	Predicted alkaline shock protein OS=Clostridium ljungdahlii (strain ATCC 55383 / DSM 13528 / PETC) OX=748727 GN=CLJU_c11110 PE=3 SV=1	1,065066092	0,009793135	CLJU_RS05445
CLJU_c11120	nusB	D8GR42	Transcription antitermination protein NusB OS=Clostridium ljungdahlii (strain ATCC 55383 / DSM 13528 / PETC) OX=748727 GN=nusB PE=3 SV=1	-0,344971575	0,13728066	CLJU_RS05450
CLJU_c11130	xseA	D8GR43	Exodeoxyribonuclease 7 large subunit OS=Clostridium ljungdahlii (strain ATCC 55383 / DSM 13528 / PETC) OX=748727 GN=xseA PE=3 SV=1	0,331818615	0,015293437	CLJU_RS05455
CLJU_c11140	xseB	D8GR44	Exodeoxyribonuclease 7 small subunit OS=Clostridium ljungdahlii (strain ATCC 55383 / DSM 13528 / PETC) OX=748727 GN=xseB PE=3 SV=1	2,579833098	8,43E-05	CLJU_RS05460
CLJU_c11150	fps	D8GR45	Geranyltranstransferase OS=Clostridium ljungdahlii (strain ATCC 55383 / DSM 13528 / PETC) OX=748727 GN=fps PE=3 SV=1	0,119989084	0,521535561	CLJU_RS05465
CLJU_c11160	dxs	D8GR46	1-deoxy-D-xylulose-5-phosphate synthase OS=Clostridium ljungdahlii (strain ATCC 55383 / DSM 13528 / PETC) OX=748727 GN=dxs PE=3 SV=1	-0,030044519	0,87333353	CLJU_RS05470
CLJU_c11170	CLJU_c11170	D8GR47	Predicted rRNA methylase OS=Clostridium ljungdahlii (strain ATCC 55383 / DSM 13528 / PETC) OX=748727 GN=CLJU_c11170 PE=3 SV=1	-0,677353327	0,057472297	CLJU_RS05475
CLJU_c11180	nadK	D8GR48	NAD kinase OS=Clostridium ljungdahlii (strain ATCC 55383 / DSM 13528 / PETC) OX=748727 GN=nadK PE=3 SV=1	1,380332773	0,245724222	CLJU_RS05480
CLJU_c11190	argR	D8GR49	Arginine repressor OS=Clostridium ljungdahlii (strain ATCC 55383 / DSM 13528 / PETC) OX=748727 GN=argR PE=3 SV=1	1,216550252	0,103562599	CLJU_RS05485
CLJU_c11200	recN	D8GR50	DNA repair protein RecN OS=Clostridium ljungdahlii (strain ATCC 55383 / DSM 13528 / PETC) OX=748727 GN=recN PE=3 SV=1	0,284748783	0,066662923	CLJU_RS05490
CLJU_c11220	spo0A	D8GR52	Stage 0 sporulation protein A homolog OS=Clostridium ljungdahlii (strain ATCC 55383 / DSM 13528 / PETC) OX=748727 GN=spo0A PE=4 SV=1	-2,13956226	0,000264706	CLJU_RS05500
CLJU_c11230	CLJU_c11230	D8GR53	Uncharacterized protein OS=Clostridium ljungdahlii (strain ATCC 55383 / DSM 13528 / PETC) OX=748727 GN=CLJU_c11230 PE=4 SV=1	0,102841502	0,882128957	CLJU_RS22550
CLJU_c11240	CLJU_c11240	D8GR54	ADP-ribose pyrophosphatase OS=Clostridium ljungdahlii (strain ATCC 55383 / DSM 13528 / PETC) OX=748727 GN=CLJU_c11240 PE=4 SV=1	-0,733756423	0,035144832	CLJU_RS05505
CLJU_c11260	xerD	D8GR56	Predicted integrase/recombinase XerD OS=Clostridium ljungdahlii (strain ATCC 55383 / DSM 13528 / PETC) OX=748727 GN=xerD PE=3 SV=1	0,608926938	0,130066791	CLJU_RS05520
CLJU_c11350	CLJU_c11350	D8GR65	Putative positive regulator of sigma E activity OS=Clostridium ljungdahlii (strain ATCC 55383 / DSM 13528 / PETC) OX=748727 GN=CLJU_c11350 PE=4 SV=1	2,897745798	0,042502826	CLJU_RS05565
CLJU_c11360	rnfC	D8GR66	Proton-translocating ferredoxin:NAD(+) oxidoreductase complex subunit C OS=Clostridium ljungdahlii (strain ATCC 55383 / DSM 13528 / PETC) OX=748727 GN=rnfC PE=2 SV=1	-0,080333168	0,335239148	CLJU_RS05570
CLJU_c11370	rnfD	D8GR67	Proton-translocating ferredoxin:NAD(+) oxidoreductase complex subunit D OS=Clostridium ljungdahlii (strain ATCC 55383 / DSM 13528 / PETC) OX=748727 GN=rnfD PE=2 SV=1	0,512372817	0,127748247	CLJU_RS05575
CLJU_c11380	rnfG	D8GR68	Proton-translocating ferredoxin:NAD(+) oxidoreductase complex subunit G OS=Clostridium ljungdahlii (strain ATCC 55383 / DSM 13528 / PETC) OX=748727 GN=rnfG PE=3 SV=1	0,050742504	0,822190298	CLJU_RS05580
CLJU_c11390	rnfE	D8GR69	Proton-translocating ferredoxin:NAD(+) oxidoreductase complex subunit E OS=Clostridium ljungdahlii (strain ATCC 55383 / DSM 13528 / PETC) OX=748727 GN=rnfE PE=3 SV=1	1,919342225	0,009203002	CLJU_RS05585
CLJU_c11400	rnfA	D8GR70	Proton-translocating ferredoxin:NAD(+) oxidoreductase complex subunit A OS=Clostridium ljungdahlii (strain ATCC 55383 / DSM 13528 / PETC) OX=748727 GN=rnfA PE=3 SV=1	-2,240785866	0,510240936	CLJU_RS05590
CLJU_c11410	rnfB	D8GR71	Proton-translocating ferredoxin:NAD(+) oxidoreductase complex subunit B OS=Clostridium ljungdahlii (strain ATCC 55383 / DSM 13528 / PETC) OX=748727 GN=rnfB PE=3 SV=1	-1,389230115	0,014636173	CLJU_RS05595
CLJU_c11430	CLJU_c11430	D8GR73	NusG domain-containing protein OS=Clostridium ljungdahlii (strain ATCC 55383 / DSM 13528 / PETC) OX=748727 GN=CLJU_c11430 PE=4 SV=1	1,184992325	0,211652713	CLJU_RS05605
CLJU_c11460	CLJU_c11460	D8GR76	Predicted hydrolase of the HAD superfamily OS=Clostridium ljungdahlii (strain ATCC 55383 / DSM 13528 / PETC) OX=748727 GN=CLJU_c11460 PE=4 SV=1	2,141905996	0,289412661	CLJU_RS05620
CLJU_c11500	glyA	D8GR80	Serine hydroxymethyltransferase OS=Clostridium ljungdahlii (strain ATCC 55383 / DSM 13528 / PETC) OX=748727 GN=glyA PE=3 SV=1	0,014106262	0,968812188	CLJU_RS05640
CLJU_c11540	purL	D8GR84	Bifunctional enzyme phosphoribosylformylglycinamidine (FGAM) synthase OS=Clostridium ljungdahlii (strain ATCC 55383 / DSM 13528 / PETC) OX=748727 GN=purL PE=4 SV=1	-0,000984936	0,996427805	CLJU_RS05660
CLJU_c11550	CLJU_c11550	D8GR85	Predicted transcription regulator, PpiR family OS=Clostridium ljungdahlii (strain ATCC 55383 / DSM 13528 / PETC) OX=748727 GN=CLJU_c11550 PE=4 SV=1	1,371792839	0,143556007	CLJU_RS05665
CLJU_c11560	CLJU_c11560	D8GR86	Zinc-containing alcohol dehydrogenase OS=Clostridium ljungdahlii (strain ATCC 55383 / DSM 13528 / PETC) OX=748727 GN=CLJU_c11560 PE=3 SV=1	0,379384997	0,158120492	CLJU_RS05670
CLJU_c11570	CLJU_c11570	D8GR87	Xylulose kinase OS=Clostridium ljungdahlii (strain ATCC 55383 / DSM 13528 / PETC) OX=748727 GN=CLJU_c11570 PE=3 SV=1	-1,539206975	0,277985991	CLJU_RS05675
CLJU_c11580	CLJU_c11580	D8GR88	D-3-phosphoglycerate dehydrogenase OS=Clostridium ljungdahlii (strain ATCC 55383 / DSM 13528 / PETC) OX=748727 GN=CLJU_c11580 PE=3 SV=1	0,497127317	0,05263435	CLJU_RS05680
CLJU_c11590	CLJU_c11590	D8GR89	6-phosphogluconate dehydrogenase OS=Clostridium ljungdahlii (strain ATCC 55383 / DSM 13528 / PETC) OX=748727 GN=CLJU_c11590 PE=3 SV=1	1,025000329	0,009448012	CLJU_RS05685
CLJU_c11600	CLJU_c11600	D8GR90	Predicted high affinity gluconate/H+ symporter OS=Clostridium ljungdahlii (strain ATCC 55383 / DSM 13528 / PETC) OX=748727 GN=CLJU_c11600 PE=4 SV=1	3,178058761	0,032229001	CLJU_RS05690
CLJU_c11610	CLJU_c11610	D8GR91	Gluconokinase OS=Clostridium ljungdahlii (strain ATCC 55383 / DSM 13528 / PETC) OX=748727 GN=CLJU_c11610 PE=3 SV=1	0,892791979	0,11261796	CLJU_RS05695
CLJU_c11620	CLJU_c11620	D8GR92	Putative D-isomer specific 2-hydroxyacid dehydrogenase family protein OS=Clostridium ljungdahlii (strain ATCC 55383 / DSM 13528 / PETC) OX=748727 GN=CLJU_c11620 PE=3 SV=1	1,822890261	0,051423496	CLJU_RS05700
CLJU_c11630	CLJU_c11630	D8GR93	2-keto-3-deoxy-6-phosphogluconate aldolase OS=Clostridium ljungdahlii (strain ATCC 55383 / DSM 13528 / PETC) OX=748727 GN=CLJU_c11630 PE=3 SV=1	2,69026265	2,91E-05	CLJU_RS05705
CLJU_c11640	CLJU_c11640	D8GR94	Putative C4-dicarboxylate transport system protein with a chemotaxis protein domain OS=Clostridium ljungdahlii (strain ATCC 55383 / DSM 13528 / PETC) OX=748727 GN=CLJU_c11640 PE=3 SV=1	0,477671695	0,015636948	CLJU_RS05710
CLJU_c11650	CLJU_c11650	D8GR95	DegV family protein OS=Clostridium ljungdahlii (strain ATCC 55383 / DSM 13528 / PETC) OX=748727 GN=CLJU_c11650 PE=4 SV=1	-2,911538183	0,053880461	CLJU_RS05715
CLJU_c11660	hisZ	D8GR96	ATP phosphoribosyltransferase regulatory subunit OS=Clostridium ljungdahlii (strain ATCC 55383 / DSM 13528 / PETC) OX=748727 GN=hisZ PE=3 SV=1	-0,358205725	0,177255029	CLJU_RS05720
CLJU_c11670	hisG	D8GR97	ATP phosphoribosyltransferase OS=Clostridium ljungdahlii (strain ATCC 55383 / DSM 13528 / PETC) OX=748727 GN=hisG PE=3 SV=1	-0,5695385	0,131228796	CLJU_RS05725
CLJU_c11680	hisD	D8GR98	Histidinol dehydrogenase OS=Clostridium ljungdahlii (strain ATCC 55383 / DSM 13528 / PETC) OX=748727 GN=hisD PE=3 SV=1	0,46144106	0,106895123	CLJU_RS05730
CLJU_c11690	hisB	D8GR99	Imidazoleglycerol-phosphate dehydratase OS=Clostridium ljungdahlii (strain ATCC 55383 / DSM 13528 / PETC) OX=748727 GN=hisB PE=3 SV=1	-0,830029435	0,126851207	CLJU_RS05735
CLJU_c11700	hisH	D8GRA0	Imidazole glycerol phosphate synthase subunit HisH OS=Clostridium ljungdahlii (strain ATCC 55383 / DSM 13528 / PETC) OX=748727 GN=hisH PE=3 SV=1	-0,089710662	0,712356045	CLJU_RS05740
CLJU_c11710	hisA	D8GRA1	1-(5-phosphoribosyl)-5-[(5-phosphoribosylamino)methylideneamino] imidazole-4-carboxamide isomerase OS=Clostridium ljungdahlii (strain ATCC 55383 / DSM 13528 / PETC) OX=748727 GN=hisA PE=3 SV=1	0,213889908	0,548555432	CLJU_RS05745
CLJU_c11720	hisC	D8GRA2	Histidinol-phosphate aminotransferase OS=Clostridium ljungdahlii (strain ATCC 55383 / DSM 13528 / PETC) OX=748727 GN=hisC PE=3 SV=1	-0,046012216	0,959523543	CLJU_RS05750
CLJU_c11730	hisF	D8GRA3	Imidazole glycerol phosphate synthase subunit HisF OS=Clostridium ljungdahlii (strain ATCC 55383 / DSM 13528 / PETC) OX=748727 GN=hisF PE=3 SV=1	-1,094920154	0,001552581	CLJU_RS05755
CLJU_c11740	hisI	D8GRA4	Phosphoribosyl-AMP cyclohydrolase OS=Clostridium ljungdahlii (strain ATCC 55383 / DSM 13528 / PETC) OX=748727 GN=hisI PE=3 SV=1	0,745511719	0,324762353	CLJU_RS05760
CLJU_c11750	hisE	D8GRA5	Phosphoribosyl-ATP pyrophosphatase OS=Clostridium ljungdahlii (strain ATCC 55383 / DSM 13528 / PETC) OX=748727 GN=hisE PE=3 SV=1	0,481008262	0,115267526	CLJU_RS05765
CLJU_c11770	CLJU_c11770	D8GRA7	Stage 0 sporulation protein A homolog OS=Clostridium ljungdahlii (strain ATCC 55383 / DSM 13528 / PETC) OX=748727 GN=CLJU_c11770 PE=4 SV=1	-0,156330451	0,631201739	CLJU_RS05775
CLJU_c11790	CLJU_c11790	D8GRA9	Uncharacterized protein OS=Clostridium ljungdahlii (strain ATCC 55383 / DSM 13528 / PETC) OX=748727 GN=CLJU_c11790 PE=4 SV=1	-1,842300057	0,0009389	CLJU_RS05785
CLJU_c11810	hisK	D8GRB1	Histidinol-phosphatase OS=Clostridium ljungdahlii (strain ATCC 55383 / DSM 13528 / PETC) OX=748727 GN=hisK PE=3 SV=1	-2,731251345	0,002655236	CLJU_RS05795
CLJU_c11820	CLJU_c11820	D8GRB2	Flavin reductase like domain-containing protein OS=Clostridium ljungdahlii (strain ATCC 55383 / DSM 13528 / PETC) OX=748727 GN=CLJU_c11820 PE=4 SV=1	-1,629087324	0,0047538	CLJU_RS05800
CLJU_c11830	pflB1	D8GRB3	Pyruvate formate-lyase OS=Clostridium ljungdahlii (strain ATCC 55383 / DSM 13528 / PETC) OX=748727 GN=pflB1 PE=4 SV=1	1,743673158	0,026830019	CLJU_RS05805
CLJU_c11840	pflA1	D8GRB4	Pyruvate formate-lyase activating enzyme OS=Clostridium ljungdahlii (strain ATCC 55383 / DSM 13528 / PETC) OX=748727 GN=pflA1 PE=3 SV=1	2,86542718	0,194115317	CLJU_RS05810
CLJU_c11860	CLJU_c11860	D8GRB6	histidine kinase OS=Clostridium ljungdahlii (strain ATCC 55383 / DSM 13528 / PETC) OX=748727 GN=CLJU_c11860 PE=4 SV=1	2,381936681	0,103509037	CLJU_RS05820
CLJU_c11870	CLJU_c11870	D8GRB7	Putative ethanolamine utilization protein OS=Clostridium ljungdahlii (strain ATCC 55383 / DSM 13528 / PETC) OX=748727 GN=CLJU_c11870 PE=4 SV=1	1,653043326	0,095688653	CLJU_RS05825
CLJU_c11880	CLJU_c11880	D8GRB8	Ethanol dehydrogenase OS=Clostridium ljungdahlii (strain ATCC 55383 / DSM 13528 / PETC) OX=748727 GN=CLJU_c11880 PE=4 SV=1	1,77427758	0,171318661	CLJU_RS05830
CLJU_c11890	CLJU_c11890	D8GRB9	Predicted major intrinsic protein, aquaporin OS=Clostridium ljungdahlii (strain ATCC 55383 / DSM 13528 / PETC) OX=748727 GN=CLJU_c11890 PE=3 SV=1	1,929639003	0,278860751	CLJU_RS05835
CLJU_c11900	eutT1	D8GRC0	Putative ethanolamine utilization cobalamin adenosyltransferase OS=Clostridium ljungdahlii (strain ATCC 55383 / DSM 13528 / PETC) OX=748727 GN=eutT1 PE=4 SV=1	3,460435652	0,007330773	CLJU_RS05840
CLJU_c11910	eutJ2	D8GID0	Chaperone protein DnaK OS=Clostridium ljungdahlii (strain ATCC 55383 / DSM 13528 / PETC) OX=748727 GN=eutJ2 PE=3 SV=1	1,965192089	0,094874724	CLJU_RS05845
CLJU_c11940	eutQ1	D8GRC4	Predicted ethanolamine utilization protein EutQ OS=Clostridium ljungdahlii (strain ATCC 55383 / DSM 13528 / PETC) OX=748727 GN=eutQ1 PE=4 SV=1	1,276921585	0,024121955	CLJU_RS05860
CLJU_c11960	CLJU_c11960	D8GIC3	Predicted acetaldehyde dehydrogenase OS=Clostridium ljungdahlii (strain ATCC 55383 / DSM 13528 / PETC) OX=748727 GN=CLJU_c11960 PE=4 SV=1	0,480945637	0,253265683	CLJU_RS05870
CLJU_c11970	pduL2	D8GIC2	Phosphate propanoyltransferase OS=Clostridium ljungdahlii (strain ATCC 55383 / DSM 13528 / PETC) OX=748727 GN=pduL2 PE=3 SV=1	0,770611295	0,051101327	CLJU_RS05875
CLJU_c11990	CLJU_c11990	D8GIC0	Predicted microcompartment protein OS=Clostridium ljungdahlii (strain ATCC 55383 / DSM 13528 / PETC) OX=748727 GN=CLJU_c11990 PE=3 SV=1	2,3913074	0,135262776	CLJU_RS05885
CLJU_c12000	CLJU_c12000	D8GRD0	Predicted helicase subunit of Holliday junction resolvase OS=Clostridium ljungdahlii (strain ATCC 55383 / DSM 13528 / PETC) OX=748727 GN=CLJU_c12000 PE=3 SV=1	-0,266077481	0,273469315	CLJU_RS05890
CLJU_c12020	CLJU_c12020	D8GRD2	Transcriptional regulator OS=Clostridium ljungdahlii (strain ATCC 55383 / DSM 13528 / PETC) OX=748727 GN=CLJU_c12020 PE=4 SV=1	-3,331333058	0,00320102	CLJU_RS05900
CLJU_c12040	dppA	D8GRD4	Predicted ABC-type dipeptide transport system OS=Clostridium ljungdahlii (strain ATCC 55383 / DSM 13528 / PETC) OX=748727 GN=dppA PE=3 SV=1	-0,340460167	0,139360755	CLJU_RS05905
CLJU_c12100	CLJU_c12100	D8GRE0	Putative transcriptional regulator OS=Clostridium ljungdahlii (strain ATCC 55383 / DSM 13528 / PETC) OX=748727 GN=CLJU_c12100 PE=4 SV=1	-0,238466869	0,307095281	CLJU_RS05935
CLJU_c12110	iscS	D8GRE1	Cysteine desulfurase IscS OS=Clostridium ljungdahlii (strain ATCC 55383 / DSM 13528 / PETC) OX=748727 GN=iscS PE=3 SV=1	-0,365072467	0,0951977	CLJU_RS05940
CLJU_c12120	nifU	D8GRE2	NifU protein, N-terminal OS=Clostridium ljungdahlii (strain ATCC 55383 / DSM 13528 / PETC) OX=748727 GN=nifU PE=3 SV=1	-1,280127985	0,019565456	CLJU_RS05945
CLJU_c12150	alaS	D8GRE5	Alanine--tRNA ligase OS=Clostridium ljungdahlii (strain ATCC 55383 / DSM 13528 / PETC) OX=748727 GN=alaS PE=3 SV=1	-1,132630116	0,004352201	CLJU_RS05960
CLJU_c12160	CLJU_c12160	D8GRE6	UPF0297 protein CLJU_c12160 OS=Clostridium ljungdahlii (strain ATCC 55383 / DSM 13528 / PETC) OX=748727 GN=CLJU_c12160 PE=3 SV=1	-0,748041352	0,166238791	CLJU_RS05965
CLJU_c12170	CLJU_c12170	D8GRE7	Putative pre-16S rRNA nuclease OS=Clostridium ljungdahlii (strain ATCC 55383 / DSM 13528 / PETC) OX=748727 GN=CLJU_c12170 PE=3 SV=1	-0,187991368	0,551016992	CLJU_RS05970
CLJU_c12180	CLJU_c12180	D8GRE8	Uncharacterized protein OS=Clostridium ljungdahlii (strain ATCC 55383 / DSM 13528 / PETC) OX=748727 GN=CLJU_c12180 PE=4 SV=1	-3,21858346	0,191525824	CLJU_RS05975
CLJU_c12190	fur2	D8GRE9	Ferric uptake regulation protein OS=Clostridium ljungdahlii (strain ATCC 55383 / DSM 13528 / PETC) OX=748727 GN=fur2 PE=3 SV=1	-0,736281316	0,133441182	CLJU_RS05980
CLJU_c12200	rnj	D8GRF0	Ribonuclease J OS=Clostridium ljungdahlii (strain ATCC 55383 / DSM 13528 / PETC) OX=748727 GN=rnj PE=3 SV=1	-0,002489992	0,987718529	CLJU_RS05985
CLJU_c12210	CLJU_c12210	D8GRF1	Uncharacterized protein OS=Clostridium ljungdahlii (strain ATCC 55383 / DSM 13528 / PETC) OX=748727 GN=CLJU_c12210 PE=4 SV=1	-0,908047119	0,040959569	CLJU_RS05990
CLJU_c12220	bipA	D8GRF2	Large ribosomal subunit assembly factor BipA OS=Clostridium ljungdahlii (strain ATCC 55383 / DSM 13528 / PETC) OX=748727 GN=bipA PE=3 SV=1	0,322871619	0,282086467	CLJU_RS05995
CLJU_c12240	CLJU_c12240	D8GRF4	Predicted protease OS=Clostridium ljungdahlii (strain ATCC 55383 / DSM 13528 / PETC) OX=748727 GN=CLJU_c12240 PE=3 SV=1	-0,414306219	0,516762724	CLJU_RS06005
CLJU_c12270	pilT	D8GRF7	Predicted twitching motility protein OS=Clostridium ljungdahlii (strain ATCC 55383 / DSM 13528 / PETC) OX=748727 GN=pilT PE=3 SV=1	0,082567748	0,613271608	CLJU_RS06020
CLJU_c12280	CLJU_c12280	D8GRF8	Predicted glycosyltransferase OS=Clostridium ljungdahlii (strain ATCC 55383 / DSM 13528 / PETC) OX=748727 GN=CLJU_c12280 PE=3 SV=1	-5,82233621	0,049352907	CLJU_RS06025
CLJU_c12290	ftsA1	D8GRF9	Cell division protein FtsA OS=Clostridium ljungdahlii (strain ATCC 55383 / DSM 13528 / PETC) OX=748727 GN=ftsA1 PE=3 SV=1	-0,103467266	0,399534165	CLJU_RS06030
CLJU_c12300	ftsZ	D8GRG0	Cell division protein FtsZ OS=Clostridium ljungdahlii (strain ATCC 55383 / DSM 13528 / PETC) OX=748727 GN=ftsZ PE=3 SV=1	0,036614652	0,792904412	CLJU_RS06035
CLJU_c12350	nrdR	D8GRV0	Transcriptional repressor NrdR OS=Clostridium ljungdahlii (strain ATCC 55383 / DSM 13528 / PETC) OX=748727 GN=nrdR PE=3 SV=1	-0,715278853	0,004112771	CLJU_RS06060
CLJU_c12360	CLJU_c12360	D8GRV1	Purine nucleoside phosphorylase OS=Clostridium ljungdahlii (strain ATCC 55383 / DSM 13528 / PETC) OX=748727 GN=CLJU_c12360 PE=3 SV=1	0,658196599	0,014902245	CLJU_RS06065
CLJU_c12370	phoB	D8GRV2	Stage 0 sporulation protein A homolog OS=Clostridium ljungdahlii (strain ATCC 55383 / DSM 13528 / PETC) OX=748727 GN=phoB PE=4 SV=1	1,328813915	0,124970774	CLJU_RS06070
CLJU_c12380	phoR	D8GRV3	histidine kinase OS=Clostridium ljungdahlii (strain ATCC 55383 / DSM 13528 / PETC) OX=748727 GN=phoR PE=4 SV=1	2,006006399	0,000497865	CLJU_RS06075
CLJU_c12390	pstS	D8GRV4	Phosphate-binding protein OS=Clostridium ljungdahlii (strain ATCC 55383 / DSM 13528 / PETC) OX=748727 GN=pstS PE=3 SV=1	3,36645892	0,003049976	CLJU_RS06080
CLJU_c12420	pstB	D8GRV7	Phosphate import ATP-binding protein OS=Clostridium ljungdahlii (strain ATCC 55383 / DSM 13528 / PETC) OX=748727 GN=pstB PE=4 SV=1	3,209625992	0,045554144	CLJU_RS06095
CLJU_c12430	phoU	D8GRV8	Phosphate-specific transport system accessory protein PhoU OS=Clostridium ljungdahlii (strain ATCC 55383 / DSM 13528 / PETC) OX=748727 GN=phoU PE=3 SV=1	2,967684139	0,003531848	CLJU_RS06100
CLJU_c12440	CLJU_c12440	D8GRV9	Pit accessory protein OS=Clostridium ljungdahlii (strain ATCC 55383 / DSM 13528 / PETC) OX=748727 GN=CLJU_c12440 PE=3 SV=1	-1,530428012	0,003020608	CLJU_RS06105
CLJU_c12460	CLJU_c12460	D8GRW1	Fe-S oxidoreductase OS=Clostridium ljungdahlii (strain ATCC 55383 / DSM 13528 / PETC) OX=748727 GN=CLJU_c12460 PE=4 SV=1	-1,906426853	0,032023619	CLJU_RS06115
CLJU_c12470	engA	D8GRW2	GTPase Der OS=Clostridium ljungdahlii (strain ATCC 55383 / DSM 13528 / PETC) OX=748727 GN=engA PE=3 SV=1	0,227736458	0,101120437	CLJU_RS06120
CLJU_c12480	gpsA	D8GRW3	Glycerol-3-phosphate dehydrogenase [NAD(P)+] OS=Clostridium ljungdahlii (strain ATCC 55383 / DSM 13528 / PETC) OX=748727 GN=gpsA PE=3 SV=1	-0,392645785	0,184099623	pseudo
CLJU_c12490	CLJU_c12490	D8GRW4	Stage IV sporulation protein A OS=Clostridium ljungdahlii (strain ATCC 55383 / DSM 13528 / PETC) OX=748727 GN=CLJU_c12490 PE=4 SV=1	2,616757452	0,283688639	CLJU_RS06130
CLJU_c12500	CLJU_c12500	D8GRW5	YicC family protein OS=Clostridium ljungdahlii (strain ATCC 55383 / DSM 13528 / PETC) OX=748727 GN=CLJU_c12500 PE=3 SV=1	-0,417853987	0,067988428	CLJU_RS06135
CLJU_c12510	CLJU_c12510	D8GRW6	Putative regulatory protein CLJU_c12510 OS=Clostridium ljungdahlii (strain ATCC 55383 / DSM 13528 / PETC) OX=748727 GN=CLJU_c12510 PE=3 SV=1	-0,009150033	0,929636008	CLJU_RS06140
CLJU_c12520	gpk	D8GRW7	Guanylate kinase OS=Clostridium ljungdahlii (strain ATCC 55383 / DSM 13528 / PETC) OX=748727 GN=gpk PE=3 SV=1	0,534789149	0,139794997	CLJU_RS06145
CLJU_c12530	rpoZ	D8GRW8	DNA-directed RNA polymerase subunit omega OS=Clostridium ljungdahlii (strain ATCC 55383 / DSM 13528 / PETC) OX=748727 GN=rpoZ PE=3 SV=1	1,775282355	0,005600027	CLJU_RS06150
CLJU_c12540	coaBC	D8GRW9	Coenzyme A biosynthesis bifunctional protein CoaBC OS=Clostridium ljungdahlii (strain ATCC 55383 / DSM 13528 / PETC) OX=748727 GN=coaBC PE=3 SV=1	-0,186997574	0,355676684	CLJU_RS06155
CLJU_c12560	def	D8GRX1	Peptide deformylase OS=Clostridium ljungdahlii (strain ATCC 55383 / DSM 13528 / PETC) OX=748727 GN=def PE=3 SV=1	-1,55831067	0,063113017	CLJU_RS06165
CLJU_c12570	fmt	D8GRX2	Methionyl-tRNA formyltransferase OS=Clostridium ljungdahlii (strain ATCC 55383 / DSM 13528 / PETC) OX=748727 GN=fmt PE=3 SV=1	0,605141865	0,089565646	CLJU_RS06170
CLJU_c12580	CLJU_c12580	D8GRX3	Putative zinc-dependent metalloprotease OS=Clostridium ljungdahlii (strain ATCC 55383 / DSM 13528 / PETC) OX=748727 GN=CLJU_c12580 PE=4 SV=1	0,121344442	0,011145141	CLJU_RS06175
CLJU_c12590	sun	D8GRX4	16S rRNA (cytosine(967)-C(5))-methyltransferase OS=Clostridium ljungdahlii (strain ATCC 55383 / DSM 13528 / PETC) OX=748727 GN=sun PE=3 SV=1	0,799119826	0,428978026	CLJU_RS06180
CLJU_c12600	rlmN	D8GRX5	Probable dual-specificity RNA methyltransferase RlmN OS=Clostridium ljungdahlii (strain ATCC 55383 / DSM 13528 / PETC) OX=748727 GN=rlmN PE=3 SV=1	-0,077322618	0,825125006	CLJU_RS06185
CLJU_c12610	CLJU_c12610	D8GRX6	protein-serine/threonine phosphatase OS=Clostridium ljungdahlii (strain ATCC 55383 / DSM 13528 / PETC) OX=748727 GN=CLJU_c12610 PE=4 SV=1	-0,571424615	0,121613502	CLJU_RS06190
CLJU_c12620	CLJU_c12620	D8GRX7	non-specific serine/threonine protein kinase OS=Clostridium ljungdahlii (strain ATCC 55383 / DSM 13528 / PETC) OX=748727 GN=CLJU_c12620 PE=4 SV=1	-0,081698519	0,275502633	CLJU_RS06195
CLJU_c12630	rsgA	D8GRX8	Small ribosomal subunit biogenesis GTPase RsgA OS=Clostridium ljungdahlii (strain ATCC 55383 / DSM 13528 / PETC) OX=748727 GN=rsgA PE=3 SV=1	-1,091286574	0,093196649	CLJU_RS06200
CLJU_c12640	rpe	D8GRX9	Ribulose-phosphate 3-epimerase OS=Clostridium ljungdahlii (strain ATCC 55383 / DSM 13528 / PETC) OX=748727 GN=rpe PE=3 SV=1	0,00926014	0,942281676	CLJU_RS06205
CLJU_c12650	CLJU_c12650	D8GRY0	thiamine diphosphokinase OS=Clostridium ljungdahlii (strain ATCC 55383 / DSM 13528 / PETC) OX=748727 GN=CLJU_c12650 PE=4 SV=1	-0,333210549	0,111188298	CLJU_RS06210
CLJU_c12670	rpmB	D8GRY2	Large ribosomal subunit protein bL28 OS=Clostridium ljungdahlii (strain ATCC 55383 / DSM 13528 / PETC) OX=748727 GN=rpmB PE=3 SV=1	-0,658151244	0,587120643	CLJU_RS06215
CLJU_c12680	CLJU_c12680	D8GRY3	Putative alkaline shock protein OS=Clostridium ljungdahlii (strain ATCC 55383 / DSM 13528 / PETC) OX=748727 GN=CLJU_c12680 PE=3 SV=1	1,290185177	0,008907734	CLJU_RS06220
CLJU_c12690	CLJU_c12690	D8GRY4	Predicted kinase OS=Clostridium ljungdahlii (strain ATCC 55383 / DSM 13528 / PETC) OX=748727 GN=CLJU_c12690 PE=4 SV=1	-0,729359044	0,001339743	CLJU_RS06225
CLJU_c12700	recG	D8GRY5	ATP-dependent DNA helicase RecG OS=Clostridium ljungdahlii (strain ATCC 55383 / DSM 13528 / PETC) OX=748727 GN=recG PE=3 SV=1	0,776905804	0,523342497	CLJU_RS06230
CLJU_c12710	CLJU_c12710	D8GRY6	Uncharacterized protein OS=Clostridium ljungdahlii (strain ATCC 55383 / DSM 13528 / PETC) OX=748727 GN=CLJU_c12710 PE=4 SV=1	1,881167157	0,030513856	CLJU_RS06235
CLJU_c12720	coaD	D8GRY7	Phosphopantetheine adenylyltransferase OS=Clostridium ljungdahlii (strain ATCC 55383 / DSM 13528 / PETC) OX=748727 GN=coaD PE=3 SV=1	1,373487651	0,005271093	CLJU_RS06240
CLJU_c12730	CLJU_c12730	D8GRY8	ATPase OS=Clostridium ljungdahlii (strain ATCC 55383 / DSM 13528 / PETC) OX=748727 GN=CLJU_c12730 PE=4 SV=1	1,633400526	0,002510464	CLJU_RS06245
CLJU_c12750	tmcAL	D8GRZ0	tRNA(Met) cytidine acetate ligase OS=Clostridium ljungdahlii (strain ATCC 55383 / DSM 13528 / PETC) OX=748727 GN=tmcAL PE=3 SV=1	0,555037471	0,412063507	CLJU_RS06255
CLJU_c12770	pta	D8GRZ2	Phosphate acetyltransferase OS=Clostridium ljungdahlii (strain ATCC 55383 / DSM 13528 / PETC) OX=748727 GN=pta PE=3 SV=1	-0,792085833	0,034106999	CLJU_RS06260
CLJU_c12780	ackA	D8GRZ3	Acetate kinase OS=Clostridium ljungdahlii (strain ATCC 55383 / DSM 13528 / PETC) OX=748727 GN=ackA PE=3 SV=1	-1,194217732	0,001084843	CLJU_RS06265
CLJU_c12790	CLJU_c12790	D8GRZ4	DUF177 domain-containing protein OS=Clostridium ljungdahlii (strain ATCC 55383 / DSM 13528 / PETC) OX=748727 GN=CLJU_c12790 PE=4 SV=1	-1,224647644	0,00895897	CLJU_RS06270
CLJU_c12800	rpmF	D8GRZ5	Large ribosomal subunit protein bL32 OS=Clostridium ljungdahlii (strain ATCC 55383 / DSM 13528 / PETC) OX=748727 GN=rpmF PE=3 SV=1	-5,492516099	0,005638845	CLJU_RS06275
CLJU_c12810	plsX	D8GRZ6	Phosphate acyltransferase OS=Clostridium ljungdahlii (strain ATCC 55383 / DSM 13528 / PETC) OX=748727 GN=plsX PE=3 SV=1	-0,562238626	0,054117427	CLJU_RS06280
CLJU_c12820	acpP	D8GRZ7	Acyl carrier protein OS=Clostridium ljungdahlii (strain ATCC 55383 / DSM 13528 / PETC) OX=748727 GN=acpP PE=3 SV=1	0,031258893	0,947233362	CLJU_RS06285
CLJU_c12840	CLJU_c12840	D8GRZ9	Radical SAM core domain-containing protein OS=Clostridium ljungdahlii (strain ATCC 55383 / DSM 13528 / PETC) OX=748727 GN=CLJU_c12840 PE=4 SV=1	-1,101192889	0,102513401	CLJU_RS06295
CLJU_c12850	smc	D8GS00	Chromosome partition protein Smc OS=Clostridium ljungdahlii (strain ATCC 55383 / DSM 13528 / PETC) OX=748727 GN=smc PE=3 SV=1	-0,056713777	0,854337867	CLJU_RS06300
CLJU_c12860	ftsY	D8GS01	Signal recognition particle receptor FtsY OS=Clostridium ljungdahlii (strain ATCC 55383 / DSM 13528 / PETC) OX=748727 GN=ftsY PE=3 SV=1	0,25584421	0,2748642	CLJU_RS06305
CLJU_c12880	ffh	D8GS03	Signal recognition particle protein OS=Clostridium ljungdahlii (strain ATCC 55383 / DSM 13528 / PETC) OX=748727 GN=ffh PE=3 SV=1	0,99497501	0,061822292	CLJU_RS06315
CLJU_c12890	rpsP	D8GS04	Small ribosomal subunit protein bS16 OS=Clostridium ljungdahlii (strain ATCC 55383 / DSM 13528 / PETC) OX=748727 GN=rpsP PE=3 SV=1	0,350076067	0,252293186	CLJU_RS06320
CLJU_c12900	khpA	D8GS05	RNA-binding protein KhpA OS=Clostridium ljungdahlii (strain ATCC 55383 / DSM 13528 / PETC) OX=748727 GN=khpA PE=3 SV=1	-1,765703305	0,07275029	CLJU_RS06325
CLJU_c12910	rimM	D8GS06	Ribosome maturation factor RimM OS=Clostridium ljungdahlii (strain ATCC 55383 / DSM 13528 / PETC) OX=748727 GN=rimM PE=3 SV=1	-0,200013524	0,557865449	CLJU_RS06330
CLJU_c12920	trmD	D8GS07	tRNA (guanine-N(1)-)-methyltransferase OS=Clostridium ljungdahlii (strain ATCC 55383 / DSM 13528 / PETC) OX=748727 GN=trmD PE=3 SV=1	-1,142481922	0,098545054	CLJU_RS06335
CLJU_c12930	rplS	D8GS08	Large ribosomal subunit protein bL19 OS=Clostridium ljungdahlii (strain ATCC 55383 / DSM 13528 / PETC) OX=748727 GN=rplS PE=3 SV=1	1,307874508	0,009406893	CLJU_RS06340
CLJU_c12940	CLJU_c12940	D8GS09	Signal peptidase I OS=Clostridium ljungdahlii (strain ATCC 55383 / DSM 13528 / PETC) OX=748727 GN=CLJU_c12940 PE=3 SV=1	0,540064535	0,454316491	CLJU_RS06345
CLJU_c12950	CLJU_c12950	D8GS10	Ribosome biogenesis GTPase A OS=Clostridium ljungdahlii (strain ATCC 55383 / DSM 13528 / PETC) OX=748727 GN=CLJU_c12950 PE=3 SV=1	0,067292637	0,844814945	CLJU_RS06350
CLJU_c13000	topA1	D8GS15	DNA topoisomerase 1 OS=Clostridium ljungdahlii (strain ATCC 55383 / DSM 13528 / PETC) OX=748727 GN=topA1 PE=3 SV=1	-0,48516601	0,063041772	CLJU_RS06380
CLJU_c13010	codY	D8GS16	Global transcriptional regulator CodY OS=Clostridium ljungdahlii (strain ATCC 55383 / DSM 13528 / PETC) OX=748727 GN=codY PE=3 SV=1	0,958229197	0,000414966	CLJU_RS06385
CLJU_c13020	rpsB	D8GS17	Small ribosomal subunit protein uS2 OS=Clostridium ljungdahlii (strain ATCC 55383 / DSM 13528 / PETC) OX=748727 GN=rpsB PE=3 SV=1	-0,04256455	0,850316537	CLJU_RS06390
CLJU_c13030	tsf	D8GS18	Elongation factor Ts OS=Clostridium ljungdahlii (strain ATCC 55383 / DSM 13528 / PETC) OX=748727 GN=tsf PE=3 SV=1	1,572456376	0,02032805	CLJU_RS06395
CLJU_c13040	pyrH	D8GS19	Uridylate kinase OS=Clostridium ljungdahlii (strain ATCC 55383 / DSM 13528 / PETC) OX=748727 GN=pyrH PE=3 SV=1	0,043037206	0,810510883	CLJU_RS06400
CLJU_c13050	frr	D8GS20	Ribosome-recycling factor OS=Clostridium ljungdahlii (strain ATCC 55383 / DSM 13528 / PETC) OX=748727 GN=frr PE=3 SV=1	-0,694903651	0,16722354	CLJU_RS06405
CLJU_c13060	uppS1	D8GS21	Isoprenyl transferase OS=Clostridium ljungdahlii (strain ATCC 55383 / DSM 13528 / PETC) OX=748727 GN=uppS1 PE=3 SV=1	-0,344911889	0,461405066	CLJU_RS06410
CLJU_c13080	dxr	D8GS23	1-deoxy-D-xylulose 5-phosphate reductoisomerase OS=Clostridium ljungdahlii (strain ATCC 55383 / DSM 13528 / PETC) OX=748727 GN=dxr PE=3 SV=1	-0,353038063	0,165658996	CLJU_RS06420
CLJU_c13090	CLJU_c13090	D8GS24	Zinc metalloprotease OS=Clostridium ljungdahlii (strain ATCC 55383 / DSM 13528 / PETC) OX=748727 GN=CLJU_c13090 PE=3 SV=1	-1,234505683	0,144949954	CLJU_RS06425
CLJU_c13100	ispG	D8GS25	4-hydroxy-3-methylbut-2-en-1-yl diphosphate synthase (flavodoxin) OS=Clostridium ljungdahlii (strain ATCC 55383 / DSM 13528 / PETC) OX=748727 GN=ispG PE=3 SV=1	-0,325397948	0,469236743	CLJU_RS06430
CLJU_c13110	rimP	D8GS26	Ribosome maturation factor RimP OS=Clostridium ljungdahlii (strain ATCC 55383 / DSM 13528 / PETC) OX=748727 GN=rimP PE=3 SV=1	-0,948930442	0,217896139	CLJU_RS06435
CLJU_c13120	nusA	D8GS27	Transcription termination/antitermination protein NusA OS=Clostridium ljungdahlii (strain ATCC 55383 / DSM 13528 / PETC) OX=748727 GN=nusA PE=3 SV=1	-0,033714703	0,744351136	CLJU_RS06440
CLJU_c13130	CLJU_c13130	D8GS28	YlxR domain-containing protein OS=Clostridium ljungdahlii (strain ATCC 55383 / DSM 13528 / PETC) OX=748727 GN=CLJU_c13130 PE=4 SV=1	-2,470794765	0,010499958	CLJU_RS06445
CLJU_c13150	infB	D8GS30	Translation initiation factor IF-2 OS=Clostridium ljungdahlii (strain ATCC 55383 / DSM 13528 / PETC) OX=748727 GN=infB PE=3 SV=1	-0,265715141	0,034290578	CLJU_RS06455
CLJU_c13170	CLJU_c13170	D8GS32	Putative phosphoesterase OS=Clostridium ljungdahlii (strain ATCC 55383 / DSM 13528 / PETC) OX=748727 GN=CLJU_c13170 PE=4 SV=1	-1,423121449	0,008441509	CLJU_RS06465
CLJU_c13190	ribF	D8GS34	Riboflavin biosynthesis protein OS=Clostridium ljungdahlii (strain ATCC 55383 / DSM 13528 / PETC) OX=748727 GN=ribF PE=3 SV=1	-0,481090096	0,157036929	CLJU_RS06475
CLJU_c13200	rpsO	D8GS35	Small ribosomal subunit protein uS15 OS=Clostridium ljungdahlii (strain ATCC 55383 / DSM 13528 / PETC) OX=748727 GN=rpsO PE=3 SV=1	1,471884071	0,002561768	CLJU_RS06480
CLJU_c13210	pnp	D8GS36	Polyribonucleotide nucleotidyltransferase OS=Clostridium ljungdahlii (strain ATCC 55383 / DSM 13528 / PETC) OX=748727 GN=pnp PE=3 SV=1	0,122273912	0,079240689	CLJU_RS06485
CLJU_c13220	CLJU_c13220	D8GS37	Predicted zinc-dependent protease OS=Clostridium ljungdahlii (strain ATCC 55383 / DSM 13528 / PETC) OX=748727 GN=CLJU_c13220 PE=3 SV=1	-1,046802513	0,044787907	CLJU_RS06490
CLJU_c13250	ftsK	D8GS40	Predicted DNA translocase OS=Clostridium ljungdahlii (strain ATCC 55383 / DSM 13528 / PETC) OX=748727 GN=ftsK PE=3 SV=1	-0,106857444	0,848427155	CLJU_RS06505
CLJU_c13260	rimO	D8GS41	Ribosomal protein uS12 methylthiotransferase RimO OS=Clostridium ljungdahlii (strain ATCC 55383 / DSM 13528 / PETC) OX=748727 GN=rimO PE=3 SV=1	-0,242319641	0,140070561	CLJU_RS06510
CLJU_c13270	pgsA	D8GS42	CDP-diacylglycerol--glycerol-3-phosphate 3-phosphatidyltransferase OS=Clostridium ljungdahlii (strain ATCC 55383 / DSM 13528 / PETC) OX=748727 GN=pgsA PE=3 SV=1	0,580226678	0,137266101	CLJU_RS06515
CLJU_c13280	recA	D8GS43	Protein RecA OS=Clostridium ljungdahlii (strain ATCC 55383 / DSM 13528 / PETC) OX=748727 GN=recA PE=3 SV=1	0,583620722	0,085156419	CLJU_RS06520
CLJU_c13290	rny	D8GS44	Ribonuclease Y OS=Clostridium ljungdahlii (strain ATCC 55383 / DSM 13528 / PETC) OX=748727 GN=rny PE=3 SV=1	-0,871977458	0,000750364	CLJU_RS06525
CLJU_c13300	CLJU_c13300	D8GS45	Stage V sporulation protein S OS=Clostridium ljungdahlii (strain ATCC 55383 / DSM 13528 / PETC) OX=748727 GN=CLJU_c13300 PE=4 SV=1	4,609529945	0,254806621	CLJU_RS06530
CLJU_c13340	aspC1	D8GS49	Aminotransferase OS=Clostridium ljungdahlii (strain ATCC 55383 / DSM 13528 / PETC) OX=748727 GN=aspC1 PE=3 SV=1	0,483836943	0,087386229	CLJU_RS06550
CLJU_c13350	ptsH	D8GS50	Phosphocarrier protein HPr OS=Clostridium ljungdahlii (strain ATCC 55383 / DSM 13528 / PETC) OX=748727 GN=ptsH PE=4 SV=1	-0,61188366	0,007768562	CLJU_RS06555
CLJU_c13370	purB	D8GS52	Adenylosuccinate lyase OS=Clostridium ljungdahlii (strain ATCC 55383 / DSM 13528 / PETC) OX=748727 GN=purB PE=3 SV=1	-1,194995152	0,472717519	CLJU_RS06565
CLJU_c13390	gluS	D8GS54	Glutamate--tRNA ligase OS=Clostridium ljungdahlii (strain ATCC 55383 / DSM 13528 / PETC) OX=748727 GN=gluS PE=3 SV=1	-1,287862087	0,009845724	CLJU_RS06575
CLJU_c13400	CLJU_c13400	D8GS55	Glyceraldehyde-3-phosphate dehydrogenase OS=Clostridium ljungdahlii (strain ATCC 55383 / DSM 13528 / PETC) OX=748727 GN=CLJU_c13400 PE=3 SV=1	0,609907404	0,002545383	CLJU_RS06580
CLJU_c13410	dacA2	D8GS56	D-alanyl-D-alanine carboxypeptidase OS=Clostridium ljungdahlii (strain ATCC 55383 / DSM 13528 / PETC) OX=748727 GN=dacA2 PE=3 SV=1	-0,30953878	0,285828668	CLJU_RS06585
CLJU_c13430	CLJU_c13430	D8GS58	Nicotinate phosphoribosyltransferase OS=Clostridium ljungdahlii (strain ATCC 55383 / DSM 13528 / PETC) OX=748727 GN=CLJU_c13430 PE=3 SV=1	-1,306842296	0,000713403	CLJU_RS06595
CLJU_c13450	CLJU_c13450	D8GS60	Stage 0 sporulation protein A homolog OS=Clostridium ljungdahlii (strain ATCC 55383 / DSM 13528 / PETC) OX=748727 GN=CLJU_c13450 PE=4 SV=1	0,444490665	0,107311	CLJU_RS06605
CLJU_c13460	CLJU_c13460	D8GS61	Methyl-accepting chemotaxis protein OS=Clostridium ljungdahlii (strain ATCC 55383 / DSM 13528 / PETC) OX=748727 GN=CLJU_c13460 PE=3 SV=1	-0,130865973	0,20003557	CLJU_RS06610
CLJU_c13520	CLJU_c13520	D8GS67	Non-reducing end beta-L-arabinofuranosidase OS=Clostridium ljungdahlii (strain ATCC 55383 / DSM 13528 / PETC) OX=748727 GN=CLJU_c13520 PE=4 SV=1	0,169815537	0,229188464	CLJU_RS06640
CLJU_c13530	CLJU_c13530	D8GS68	Putative sugar:sodium symporter OS=Clostridium ljungdahlii (strain ATCC 55383 / DSM 13528 / PETC) OX=748727 GN=CLJU_c13530 PE=4 SV=1	-0,931009045	0,096108168	CLJU_RS06645
CLJU_c13610	CLJU_c13610	D8GS76	Putative KDPG and KHG aldolase OS=Clostridium ljungdahlii (strain ATCC 55383 / DSM 13528 / PETC) OX=748727 GN=CLJU_c13610 PE=3 SV=1	2,150004882	0,004957326	CLJU_RS06680
CLJU_c13640	def	D8GS79	Peptide deformylase OS=Clostridium ljungdahlii (strain ATCC 55383 / DSM 13528 / PETC) OX=748727 GN=def PE=3 SV=1	1,46995538	0,032534088	CLJU_RS06695
CLJU_c13660	CLJU_c13660	D8GS81	AMMECR1 domain-containing protein OS=Clostridium ljungdahlii (strain ATCC 55383 / DSM 13528 / PETC) OX=748727 GN=CLJU_c13660 PE=4 SV=1	0,235659331	0,563445631	CLJU_RS06700
CLJU_c13670	CLJU_c13670	D8GS82	Predicted pyruvate formate-lyase activating enzyme OS=Clostridium ljungdahlii (strain ATCC 55383 / DSM 13528 / PETC) OX=748727 GN=CLJU_c13670 PE=4 SV=1	-0,279373465	0,584948395	CLJU_RS06705
CLJU_c13680	CLJU_c13680	D8GSL6	Predicted transcriptional regulator OS=Clostridium ljungdahlii (strain ATCC 55383 / DSM 13528 / PETC) OX=748727 GN=CLJU_c13680 PE=4 SV=1	-0,651047286	0,465789094	CLJU_RS06710
CLJU_c13740	CLJU_c13740	D8GSM2	Putative transcriptional regulator OS=Clostridium ljungdahlii (strain ATCC 55383 / DSM 13528 / PETC) OX=748727 GN=CLJU_c13740 PE=3 SV=1	1,480492445	0,007540372	CLJU_RS06740
CLJU_c13760	CLJU_c13760	D8GSM4	Predicted methyl-accepting chemotaxis protein OS=Clostridium ljungdahlii (strain ATCC 55383 / DSM 13528 / PETC) OX=748727 GN=CLJU_c13760 PE=3 SV=1	-0,416981957	0,013755894	CLJU_RS06755
CLJU_c13830	CLJU_c13830	D8GSN1	Predicted methyl-accepting chemotaxis protein OS=Clostridium ljungdahlii (strain ATCC 55383 / DSM 13528 / PETC) OX=748727 GN=CLJU_c13830 PE=3 SV=1	0,806181895	0,00138906	CLJU_RS06790
CLJU_c13850	CLJU_c13850	D8GSN3	Pyridoxamine 5'-phosphate oxidase putative domain-containing protein OS=Clostridium ljungdahlii (strain ATCC 55383 / DSM 13528 / PETC) OX=748727 GN=CLJU_c13850 PE=4 SV=1	-2,429038028	0,06641546	CLJU_RS06800
CLJU_c13860	CLJU_c13860	D8GSN4	Putative methyl-accepting transducer OS=Clostridium ljungdahlii (strain ATCC 55383 / DSM 13528 / PETC) OX=748727 GN=CLJU_c13860 PE=3 SV=1	0,018189728	0,86927086	CLJU_RS06805
CLJU_c13890	etfA1	D8GSN7	Electron transfer flavoprotein, alpha subunit OS=Clostridium ljungdahlii (strain ATCC 55383 / DSM 13528 / PETC) OX=748727 GN=etfA1 PE=3 SV=1	1,280681586	0,487418776	CLJU_RS06820
CLJU_c13940	CLJU_c13940	D8GSP2	Oligopeptide transporter, OPT family OS=Clostridium ljungdahlii (strain ATCC 55383 / DSM 13528 / PETC) OX=748727 GN=CLJU_c13940 PE=4 SV=1	1,211914476	0,011127834	CLJU_RS06845
CLJU_c13980	feoB1	D8GSP6	Ferrous iron transport protein B OS=Clostridium ljungdahlii (strain ATCC 55383 / DSM 13528 / PETC) OX=748727 GN=feoB1 PE=3 SV=1	5,762264703	0,006634903	CLJU_RS06865
CLJU_c14000	CLJU_c14000	D8GSP8	Flavodoxin OS=Clostridium ljungdahlii (strain ATCC 55383 / DSM 13528 / PETC) OX=748727 GN=CLJU_c14000 PE=3 SV=1	6,433054564	0,019917644	CLJU_RS06875
CLJU_c14090	CLJU_c14090	D8GSQ7	Putative glycosyl transferase OS=Clostridium ljungdahlii (strain ATCC 55383 / DSM 13528 / PETC) OX=748727 GN=CLJU_c14090 PE=4 SV=1	-0,159862846	0,384169312	CLJU_RS06910
CLJU_c14110	CLJU_c14110	D8GSQ9	Predicted methyl-accepting chemotaxis protein OS=Clostridium ljungdahlii (strain ATCC 55383 / DSM 13528 / PETC) OX=748727 GN=CLJU_c14110 PE=3 SV=1	0,840765332	0,590918699	CLJU_RS06920
CLJU_c14170	CLJU_c14170	D8GSR5	Stage 0 sporulation protein A homolog OS=Clostridium ljungdahlii (strain ATCC 55383 / DSM 13528 / PETC) OX=748727 GN=CLJU_c14170 PE=4 SV=1	-2,056837979	0,014283374	CLJU_RS06950
CLJU_c14200	CLJU_c14200	D8GSR8	Cupin type-2 domain-containing protein OS=Clostridium ljungdahlii (strain ATCC 55383 / DSM 13528 / PETC) OX=748727 GN=CLJU_c14200 PE=4 SV=1	-0,834661548	0,046722798	CLJU_RS06965
CLJU_c14210	CLJU_c14210	D8GSR9	Predicted regulatory protein OS=Clostridium ljungdahlii (strain ATCC 55383 / DSM 13528 / PETC) OX=748727 GN=CLJU_c14210 PE=4 SV=1	-1,46802032	0,000913223	CLJU_RS06970
CLJU_c14230	CLJU_c14230	D8GSS1	Putative metallophosphoesterase OS=Clostridium ljungdahlii (strain ATCC 55383 / DSM 13528 / PETC) OX=748727 GN=CLJU_c14230 PE=4 SV=1	5,417502333	0,176580555	CLJU_RS06980
CLJU_c14240	CLJU_c14240	D8GSS2	Predicted ABC transporter, ATPase component OS=Clostridium ljungdahlii (strain ATCC 55383 / DSM 13528 / PETC) OX=748727 GN=CLJU_c14240 PE=3 SV=1	0,625469481	0,203582922	CLJU_RS06985
CLJU_c14250	CLJU_c14250	D8GSS3	Predicted ABC transporter, permease component OS=Clostridium ljungdahlii (strain ATCC 55383 / DSM 13528 / PETC) OX=748727 GN=CLJU_c14250 PE=3 SV=1	-1,504660888	0,053592165	CLJU_RS06990
CLJU_c14340	CLJU_c14340	D8GST2	Phosphoenolpyruvate synthase related protein OS=Clostridium ljungdahlii (strain ATCC 55383 / DSM 13528 / PETC) OX=748727 GN=CLJU_c14340 PE=4 SV=1	0,274202329	0,257786564	CLJU_RS07035
CLJU_c14370	vanS	D8GST5	histidine kinase OS=Clostridium ljungdahlii (strain ATCC 55383 / DSM 13528 / PETC) OX=748727 GN=vanS PE=4 SV=1	-3,501616503	0,080746296	CLJU_RS07050
CLJU_c14380	vanR	D8GST6	Stage 0 sporulation protein A homolog OS=Clostridium ljungdahlii (strain ATCC 55383 / DSM 13528 / PETC) OX=748727 GN=vanR PE=4 SV=1	0,084506662	0,906264532	CLJU_RS07055
CLJU_c14390	CLJU_c14390	D8GST7	Stage 0 sporulation protein A homolog OS=Clostridium ljungdahlii (strain ATCC 55383 / DSM 13528 / PETC) OX=748727 GN=CLJU_c14390 PE=4 SV=1	3,530271909	0,004143328	CLJU_RS07060
CLJU_c14440	CLJU_c14440	D8GSU2	DUF3783 domain-containing protein OS=Clostridium ljungdahlii (strain ATCC 55383 / DSM 13528 / PETC) OX=748727 GN=CLJU_c14440 PE=4 SV=1	-0,11446503	0,614177576	CLJU_RS07085
CLJU_c14490	CLJU_c14490	D8GSU7	DUF4145 domain-containing protein OS=Clostridium ljungdahlii (strain ATCC 55383 / DSM 13528 / PETC) OX=748727 GN=CLJU_c14490 PE=4 SV=1	0,367247767	0,200911347	CLJU_RS07110
CLJU_c14500	CLJU_c14500	D8GSU8	DNA phosphorothioation-dependent restriction protein DptG OS=Clostridium ljungdahlii (strain ATCC 55383 / DSM 13528 / PETC) OX=748727 GN=CLJU_c14500 PE=4 SV=1	-1,843113552	0,023532675	CLJU_RS07115
CLJU_c14510	CLJU_c14510	D8GSU9	Helicase HerA central domain-containing protein OS=Clostridium ljungdahlii (strain ATCC 55383 / DSM 13528 / PETC) OX=748727 GN=CLJU_c14510 PE=4 SV=1	-0,352613772	0,101839203	CLJU_RS07120
CLJU_c14520	CLJU_c14520	D8GSV0	DGQHR domain protein OS=Clostridium ljungdahlii (strain ATCC 55383 / DSM 13528 / PETC) OX=748727 GN=CLJU_c14520 PE=4 SV=1	-0,861777712	0,031035294	CLJU_RS07125
CLJU_c14530	CLJU_c14530	D8GSV1	Apea-like HEPN domain-containing protein OS=Clostridium ljungdahlii (strain ATCC 55383 / DSM 13528 / PETC) OX=748727 GN=CLJU_c14530 PE=4 SV=1	-0,264628245	0,524326218	CLJU_RS07130
CLJU_c14540	nifS1	D8GSV2	cysteine desulfurase OS=Clostridium ljungdahlii (strain ATCC 55383 / DSM 13528 / PETC) OX=748727 GN=nifS1 PE=3 SV=1	-2,707712087	0,031636666	CLJU_RS07135
CLJU_c14560	CLJU_c14560	D8GSV4	Rad50/SbcC-type AAA domain-containing protein OS=Clostridium ljungdahlii (strain ATCC 55383 / DSM 13528 / PETC) OX=748727 GN=CLJU_c14560 PE=4 SV=1	-1,351388593	0,168542503	CLJU_RS07145
CLJU_c14570	CLJU_c14570	D8GSV5	Phosphoadenosine phosphosulphate reductase domain-containing protein OS=Clostridium ljungdahlii (strain ATCC 55383 / DSM 13528 / PETC) OX=748727 GN=CLJU_c14570 PE=4 SV=1	-3,619243052	0,21413448	CLJU_RS07150
CLJU_c14650	CLJU_c14650	D8GSW3	Conserved protein with a sensory box/GGDEF and EAL domain OS=Clostridium ljungdahlii (strain ATCC 55383 / DSM 13528 / PETC) OX=748727 GN=CLJU_c14650 PE=4 SV=1	3,092187672	0,033148858	CLJU_RS07185
CLJU_c14780	aroH	D8GSX6	Phospho-2-dehydro-3-deoxyheptonate aldolase OS=Clostridium ljungdahlii (strain ATCC 55383 / DSM 13528 / PETC) OX=748727 GN=aroH PE=3 SV=1	-0,934575475	0,056723859	CLJU_RS07240
CLJU_c14840	CLJU_c14840	D8GSY2	Putative transport/signal transduction system protein OS=Clostridium ljungdahlii (strain ATCC 55383 / DSM 13528 / PETC) OX=748727 GN=CLJU_c14840 PE=3 SV=1	0,28787698	0,194814639	CLJU_RS07270
CLJU_c14880	CLJU_c14880	D8GSY6	Predicted transcriptional regulator OS=Clostridium ljungdahlii (strain ATCC 55383 / DSM 13528 / PETC) OX=748727 GN=CLJU_c14880 PE=4 SV=1	-1,181509321	0,270442161	CLJU_RS07290
CLJU_c14910	CLJU_c14910	D8GSY9	Predicted carbohydrate kinase OS=Clostridium ljungdahlii (strain ATCC 55383 / DSM 13528 / PETC) OX=748727 GN=CLJU_c14910 PE=4 SV=1	-1,18515633	0,001473746	CLJU_RS07305
CLJU_c14990	CLJU_c14990	D8GSZ3	Predicted NADH:flavin oxidoreductase OS=Clostridium ljungdahlii (strain ATCC 55383 / DSM 13528 / PETC) OX=748727 GN=CLJU_c14990 PE=3 SV=1	-2,982237552	0,010853046	CLJU_RS07350
CLJU_c15000	dhaT1	D8GSZ4	1,3-propanediol dehydrogenase OS=Clostridium ljungdahlii (strain ATCC 55383 / DSM 13528 / PETC) OX=748727 GN=dhaT1 PE=4 SV=1	1,736044758	0,247740371	CLJU_RS07355
CLJU_c15010	CLJU_c15010	D8GSZ5	Putative transcriptional regulator OS=Clostridium ljungdahlii (strain ATCC 55383 / DSM 13528 / PETC) OX=748727 GN=CLJU_c15010 PE=3 SV=1	-3,085002417	0,080740269	CLJU_RS07360
CLJU_c15020	CLJU_c15020	D8GSZ6	Putative NUDIX hydrolase OS=Clostridium ljungdahlii (strain ATCC 55383 / DSM 13528 / PETC) OX=748727 GN=CLJU_c15020 PE=4 SV=1	0,475098599	0,09278337	CLJU_RS07365
CLJU_c15060	CLJU_c15060	D8GTC1	Predicted aminopeptidase OS=Clostridium ljungdahlii (strain ATCC 55383 / DSM 13528 / PETC) OX=748727 GN=CLJU_c15060 PE=3 SV=1	0,654856198	0,228833864	CLJU_RS07380
CLJU_c15070	CLJU_c15070	D8GTC2	Predicted Na+ ABC transporter, permease component OS=Clostridium ljungdahlii (strain ATCC 55383 / DSM 13528 / PETC) OX=748727 GN=CLJU_c15070 PE=4 SV=1	-1,129053318	0,103675331	CLJU_RS07385
CLJU_c15080	CLJU_c15080	D8GTC3	Putative Na+ ABC transporter, ATPase component OS=Clostridium ljungdahlii (strain ATCC 55383 / DSM 13528 / PETC) OX=748727 GN=CLJU_c15080 PE=4 SV=1	0,606480595	0,369660747	CLJU_RS07390
CLJU_c15090	ilvE2	D8GTC4	L-threonine dehydratase catabolic TdcB OS=Clostridium ljungdahlii (strain ATCC 55383 / DSM 13528 / PETC) OX=748727 GN=ilvE2 PE=4 SV=1	-0,281285001	0,293029445	CLJU_RS07395
CLJU_c15110	CLJU_c15110	D8GTC6	Uncharacterized protein OS=Clostridium ljungdahlii (strain ATCC 55383 / DSM 13528 / PETC) OX=748727 GN=CLJU_c15110 PE=4 SV=1	-0,352418853	0,027595769	CLJU_RS07405
CLJU_c15120	xpt	D8GTC7	Xanthine phosphoribosyltransferase OS=Clostridium ljungdahlii (strain ATCC 55383 / DSM 13528 / PETC) OX=748727 GN=xpt PE=3 SV=1	-0,951308307	0,065365057	CLJU_RS07410
CLJU_c15170	CLJU_c15170	D8GTD2	ABC transporter related, ATPase and permease component OS=Clostridium ljungdahlii (strain ATCC 55383 / DSM 13528 / PETC) OX=748727 GN=CLJU_c15170 PE=4 SV=1	1,678752732	0,067353683	CLJU_RS07435
CLJU_c15180	CLJU_c15180	D8GTD3	Predicted ABC transporter, ATPase and permease component OS=Clostridium ljungdahlii (strain ATCC 55383 / DSM 13528 / PETC) OX=748727 GN=CLJU_c15180 PE=4 SV=1	-0,122565967	0,953414451	CLJU_RS07440
CLJU_c15200	CLJU_c15200	D8GTD5	Uncharacterized protein OS=Clostridium ljungdahlii (strain ATCC 55383 / DSM 13528 / PETC) OX=748727 GN=CLJU_c15200 PE=4 SV=1	3,521181731	0,058948841	CLJU_RS07450
CLJU_c15220	CLJU_c15220	D8GTD7	Putative transcription activator OS=Clostridium ljungdahlii (strain ATCC 55383 / DSM 13528 / PETC) OX=748727 GN=CLJU_c15220 PE=4 SV=1	-0,407234289	0,578961382	CLJU_RS07460
CLJU_c15240	CLJU_c15240	D8GTD9	Predicted transcriptional regulatory protein OS=Clostridium ljungdahlii (strain ATCC 55383 / DSM 13528 / PETC) OX=748727 GN=CLJU_c15240 PE=3 SV=1	0,211937131	0,497472311	CLJU_RS07470
CLJU_c15250	CLJU_c15250	D8GTE0	Purine catabolism regulatory protein OS=Clostridium ljungdahlii (strain ATCC 55383 / DSM 13528 / PETC) OX=748727 GN=CLJU_c15250 PE=3 SV=1	-2,21957884	0,402452514	CLJU_RS07475
CLJU_c15260	CLJU_c15260	D8GTE1	Predicted NADPH-flavin oxidoreductase OS=Clostridium ljungdahlii (strain ATCC 55383 / DSM 13528 / PETC) OX=748727 GN=CLJU_c15260 PE=3 SV=1	-0,073235214	0,772152436	CLJU_RS07480
CLJU_c15360	CLJU_c15360	D8GTF1	Predicted Zn-ribbon nucleic-acid-binding protein OS=Clostridium ljungdahlii (strain ATCC 55383 / DSM 13528 / PETC) OX=748727 GN=CLJU_c15360 PE=4 SV=1	-1,02591721	0,390006213	CLJU_RS07530
CLJU_c15370	CLJU_c15370	D8GTF2	Predicted NAD(P)H:flavin oxidoreductase OS=Clostridium ljungdahlii (strain ATCC 55383 / DSM 13528 / PETC) OX=748727 GN=CLJU_c15370 PE=3 SV=1	-1,839998679	0,004357996	CLJU_RS07535
CLJU_c15480	CLJU_c15480	D8GTG3	Macrolide export protein MacA OS=Clostridium ljungdahlii (strain ATCC 55383 / DSM 13528 / PETC) OX=748727 GN=CLJU_c15480 PE=3 SV=1	7,655276017	0,076999086	CLJU_RS07585
CLJU_c15490	CLJU_c15490	D8GTG4	Predicted ABC transporter, ATPase component OS=Clostridium ljungdahlii (strain ATCC 55383 / DSM 13528 / PETC) OX=748727 GN=CLJU_c15490 PE=4 SV=1	5,863484391	0,12525991	CLJU_RS07590
CLJU_c15540	CLJU_c15540	D8GTG9	Predicted molybdopterin oxidoreductase OS=Clostridium ljungdahlii (strain ATCC 55383 / DSM 13528 / PETC) OX=748727 GN=CLJU_c15540 PE=3 SV=1	0,596450345	0,373887464	CLJU_RS07615
CLJU_c15630	CLJU_c15630	D8GTH8	Redox-active protein OS=Clostridium ljungdahlii (strain ATCC 55383 / DSM 13528 / PETC) OX=748727 GN=CLJU_c15630 PE=4 SV=1	0,06524584	0,835010855	CLJU_RS07660
CLJU_c15650	arsD	D8GTI0	Putative arsenate resistance operon, repressor ArsD OS=Clostridium ljungdahlii (strain ATCC 55383 / DSM 13528 / PETC) OX=748727 GN=arsD PE=4 SV=1	-3,990318594	0,002859376	CLJU_RS07670
CLJU_c15660	CLJU_c15660	D8GTI1	Arsenical pump-driving ATPase OS=Clostridium ljungdahlii (strain ATCC 55383 / DSM 13528 / PETC) OX=748727 GN=CLJU_c15660 PE=3 SV=1	0,856707238	0,119701552	CLJU_RS07675
CLJU_c15690	CLJU_c15690	D8GTI4	Putative protease inhibitor OS=Clostridium ljungdahlii (strain ATCC 55383 / DSM 13528 / PETC) OX=748727 GN=CLJU_c15690 PE=3 SV=1	1,075840107	0,05149939	CLJU_RS07690
CLJU_c15730	CLJU_c15730	D8GTI8	Peptidoglycan binding domain protein OS=Clostridium ljungdahlii (strain ATCC 55383 / DSM 13528 / PETC) OX=748727 GN=CLJU_c15730 PE=4 SV=1	-1,437916148	0,026236948	CLJU_RS07710
CLJU_c15740	CLJU_c15740	D8GTI9	Response regulator-related protein OS=Clostridium ljungdahlii (strain ATCC 55383 / DSM 13528 / PETC) OX=748727 GN=CLJU_c15740 PE=4 SV=1	1,240844519	0,094836242	CLJU_RS21595
CLJU_c15750	CLJU_c15750	D8GTJ0	Demethyldecarbamoylnovobiocin O-methyltransferase OS=Clostridium ljungdahlii (strain ATCC 55383 / DSM 13528 / PETC) OX=748727 GN=CLJU_c15750 PE=4 SV=1	1,297320951	0,058699488	CLJU_RS07720
CLJU_c15760	CLJU_c15760	D8GTJ1	Predicted aminopeptidase OS=Clostridium ljungdahlii (strain ATCC 55383 / DSM 13528 / PETC) OX=748727 GN=CLJU_c15760 PE=3 SV=1	-1,447892911	0,005916984	CLJU_RS07725
CLJU_c15770	CLJU_c15770	D8GTJ2	Predicted transcriptional regulator, DeoR family OS=Clostridium ljungdahlii (strain ATCC 55383 / DSM 13528 / PETC) OX=748727 GN=CLJU_c15770 PE=4 SV=1	0,415863466	0,09022643	CLJU_RS07730
CLJU_c15810	CLJU_c15810	D8GTJ6	histidine kinase OS=Clostridium ljungdahlii (strain ATCC 55383 / DSM 13528 / PETC) OX=748727 GN=CLJU_c15810 PE=4 SV=1	-1,648484451	0,280458243	CLJU_RS07750
CLJU_c15890	CLJU_c15890	D8GTK4	Uncharacterized protein OS=Clostridium ljungdahlii (strain ATCC 55383 / DSM 13528 / PETC) OX=748727 GN=CLJU_c15890 PE=4 SV=1	-1,7763159	0,02410921	CLJU_RS07790
CLJU_c15930	CLJU_c15930	D8GTK8	Penicillin-binding protein 1A OS=Clostridium ljungdahlii (strain ATCC 55383 / DSM 13528 / PETC) OX=748727 GN=CLJU_c15930 PE=4 SV=1	0,144983793	0,482560081	CLJU_RS07810
CLJU_c16050	CLJU_c16050	D8GTM0	Predicted iron-sulfur flavoprotein OS=Clostridium ljungdahlii (strain ATCC 55383 / DSM 13528 / PETC) OX=748727 GN=CLJU_c16050 PE=3 SV=1	0,893741093	0,029512274	CLJU_RS07865
CLJU_c16070	trpE	D8GTM2	Anthranilate synthase component 1 OS=Clostridium ljungdahlii (strain ATCC 55383 / DSM 13528 / PETC) OX=748727 GN=trpE PE=3 SV=1	-0,532496862	0,406430288	CLJU_RS07875
CLJU_c16090	trpD	D8GTM4	Anthranilate phosphoribosyltransferase OS=Clostridium ljungdahlii (strain ATCC 55383 / DSM 13528 / PETC) OX=748727 GN=trpD PE=3 SV=1	-8,372777007	0,183507834	CLJU_RS07885
CLJU_c16150	CLJU_c16150	D8GTN0	Predicted Zn-dependent alcohol dehydrogenase OS=Clostridium ljungdahlii (strain ATCC 55383 / DSM 13528 / PETC) OX=748727 GN=CLJU_c16150 PE=3 SV=1	-2,239214859	0,008542118	CLJU_RS07915
CLJU_c16160	CLJU_c16160	D8GTN1	Enoate reductase OS=Clostridium ljungdahlii (strain ATCC 55383 / DSM 13528 / PETC) OX=748727 GN=CLJU_c16160 PE=3 SV=1	-1,485925266	0,0307781	CLJU_RS07920
CLJU_c16170	CLJU_c16170	D8GTN2	Predicted transcriptional regulator, LysR family OS=Clostridium ljungdahlii (strain ATCC 55383 / DSM 13528 / PETC) OX=748727 GN=CLJU_c16170 PE=3 SV=1	0,863356561	0,084760349	CLJU_RS07925
CLJU_c16200	CLJU_c16200	D8GTN5	DUF4179 domain-containing protein OS=Clostridium ljungdahlii (strain ATCC 55383 / DSM 13528 / PETC) OX=748727 GN=CLJU_c16200 PE=4 SV=1	-0,127179514	0,672817463	CLJU_RS07940
CLJU_c16240	CLJU_c16240	D8GTN9	Putative peptidase OS=Clostridium ljungdahlii (strain ATCC 55383 / DSM 13528 / PETC) OX=748727 GN=CLJU_c16240 PE=4 SV=1	0,584367005	0,053573045	CLJU_RS07960
CLJU_c16250	CLJU_c16250	D8GTP0	Predicted transcriptional regulator, marR family OS=Clostridium ljungdahlii (strain ATCC 55383 / DSM 13528 / PETC) OX=748727 GN=CLJU_c16250 PE=4 SV=1	2,226755323	0,021987448	CLJU_RS07965
CLJU_c16290	CLJU_c16290	D8GTP4	Predicted methyl-accepting chemotaxis protein OS=Clostridium ljungdahlii (strain ATCC 55383 / DSM 13528 / PETC) OX=748727 GN=CLJU_c16290 PE=3 SV=1	0,159773229	0,815852075	CLJU_RS07985
CLJU_c16410	CLJU_c16410	D8GU42	Dipeptide epimerase OS=Clostridium ljungdahlii (strain ATCC 55383 / DSM 13528 / PETC) OX=748727 GN=CLJU_c16410 PE=3 SV=1	-0,795609068	0,079514353	CLJU_RS08045
CLJU_c16430	CLJU_c16430	D8GU44	beta-lactamase OS=Clostridium ljungdahlii (strain ATCC 55383 / DSM 13528 / PETC) OX=748727 GN=CLJU_c16430 PE=3 SV=1	-0,400020931	0,536440324	CLJU_RS08055
CLJU_c16510	adhE1	D8GU52	Aldehyde-alcohol dehydrogenase OS=Clostridium ljungdahlii (strain ATCC 55383 / DSM 13528 / PETC) OX=748727 GN=adhE1 PE=3 SV=1	-0,074883071	0,652042592	CLJU_RS08095
CLJU_c16520	adhE2	D8GU53	Aldehyde-alcohol dehydrogenase OS=Clostridium ljungdahlii (strain ATCC 55383 / DSM 13528 / PETC) OX=748727 GN=adhE2 PE=3 SV=1	-0,499742171	0,645240828	CLJU_RS08100
CLJU_c16570	CLJU_c16570	D8GU58	Uncharacterized protein OS=Clostridium ljungdahlii (strain ATCC 55383 / DSM 13528 / PETC) OX=748727 GN=CLJU_c16570 PE=4 SV=1	0,606625924	0,018316065	CLJU_RS08125
CLJU_c16580	CLJU_c16580	D8GU59	Putative phage-related transcriptional factor OS=Clostridium ljungdahlii (strain ATCC 55383 / DSM 13528 / PETC) OX=748727 GN=CLJU_c16580 PE=4 SV=1	-0,875288457	0,365586185	CLJU_RS08130
CLJU_c16660	CLJU_c16660	D8GU67	Conserved phage-related protein OS=Clostridium ljungdahlii (strain ATCC 55383 / DSM 13528 / PETC) OX=748727 GN=CLJU_c16660 PE=4 SV=1	3,753918068	0,343777738	CLJU_RS08170
CLJU_c16690	CLJU_c16690	D8GU70	Uncharacterized protein OS=Clostridium ljungdahlii (strain ATCC 55383 / DSM 13528 / PETC) OX=748727 GN=CLJU_c16690 PE=4 SV=1	3,088341846	0,07107165	CLJU_RS08185
CLJU_c16720	CLJU_c16720	D8GU73	Phage-related protein OS=Clostridium ljungdahlii (strain ATCC 55383 / DSM 13528 / PETC) OX=748727 GN=CLJU_c16720 PE=4 SV=1	2,550533563	0,089988858	CLJU_RS08200
CLJU_c16800	CLJU_c16800	D8GU81	Uncharacterized protein OS=Clostridium ljungdahlii (strain ATCC 55383 / DSM 13528 / PETC) OX=748727 GN=CLJU_c16800 PE=4 SV=1	-0,884211205	0,091277414	CLJU_RS08245
CLJU_c16860	CLJU_c16860	D8GU87	Uncharacterized protein OS=Clostridium ljungdahlii (strain ATCC 55383 / DSM 13528 / PETC) OX=748727 GN=CLJU_c16860 PE=4 SV=1	-1,208845901	0,015453072	CLJU_RS08275
CLJU_c16880	CLJU_c16880	D8GU89	Uncharacterized protein OS=Clostridium ljungdahlii (strain ATCC 55383 / DSM 13528 / PETC) OX=748727 GN=CLJU_c16880 PE=4 SV=1	0,461313518	0,018015494	CLJU_RS08285
CLJU_c16910	CLJU_c16910	D8GU92	N-acetyltransferase domain-containing protein OS=Clostridium ljungdahlii (strain ATCC 55383 / DSM 13528 / PETC) OX=748727 GN=CLJU_c16910 PE=4 SV=1	-2,161395478	0,000222924	CLJU_RS08300
CLJU_c16990	CLJU_c16990	D8GU99	DUF1858 domain-containing protein OS=Clostridium ljungdahlii (strain ATCC 55383 / DSM 13528 / PETC) OX=748727 GN=CLJU_c16990 PE=4 SV=1	-5,045904702	0,205414289	CLJU_RS08335
CLJU_c17000	CLJU_c17000	D8GUA0	Predicted cell wall binding protein OS=Clostridium ljungdahlii (strain ATCC 55383 / DSM 13528 / PETC) OX=748727 GN=CLJU_c17000 PE=4 SV=1	-8,155055402	0,117540783	CLJU_RS08345
CLJU_c17010	CLJU_c17010	D8GUA1	Predicted rubrerythrin OS=Clostridium ljungdahlii (strain ATCC 55383 / DSM 13528 / PETC) OX=748727 GN=CLJU_c17010 PE=4 SV=1	-2,705096777	0,008082175	CLJU_RS08350
CLJU_c17070	CLJU_c17070	D8GUA7	Predicted aldo/keto reductase OS=Clostridium ljungdahlii (strain ATCC 55383 / DSM 13528 / PETC) OX=748727 GN=CLJU_c17070 PE=4 SV=1	0,284652448	0,021251709	CLJU_RS08375
CLJU_c17090	CLJU_c17090	D8GUA9	Rubrerythrin diiron-binding domain-containing protein OS=Clostridium ljungdahlii (strain ATCC 55383 / DSM 13528 / PETC) OX=748727 GN=CLJU_c17090 PE=4 SV=1	-0,266275061	0,623443153	CLJU_RS08385
CLJU_c17100	CLJU_c17100	D8GUB0	Predicted ABC transporter OS=Clostridium ljungdahlii (strain ATCC 55383 / DSM 13528 / PETC) OX=748727 GN=CLJU_c17100 PE=3 SV=1	-0,885256416	0,011585678	CLJU_RS08390
CLJU_c17150	CLJU_c17150	D8GUB5	Predicted ABC transporter OS=Clostridium ljungdahlii (strain ATCC 55383 / DSM 13528 / PETC) OX=748727 GN=CLJU_c17150 PE=3 SV=1	-0,591606155	0,280917668	CLJU_RS08415
CLJU_c17250	CLJU_c17250	D8GUC5	Predicted ABC transporter OS=Clostridium ljungdahlii (strain ATCC 55383 / DSM 13528 / PETC) OX=748727 GN=CLJU_c17250 PE=3 SV=1	0,154061152	0,710985307	CLJU_RS08470
CLJU_c17270	CLJU_c17270	D8GUC7	Predicted electron transport protein OS=Clostridium ljungdahlii (strain ATCC 55383 / DSM 13528 / PETC) OX=748727 GN=CLJU_c17270 PE=4 SV=1	-1,688012676	0,070667768	CLJU_RS08480
CLJU_c17280	CLJU_c17280	D8GUC8	Fe-Fe hydrogenase 2 OS=Clostridium ljungdahlii (strain ATCC 55383 / DSM 13528 / PETC) OX=748727 GN=CLJU_c17280 PE=4 SV=1	-0,484426645	0,375239486	CLJU_RS08485
CLJU_c17330	ftsA2	D8GUD3	Cell division protein ftsA OS=Clostridium ljungdahlii (strain ATCC 55383 / DSM 13528 / PETC) OX=748727 GN=ftsA2 PE=4 SV=1	-0,478357196	0,004224813	CLJU_RS08510
CLJU_c17340	CLJU_c17340	D8GUD4	Predicted amidohydrolase OS=Clostridium ljungdahlii (strain ATCC 55383 / DSM 13528 / PETC) OX=748727 GN=CLJU_c17340 PE=4 SV=1	-0,662121405	0,01689097	CLJU_RS08515
CLJU_c17350	rluD2	D8GUD5	Pseudouridine synthase OS=Clostridium ljungdahlii (strain ATCC 55383 / DSM 13528 / PETC) OX=748727 GN=rluD2 PE=3 SV=1	-0,047917239	0,855898613	CLJU_RS08520
CLJU_c17360	CLJU_c17360	D8GUD6	Predicted stage V sporulation protein B OS=Clostridium ljungdahlii (strain ATCC 55383 / DSM 13528 / PETC) OX=748727 GN=CLJU_c17360 PE=4 SV=1	-0,223479276	0,402782848	CLJU_RS08525
CLJU_c17370	gltB	D8GUD7	Glutamate synthase, large subunit OS=Clostridium ljungdahlii (strain ATCC 55383 / DSM 13528 / PETC) OX=748727 GN=gltB PE=3 SV=1	-1,047223731	0,02234497	CLJU_RS08530
CLJU_c17380	gltD	D8GUD8	glutamate synthase (NADPH) OS=Clostridium ljungdahlii (strain ATCC 55383 / DSM 13528 / PETC) OX=748727 GN=gltD PE=4 SV=1	0,727400072	0,110848186	CLJU_RS08535
CLJU_c17390	CLJU_c17390	D8GUD9	Succinyl-diaminopimelate desuccinylase OS=Clostridium ljungdahlii (strain ATCC 55383 / DSM 13528 / PETC) OX=748727 GN=CLJU_c17390 PE=4 SV=1	-0,597524715	0,095710378	CLJU_RS08540
CLJU_c17420	CLJU_c17420	D8GUE2	Predicted transcriptional regulator, marR family OS=Clostridium ljungdahlii (strain ATCC 55383 / DSM 13528 / PETC) OX=748727 GN=CLJU_c17420 PE=4 SV=1	-0,461344975	0,722006358	CLJU_RS08555
CLJU_c17450	CLJU_c17450	D8GUE5	Predicted membrane protein with BNR repeats OS=Clostridium ljungdahlii (strain ATCC 55383 / DSM 13528 / PETC) OX=748727 GN=CLJU_c17450 PE=4 SV=1	1,070812802	0,064308511	CLJU_RS08570
CLJU_c17600	CLJU_c17600	D8GUG0	Predicted flavodoxin OS=Clostridium ljungdahlii (strain ATCC 55383 / DSM 13528 / PETC) OX=748727 GN=CLJU_c17600 PE=4 SV=1	0,044445022	0,808136176	CLJU_RS08645
CLJU_c17650	CLJU_c17650	D8GUG5	DUF3795 domain-containing protein OS=Clostridium ljungdahlii (strain ATCC 55383 / DSM 13528 / PETC) OX=748727 GN=CLJU_c17650 PE=4 SV=1	-7,705584992	0,094119677	CLJU_RS08670
CLJU_c17690	panE	D8GUG9	2-dehydropantoate 2-reductase OS=Clostridium ljungdahlii (strain ATCC 55383 / DSM 13528 / PETC) OX=748727 GN=panE PE=3 SV=1	-1,55084139	0,047523401	CLJU_RS08690
CLJU_c17700	CLJU_c17700	D8GUH0	Transcriptional regulator, LysR family OS=Clostridium ljungdahlii (strain ATCC 55383 / DSM 13528 / PETC) OX=748727 GN=CLJU_c17700 PE=3 SV=1	1,479816257	0,203953653	CLJU_RS08695
CLJU_c17710	asn	D8GUH1	asparagine synthase (glutamine-hydrolyzing) OS=Clostridium ljungdahlii (strain ATCC 55383 / DSM 13528 / PETC) OX=748727 GN=asn PE=3 SV=1	-0,565474889	0,076319796	CLJU_RS08700
CLJU_c17720	CLJU_c17720	D8GUH2	Predicted transcriptional regulator, LysR family OS=Clostridium ljungdahlii (strain ATCC 55383 / DSM 13528 / PETC) OX=748727 GN=CLJU_c17720 PE=3 SV=1	6,115090107	0,23637777	CLJU_RS08705
CLJU_c17750	CLJU_c17750	D8GUH5	Putative membrane protein OS=Clostridium ljungdahlii (strain ATCC 55383 / DSM 13528 / PETC) OX=748727 GN=CLJU_c17750 PE=4 SV=1	-3,414506199	0,042241176	CLJU_RS22900
CLJU_c17780	CLJU_c17780	D8GHX9	Putative phosphatase OS=Clostridium ljungdahlii (strain ATCC 55383 / DSM 13528 / PETC) OX=748727 GN=CLJU_c17780 PE=4 SV=1	0,059105494	0,90765551	CLJU_RS08735
CLJU_c17790	CLJU_c17790	D8GHY0	Uncharacterized protein OS=Clostridium ljungdahlii (strain ATCC 55383 / DSM 13528 / PETC) OX=748727 GN=CLJU_c17790 PE=4 SV=1	-0,279413811	0,416764591	CLJU_RS08740
CLJU_c17810	CLJU_c17810	D8GHY2	Putative hydrolase of the HAD family OS=Clostridium ljungdahlii (strain ATCC 55383 / DSM 13528 / PETC) OX=748727 GN=CLJU_c17810 PE=4 SV=1	-0,779551166	0,001423449	CLJU_RS08750
CLJU_c17820	CLJU_c17820	D8GHY3	Predicted aldo/keto reductase OS=Clostridium ljungdahlii (strain ATCC 55383 / DSM 13528 / PETC) OX=748727 GN=CLJU_c17820 PE=4 SV=1	-0,428693722	0,01663194	CLJU_RS08755
CLJU_c17840	def4	D8GHY5	Peptide deformylase OS=Clostridium ljungdahlii (strain ATCC 55383 / DSM 13528 / PETC) OX=748727 GN=def4 PE=3 SV=1	-1,22158238	0,075630222	CLJU_RS08765
CLJU_c17850	CLJU_c17850	D8GHY6	Predicted transcriptional regulator with a aminotransferase domain OS=Clostridium ljungdahlii (strain ATCC 55383 / DSM 13528 / PETC) OX=748727 GN=CLJU_c17850 PE=3 SV=1	0,420141508	0,603706837	CLJU_RS08770
CLJU_c17860	CLJU_c17860	D8GHY7	Stage 0 sporulation protein A homolog OS=Clostridium ljungdahlii (strain ATCC 55383 / DSM 13528 / PETC) OX=748727 GN=CLJU_c17860 PE=4 SV=1	-0,48665108	0,114127028	CLJU_RS08775
CLJU_c17870	CLJU_c17870	D8GHY8	Methylated-DNA--protein-cysteine methyltransferase OS=Clostridium ljungdahlii (strain ATCC 55383 / DSM 13528 / PETC) OX=748727 GN=CLJU_c17870 PE=3 SV=1	-0,162161018	0,508425339	CLJU_RS08780
CLJU_c17880	CLJU_c17880	D8GHY9	DNA alkylation repair enzyme OS=Clostridium ljungdahlii (strain ATCC 55383 / DSM 13528 / PETC) OX=748727 GN=CLJU_c17880 PE=4 SV=1	-1,754958174	0,002141328	CLJU_RS08785
CLJU_c17930	CLJU_c17930	D8GHZ4	Putative microcompartment protein OS=Clostridium ljungdahlii (strain ATCC 55383 / DSM 13528 / PETC) OX=748727 GN=CLJU_c17930 PE=4 SV=1	2,281153431	0,087636716	CLJU_RS08810
CLJU_c17940	CLJU_c17940	D8GHZ5	Xanthine dehydrogenase subunit A OS=Clostridium ljungdahlii (strain ATCC 55383 / DSM 13528 / PETC) OX=748727 GN=CLJU_c17940 PE=4 SV=1	-0,936110347	0,005591481	CLJU_RS08815
CLJU_c17950	CLJU_c17950	D8GHZ6	Molybdopterin molybdenumtransferase OS=Clostridium ljungdahlii (strain ATCC 55383 / DSM 13528 / PETC) OX=748727 GN=CLJU_c17950 PE=3 SV=1	-0,266037993	0,097549244	CLJU_RS08820
CLJU_c17960	CLJU_c17960	D8GHZ7	GGDEF domain-containing protein OS=Clostridium ljungdahlii (strain ATCC 55383 / DSM 13528 / PETC) OX=748727 GN=CLJU_c17960 PE=4 SV=1	1,75033363	0,021843389	CLJU_RS08825
CLJU_c17970	CLJU_c17970	D8GHZ8	Transcriptional regulator, DeoR family OS=Clostridium ljungdahlii (strain ATCC 55383 / DSM 13528 / PETC) OX=748727 GN=CLJU_c17970 PE=4 SV=1	-0,068341892	0,922279572	CLJU_RS08830
CLJU_c17980	CLJU_c17980	D8GHZ9	Predicted Fe-S cluster protein OS=Clostridium ljungdahlii (strain ATCC 55383 / DSM 13528 / PETC) OX=748727 GN=CLJU_c17980 PE=4 SV=1	-1,739511949	0,036481309	CLJU_RS08835
CLJU_c17990	CLJU_c17990	D8GI00	Zinc finger DksA/TraR C4-type domain-containing protein OS=Clostridium ljungdahlii (strain ATCC 55383 / DSM 13528 / PETC) OX=748727 GN=CLJU_c17990 PE=4 SV=1	-0,966107256	0,092406746	CLJU_RS08840
CLJU_c18000	CLJU_c18000	D8GI01	Putative nitroreductase OS=Clostridium ljungdahlii (strain ATCC 55383 / DSM 13528 / PETC) OX=748727 GN=CLJU_c18000 PE=3 SV=1	-0,75852703	0,185432954	CLJU_RS08845
CLJU_c18010	CLJU_c18010	D8GI02	Predicted transcriptional regulator OS=Clostridium ljungdahlii (strain ATCC 55383 / DSM 13528 / PETC) OX=748727 GN=CLJU_c18010 PE=4 SV=1	1,555962578	0,434076951	CLJU_RS08850
CLJU_c18030	CLJU_c18030	D8GI04	Putative lipase with a cell wall binding domain OS=Clostridium ljungdahlii (strain ATCC 55383 / DSM 13528 / PETC) OX=748727 GN=CLJU_c18030 PE=4 SV=1	-0,163846493	0,817424623	CLJU_RS08860
CLJU_c18050	dapB	D8GI06	4-hydroxy-tetrahydrodipicolinate reductase OS=Clostridium ljungdahlii (strain ATCC 55383 / DSM 13528 / PETC) OX=748727 GN=dapB PE=3 SV=1	4,241338535	1,11E-07	CLJU_RS08870
CLJU_c18060	CLJU_c18060	D8GI07	Predicted transcriptional regulator OS=Clostridium ljungdahlii (strain ATCC 55383 / DSM 13528 / PETC) OX=748727 GN=CLJU_c18060 PE=4 SV=1	-1,540541739	0,111696129	CLJU_RS08875
CLJU_c18070	CLJU_c18070	D8GI08	Yip1 domain-containing protein OS=Clostridium ljungdahlii (strain ATCC 55383 / DSM 13528 / PETC) OX=748727 GN=CLJU_c18070 PE=4 SV=1	-0,009846564	0,932067901	CLJU_RS08880
CLJU_c18080	CLJU_c18080	D8GI09	Putative membrane-associated protein OS=Clostridium ljungdahlii (strain ATCC 55383 / DSM 13528 / PETC) OX=748727 GN=CLJU_c18080 PE=3 SV=1	-0,910095856	0,002275816	CLJU_RS08885
CLJU_c18100	CLJU_c18100	D8GI11	Putative ABC transporter, permease component OS=Clostridium ljungdahlii (strain ATCC 55383 / DSM 13528 / PETC) OX=748727 GN=CLJU_c18100 PE=3 SV=1	-0,640569708	0,073472375	CLJU_RS08895
CLJU_c18110	CLJU_c18110	D8GI12	Transcriptional regulator, DeoR family OS=Clostridium ljungdahlii (strain ATCC 55383 / DSM 13528 / PETC) OX=748727 GN=CLJU_c18110 PE=3 SV=1	4,512950612	0,203046867	CLJU_RS08900
CLJU_c18120	cdd	D8GI13	Cytidine deaminase OS=Clostridium ljungdahlii (strain ATCC 55383 / DSM 13528 / PETC) OX=748727 GN=cdd PE=3 SV=1	-4,084450322	0,000423985	CLJU_RS08905
CLJU_c18130	deoC	D8GI14	Deoxyribose-phosphate aldolase OS=Clostridium ljungdahlii (strain ATCC 55383 / DSM 13528 / PETC) OX=748727 GN=deoC PE=3 SV=1	-3,011462442	0,009252233	CLJU_RS08910
CLJU_c18140	CLJU_c18140	D8GI15	Predicted concentrative nucleoside transporter OS=Clostridium ljungdahlii (strain ATCC 55383 / DSM 13528 / PETC) OX=748727 GN=CLJU_c18140 PE=3 SV=1	-1,483324707	0,012978515	CLJU_RS08915
CLJU_c18150	deoB	D8GI16	Phosphopentomutase OS=Clostridium ljungdahlii (strain ATCC 55383 / DSM 13528 / PETC) OX=748727 GN=deoB PE=3 SV=1	-2,596784218	0,01072277	CLJU_RS08920
CLJU_c18160	pdp	D8GI17	Pyrimidine-nucleoside phosphorylase OS=Clostridium ljungdahlii (strain ATCC 55383 / DSM 13528 / PETC) OX=748727 GN=pdp PE=3 SV=1	-2,602176402	0,025839628	CLJU_RS08925
CLJU_c18180	CLJU_c18180	D8GI19	SatD family (SatD) OS=Clostridium ljungdahlii (strain ATCC 55383 / DSM 13528 / PETC) OX=748727 GN=CLJU_c18180 PE=4 SV=1	0,718566619	0,616522542	CLJU_RS08930
CLJU_c18220	CLJU_c18220	D8GI23	Elp3/MiaA/NifB-like radical SAM core domain-containing protein OS=Clostridium ljungdahlii (strain ATCC 55383 / DSM 13528 / PETC) OX=748727 GN=CLJU_c18220 PE=4 SV=1	-0,195650115	0,819485347	CLJU_RS08950
CLJU_c18240	xylA	D8GI25	Xylose isomerase OS=Clostridium ljungdahlii (strain ATCC 55383 / DSM 13528 / PETC) OX=748727 GN=xylA PE=3 SV=1	-2,622533277	0,130177216	CLJU_RS08960
CLJU_c18250	xylB	D8GI26	Xylulose kinase OS=Clostridium ljungdahlii (strain ATCC 55383 / DSM 13528 / PETC) OX=748727 GN=xylB PE=3 SV=1	-0,628783433	0,179451398	CLJU_RS08965
CLJU_c18290	xylR	D8GI29	Predicted transcriptional regulator of the xylose operon, XylR OS=Clostridium ljungdahlii (strain ATCC 55383 / DSM 13528 / PETC) OX=748727 GN=xylR PE=3 SV=1	-0,463426427	0,175339523	CLJU_RS08980
CLJU_c18340	CLJU_c18340	D8GI34	Arylsulfotransferase (ASST) OS=Clostridium ljungdahlii (strain ATCC 55383 / DSM 13528 / PETC) OX=748727 GN=CLJU_c18340 PE=4 SV=1	2,652095274	0,011378507	CLJU_RS09005
CLJU_c18350	CLJU_c18350	D8GI35	Predicted ABC transporter, ATP-binding component OS=Clostridium ljungdahlii (strain ATCC 55383 / DSM 13528 / PETC) OX=748727 GN=CLJU_c18350 PE=4 SV=1	-1,982628793	0,020572059	CLJU_RS09010
CLJU_c18360	CLJU_c18360	D8GI36	Predicted ABC transporter, permease component OS=Clostridium ljungdahlii (strain ATCC 55383 / DSM 13528 / PETC) OX=748727 GN=CLJU_c18360 PE=4 SV=1	0,056832255	0,943201007	CLJU_RS09015
CLJU_c18430	CLJU_c18430	D8GI43	DUF5067 domain-containing protein OS=Clostridium ljungdahlii (strain ATCC 55383 / DSM 13528 / PETC) OX=748727 GN=CLJU_c18430 PE=4 SV=1	-0,602429272	0,223591833	CLJU_RS09050
CLJU_c18470	CLJU_c18470	D8GI47	Predicted iron-containing alcohol dehydrogenase OS=Clostridium ljungdahlii (strain ATCC 55383 / DSM 13528 / PETC) OX=748727 GN=CLJU_c18470 PE=4 SV=1	-1,296954442	0,004355392	CLJU_RS09070
CLJU_c18500	CLJU_c18500	D8GI50	Predicted methyl-accepting chemotaxis sensory transducer OS=Clostridium ljungdahlii (strain ATCC 55383 / DSM 13528 / PETC) OX=748727 GN=CLJU_c18500 PE=3 SV=1	0,701243666	0,269979129	CLJU_RS09085
CLJU_c18660	CLJU_c18660	D8GI66	Predicted cell wall binding protein OS=Clostridium ljungdahlii (strain ATCC 55383 / DSM 13528 / PETC) OX=748727 GN=CLJU_c18660 PE=4 SV=1	3,185223996	0,222229377	CLJU_RS09155
CLJU_c18670	CLJU_c18670	D8GI67	Predicted methyl-accepting chemotaxis protein OS=Clostridium ljungdahlii (strain ATCC 55383 / DSM 13528 / PETC) OX=748727 GN=CLJU_c18670 PE=3 SV=1	1,269863594	0,00043828	CLJU_RS09160
CLJU_c18690	CLJU_c18690	D8GI69	Conserved protein with a radical SAM domain OS=Clostridium ljungdahlii (strain ATCC 55383 / DSM 13528 / PETC) OX=748727 GN=CLJU_c18690 PE=4 SV=1	0,820185723	0,042786795	CLJU_RS09170
CLJU_c18700	CLJU_c18700	D8GI70	IrrE N-terminal-like domain-containing protein OS=Clostridium ljungdahlii (strain ATCC 55383 / DSM 13528 / PETC) OX=748727 GN=CLJU_c18700 PE=4 SV=1	-2,673427781	0,010337401	CLJU_RS09175
CLJU_c18710	CLJU_c18710	D8GI71	SbsA Ig-like domain-containing protein OS=Clostridium ljungdahlii (strain ATCC 55383 / DSM 13528 / PETC) OX=748727 GN=CLJU_c18710 PE=4 SV=1	-2,607329998	0,081088651
CLJU_c18800	CLJU_c18800	D8GI80	Uncharacterized protein OS=Clostridium ljungdahlii (strain ATCC 55383 / DSM 13528 / PETC) OX=748727 GN=CLJU_c18800 PE=4 SV=1	-1,321782111	0,00755006	CLJU_RS09220
CLJU_c18850	CLJU_c18850	D8GI85	Stage 0 sporulation protein A homolog OS=Clostridium ljungdahlii (strain ATCC 55383 / DSM 13528 / PETC) OX=748727 GN=CLJU_c18850 PE=4 SV=1	-0,432960845	0,035468076	CLJU_RS09240
CLJU_c18860	CLJU_c18860	D8GI86	Putative CheC-like chemotaxis protein OS=Clostridium ljungdahlii (strain ATCC 55383 / DSM 13528 / PETC) OX=748727 GN=CLJU_c18860 PE=4 SV=1	-0,253113738	0,45712905	CLJU_RS09245
CLJU_c18900	CLJU_c18900	D8GI90	Predicted ABC-type transporter, transmembrane component OS=Clostridium ljungdahlii (strain ATCC 55383 / DSM 13528 / PETC) OX=748727 GN=CLJU_c18900 PE=4 SV=1	-1,780255339	0,013625292	CLJU_RS09265
CLJU_c18910	CLJU_c18910	D8GI91	Predicted ABC-type transporter, ATPase and permease component OS=Clostridium ljungdahlii (strain ATCC 55383 / DSM 13528 / PETC) OX=748727 GN=CLJU_c18910 PE=4 SV=1	-0,255970439	0,433736275	CLJU_RS09270
CLJU_c18930	CLJU_c18930	D8GI93	Predicted regulatory protein OS=Clostridium ljungdahlii (strain ATCC 55383 / DSM 13528 / PETC) OX=748727 GN=CLJU_c18930 PE=4 SV=1	0,249397339	0,433716656	CLJU_RS21615
CLJU_c19030	ggt	D8GIA3	Glutathione hydrolase proenzyme OS=Clostridium ljungdahlii (strain ATCC 55383 / DSM 13528 / PETC) OX=748727 GN=ggt PE=3 SV=1	1,891467742	0,036379569	CLJU_RS09330
CLJU_c19050	CLJU_c19050	D8GIA5	Oligoendopeptidase F OS=Clostridium ljungdahlii (strain ATCC 55383 / DSM 13528 / PETC) OX=748727 GN=CLJU_c19050 PE=3 SV=1	0,140522399	0,227713763	CLJU_RS09340
CLJU_c19090	CLJU_c19090	D8GIA9	Uroporphyrinogen decarboxylase related protein OS=Clostridium ljungdahlii (strain ATCC 55383 / DSM 13528 / PETC) OX=748727 GN=CLJU_c19090 PE=4 SV=1	0,132708347	0,696078417	CLJU_RS09360
CLJU_c19100	hemE	D8GIB0	Uroporphyrinogen decarboxylase (URU-D) OS=Clostridium ljungdahlii (strain ATCC 55383 / DSM 13528 / PETC) OX=748727 GN=hemE PE=4 SV=1	-0,432573652	0,560635484	CLJU_RS09365
CLJU_c19110	CLJU_c19110	D8GIB1	Predicted cobalamin B12-binding protein OS=Clostridium ljungdahlii (strain ATCC 55383 / DSM 13528 / PETC) OX=748727 GN=CLJU_c19110 PE=4 SV=1	-0,46889428	0,327663442	CLJU_RS09370
CLJU_c19120	CLJU_c19120	D8GIB2	Uroporphyrinogen decarboxylase related protein OS=Clostridium ljungdahlii (strain ATCC 55383 / DSM 13528 / PETC) OX=748727 GN=CLJU_c19120 PE=4 SV=1	3,233787428	0,032262784	CLJU_RS09375
CLJU_c19150	CLJU_c19150	D8GIB5	DUF2179 domain-containing protein OS=Clostridium ljungdahlii (strain ATCC 55383 / DSM 13528 / PETC) OX=748727 GN=CLJU_c19150 PE=4 SV=1	0,427610354	0,182982992	CLJU_RS09390
CLJU_c19210	CLJU_c19210	D8GIQ8	Putative iron-sulfur cluster binding protein OS=Clostridium ljungdahlii (strain ATCC 55383 / DSM 13528 / PETC) OX=748727 GN=CLJU_c19210 PE=4 SV=1	-1,2695013	0,0194242	CLJU_RS09410
CLJU_c19220	CLJU_c19220	D8GIQ9	Predicted nucleoside transporter family protein OS=Clostridium ljungdahlii (strain ATCC 55383 / DSM 13528 / PETC) OX=748727 GN=CLJU_c19220 PE=3 SV=1	-2,937923983	0,212037965	CLJU_RS09415
CLJU_c19230	CLJU_c19230	D8GIR0	Cytosine deaminase OS=Clostridium ljungdahlii (strain ATCC 55383 / DSM 13528 / PETC) OX=748727 GN=CLJU_c19230 PE=4 SV=1	1,227130184	0,274245044	CLJU_RS09420
CLJU_c19240	CLJU_c19240	D8GIR1	Immunity protein 22 OS=Clostridium ljungdahlii (strain ATCC 55383 / DSM 13528 / PETC) OX=748727 GN=CLJU_c19240 PE=4 SV=1	0,416474875	0,515530593	CLJU_RS09425
CLJU_c19280	CLJU_c19280	D8GIR5	Glycerate dehydrogenase OS=Clostridium ljungdahlii (strain ATCC 55383 / DSM 13528 / PETC) OX=748727 GN=CLJU_c19280 PE=3 SV=1	-1,60584792	0,000264198	CLJU_RS09445
CLJU_c19290	pepT	D8GIR6	Peptidase T OS=Clostridium ljungdahlii (strain ATCC 55383 / DSM 13528 / PETC) OX=748727 GN=pepT PE=3 SV=1	-2,445863481	0,02906674	CLJU_RS09450
CLJU_c19310	pepT	D8GIR8	Peptidase T OS=Clostridium ljungdahlii (strain ATCC 55383 / DSM 13528 / PETC) OX=748727 GN=pepT PE=3 SV=1	0,609561552	0,057721398	CLJU_RS09460
CLJU_c19340	CLJU_c19340	D8GIS1	Predicted signal transduction protein OS=Clostridium ljungdahlii (strain ATCC 55383 / DSM 13528 / PETC) OX=748727 GN=CLJU_c19340 PE=4 SV=1	2,142374195	0,076181933	CLJU_RS09475
CLJU_c19400	CLJU_c19400	D8GIS7	Predicted transcriptional regulator OS=Clostridium ljungdahlii (strain ATCC 55383 / DSM 13528 / PETC) OX=748727 GN=CLJU_c19400 PE=4 SV=1	2,773343752	0,029820015	CLJU_RS09505
CLJU_c19410	fur4	D8GIS8	Ferric uptake regulation protein OS=Clostridium ljungdahlii (strain ATCC 55383 / DSM 13528 / PETC) OX=748727 GN=fur4 PE=3 SV=1	-3,187952045	0,000743441	CLJU_RS09510
CLJU_c19420	CLJU_c19420	D8GIS9	Putative epimerase OS=Clostridium ljungdahlii (strain ATCC 55383 / DSM 13528 / PETC) OX=748727 GN=CLJU_c19420 PE=3 SV=1	0,343781222	0,217201857	CLJU_RS09515
CLJU_c19480	CLJU_c19480	D8GIT5	Putative flavin reductase-like protein with rubredoxin domain OS=Clostridium ljungdahlii (strain ATCC 55383 / DSM 13528 / PETC) OX=748727 GN=CLJU_c19480 PE=3 SV=1	0,574566554	0,158663331	CLJU_RS09545
CLJU_c19490	ftn	D8GIT6	Ferritin OS=Clostridium ljungdahlii (strain ATCC 55383 / DSM 13528 / PETC) OX=748727 GN=ftn PE=3 SV=1	-0,293090148	0,639827674	CLJU_RS09550
CLJU_c19510	CLJU_c19510	D8GIT8	NAD(+) diphosphatase OS=Clostridium ljungdahlii (strain ATCC 55383 / DSM 13528 / PETC) OX=748727 GN=CLJU_c19510 PE=4 SV=1	0,117034176	0,760891031	CLJU_RS09560
CLJU_c19570	CLJU_c19570	D8GIU4	Predicted flavodoxin OS=Clostridium ljungdahlii (strain ATCC 55383 / DSM 13528 / PETC) OX=748727 GN=CLJU_c19570 PE=4 SV=1	-0,523204128	0,130121897	CLJU_RS09590
CLJU_c19590	CLJU_c19590	D8GIU6	Predicted transcriptional regulators containing a DNA-binding HTH domain and an aminotransferase domain OS=Clostridium ljungdahlii (strain ATCC 55383 / DSM 13528 / PETC) OX=748727 GN=CLJU_c19590 PE=4 SV=1	0,504491001	0,08978881	CLJU_RS09600
CLJU_c19600	CLJU_c19600	D8GIU7	Predicted transcriptional regulators containing a DNA-binding HTH domain and an aminotransferase domain OS=Clostridium ljungdahlii (strain ATCC 55383 / DSM 13528 / PETC) OX=748727 GN=CLJU_c19600 PE=3 SV=1	2,564778995	0,114158854	CLJU_RS09605
CLJU_c19610	CLJU_c19610	D8GIU8	Putative membrane peptidase OS=Clostridium ljungdahlii (strain ATCC 55383 / DSM 13528 / PETC) OX=748727 GN=CLJU_c19610 PE=3 SV=1	-2,786561287	0,031810743	CLJU_RS09610
CLJU_c19620	CLJU_c19620	D8GIU9	Chromosome partition protein Smc OS=Clostridium ljungdahlii (strain ATCC 55383 / DSM 13528 / PETC) OX=748727 GN=CLJU_c19620 PE=4 SV=1	2,51174942	0,022294729	CLJU_RS09615
CLJU_c19640	CLJU_c19640	D8GIV1	Stage 0 sporulation protein A homolog OS=Clostridium ljungdahlii (strain ATCC 55383 / DSM 13528 / PETC) OX=748727 GN=CLJU_c19640 PE=4 SV=1	0,159360381	0,762886258	CLJU_RS09625
CLJU_c19750	CLJU_c19750	D8GIW2	FIST N domain protein OS=Clostridium ljungdahlii (strain ATCC 55383 / DSM 13528 / PETC) OX=748727 GN=CLJU_c19750 PE=4 SV=1	-2,192706103	0,000130627	CLJU_RS09680
CLJU_c19760	CLJU_c19760	D8GIW3	Stage 0 sporulation protein A homolog OS=Clostridium ljungdahlii (strain ATCC 55383 / DSM 13528 / PETC) OX=748727 GN=CLJU_c19760 PE=4 SV=1	-2,21163944	0,00109984	CLJU_RS09685
CLJU_c19770	htpG	D8GIW4	Chaperone protein HtpG OS=Clostridium ljungdahlii (strain ATCC 55383 / DSM 13528 / PETC) OX=748727 GN=htpG PE=3 SV=1	-0,798870426	0,066595686	CLJU_RS09690
CLJU_c19830	CLJU_c19830	D8GIX0	YbaK/aminoacyl-tRNA synthetase-associated domain-containing protein OS=Clostridium ljungdahlii (strain ATCC 55383 / DSM 13528 / PETC) OX=748727 GN=CLJU_c19830 PE=3 SV=1	2,424403981	0,428413877	CLJU_RS09720
CLJU_c19850	CLJU_c19850	D8GIX2	Predicted glyoxalase OS=Clostridium ljungdahlii (strain ATCC 55383 / DSM 13528 / PETC) OX=748727 GN=CLJU_c19850 PE=4 SV=1	0,120813419	0,737702425	CLJU_RS09730
CLJU_c19870	CLJU_c19870	D8GIX4	UPF0597 protein CLJU_c19870 OS=Clostridium ljungdahlii (strain ATCC 55383 / DSM 13528 / PETC) OX=748727 GN=CLJU_c19870 PE=3 SV=1	-0,097637358	0,887886819	CLJU_RS09740
CLJU_c19880	CLJU_c19880	D8GIX5	Predicted transcriptional regulator, GntR family OS=Clostridium ljungdahlii (strain ATCC 55383 / DSM 13528 / PETC) OX=748727 GN=CLJU_c19880 PE=4 SV=1	0,180212884	0,606709084	CLJU_RS09745
CLJU_c19930	wcaG	D8GIY0	Putative Nucleoside-diphosphate-sugar epimerase, WcaG OS=Clostridium ljungdahlii (strain ATCC 55383 / DSM 13528 / PETC) OX=748727 GN=wcaG PE=4 SV=1	-2,231014642	0,00756472	CLJU_RS09770
CLJU_c19950	CLJU_c19950	D8GIY2	DUF2225 domain-containing protein OS=Clostridium ljungdahlii (strain ATCC 55383 / DSM 13528 / PETC) OX=748727 GN=CLJU_c19950 PE=4 SV=1	0,195591396	0,671571927	CLJU_RS09780
CLJU_c19970	CLJU_c19970	D8GIY4	Predicted methyl-accepting chemotaxis protein OS=Clostridium ljungdahlii (strain ATCC 55383 / DSM 13528 / PETC) OX=748727 GN=CLJU_c19970 PE=3 SV=1	1,227243503	0,026475785	CLJU_RS09790
CLJU_c19980	CLJU_c19980	D8GIY5	Predicted ADP-ribosylglycohydrolase OS=Clostridium ljungdahlii (strain ATCC 55383 / DSM 13528 / PETC) OX=748727 GN=CLJU_c19980 PE=4 SV=1	6,006867147	0,214672694	CLJU_RS09795
CLJU_c19990	CLJU_c19990	D8GIY6	Predicted dehydrogenase OS=Clostridium ljungdahlii (strain ATCC 55383 / DSM 13528 / PETC) OX=748727 GN=CLJU_c19990 PE=3 SV=1	0,401101313	0,583659226	CLJU_RS09800
CLJU_c20000	CLJU_c20000	D8GIY7	Putative NAD(P)H nitroreductase OS=Clostridium ljungdahlii (strain ATCC 55383 / DSM 13528 / PETC) OX=748727 GN=CLJU_c20000 PE=3 SV=1	0,406380952	0,121916473	CLJU_RS09805
CLJU_c20010	CLJU_c20010	D8GIY8	Uncharacterized protein OS=Clostridium ljungdahlii (strain ATCC 55383 / DSM 13528 / PETC) OX=748727 GN=CLJU_c20010 PE=4 SV=1	0,385851538	0,008646646	CLJU_RS09810
CLJU_c20020	CLJU_c20020	D8GIY9	Uncharacterized protein OS=Clostridium ljungdahlii (strain ATCC 55383 / DSM 13528 / PETC) OX=748727 GN=CLJU_c20020 PE=4 SV=1	-0,353545457	0,588299992	CLJU_RS09815
CLJU_c20030	CLJU_c20030	D8GIZ0	Fe-S-cluster-containing hydrogenase component OS=Clostridium ljungdahlii (strain ATCC 55383 / DSM 13528 / PETC) OX=748727 GN=CLJU_c20030 PE=4 SV=1	1,435921738	0,009638575	CLJU_RS09820
CLJU_c20040	fdhA	D8GIZ1	Predicted formate dehydrogenase, alpha subunit OS=Clostridium ljungdahlii (strain ATCC 55383 / DSM 13528 / PETC) OX=748727 GN=fdhA PE=4 SV=1	-0,091085331	0,6665899	CLJU_RS09825
CLJU_c20050	CLJU_c20050	D8GIZ2	Predicted MoaD/ThiS domain protein OS=Clostridium ljungdahlii (strain ATCC 55383 / DSM 13528 / PETC) OX=748727 GN=CLJU_c20050 PE=4 SV=1	0,163081822	0,586112208	CLJU_RS09835
CLJU_c20060	CLJU_c20060	D8GIZ3	Predicted dinucleotide-utilizing enzymes involved in molybdopterin and thiamine biosynthesis OS=Clostridium ljungdahlii (strain ATCC 55383 / DSM 13528 / PETC) OX=748727 GN=CLJU_c20060 PE=4 SV=1	1,441389885	0,003045934	CLJU_RS09840
CLJU_c20090	CLJU_c20090	D8GIZ6	Predicted iron(III) ABC transporter, solute-binding protein OS=Clostridium ljungdahlii (strain ATCC 55383 / DSM 13528 / PETC) OX=748727 GN=CLJU_c20090 PE=3 SV=1	-1,690112447	0,007270048	CLJU_RS09855
CLJU_c20110	CLJU_c20110	D8GIZ8	Predicted tungsten-containing aldehyde ferredoxin oxidoreductase OS=Clostridium ljungdahlii (strain ATCC 55383 / DSM 13528 / PETC) OX=748727 GN=CLJU_c20110 PE=3 SV=1	-0,259981205	0,068931765	CLJU_RS09865
CLJU_c20140	CLJU_c20140	D8GJ01	Predicted ABC transport system, periplasmic component OS=Clostridium ljungdahlii (strain ATCC 55383 / DSM 13528 / PETC) OX=748727 GN=CLJU_c20140 PE=4 SV=1	0,821072507	0,269061838	CLJU_RS09880
CLJU_c20170	CLJU_c20170	D8GJ04	Molybdopterin molybdenumtransferase OS=Clostridium ljungdahlii (strain ATCC 55383 / DSM 13528 / PETC) OX=748727 GN=CLJU_c20170 PE=3 SV=1	-0,595563559	0,192946698	CLJU_RS09895
CLJU_c20180	CLJU_c20180	D8GJ05	Molybdopterin molybdenumtransferase OS=Clostridium ljungdahlii (strain ATCC 55383 / DSM 13528 / PETC) OX=748727 GN=CLJU_c20180 PE=3 SV=1	0,171508949	0,392905217	CLJU_RS09900
CLJU_c20210	CLJU_c20210	D8GJ08	Predicted tungsten-containing aldehyde ferredoxin oxidoreductase OS=Clostridium ljungdahlii (strain ATCC 55383 / DSM 13528 / PETC) OX=748727 GN=CLJU_c20210 PE=3 SV=1	1,987948394	0,001088458	CLJU_RS09915
CLJU_c20220	CLJU_c20220	D8GJ09	Predicted MoaD/ThiS domain protein OS=Clostridium ljungdahlii (strain ATCC 55383 / DSM 13528 / PETC) OX=748727 GN=CLJU_c20220 PE=4 SV=1	1,916313042	0,008968632	CLJU_RS09920
CLJU_c20230	thiF	D8GJ10	Predicted dinucleotide-utilizing enzymes involved in molybdopterin and thiamine biosynthesis, ThiF OS=Clostridium ljungdahlii (strain ATCC 55383 / DSM 13528 / PETC) OX=748727 GN=thiF PE=4 SV=1	1,65861832	0,025324107	CLJU_RS09925
CLJU_c20270	nfo	D8GJ14	Probable endonuclease 4 OS=Clostridium ljungdahlii (strain ATCC 55383 / DSM 13528 / PETC) OX=748727 GN=nfo PE=3 SV=1	-3,883602121	0,059207774	CLJU_RS09945
CLJU_c20290	CLJU_c20290	D8GJ16	Predicted Iron only hydrogenase large subunit OS=Clostridium ljungdahlii (strain ATCC 55383 / DSM 13528 / PETC) OX=748727 GN=CLJU_c20290 PE=4 SV=1	-0,431301246	0,350558487	CLJU_RS09955
CLJU_c20310	sbcD	D8GJ18	Nuclease SbcCD subunit D OS=Clostridium ljungdahlii (strain ATCC 55383 / DSM 13528 / PETC) OX=748727 GN=sbcD PE=3 SV=1	0,043712426	0,929178654	CLJU_RS09965
CLJU_c20320	sbcCD	D8GJ19	Nuclease SbcCD subunit C OS=Clostridium ljungdahlii (strain ATCC 55383 / DSM 13528 / PETC) OX=748727 GN=sbcCD PE=3 SV=1	2,072832866	0,202836552	CLJU_RS09970
CLJU_c20330	etfB2	D8GJ20	Electron transfer flavoprotein small subunit OS=Clostridium ljungdahlii (strain ATCC 55383 / DSM 13528 / PETC) OX=748727 GN=etfB2 PE=4 SV=1	-1,433202874	0,028646854	CLJU_RS09975
CLJU_c20340	etfA2	D8GJ21	Predicted electron transfer flavoprotein, alpha subunit OS=Clostridium ljungdahlii (strain ATCC 55383 / DSM 13528 / PETC) OX=748727 GN=etfA2 PE=3 SV=1	-0,68818007	0,194570405	CLJU_RS09980
CLJU_c20350	CLJU_c20350	D8GJ22	Predicted FAD/FMN-containing dehydrogenase OS=Clostridium ljungdahlii (strain ATCC 55383 / DSM 13528 / PETC) OX=748727 GN=CLJU_c20350 PE=4 SV=1	-3,425545836	0,001913948	CLJU_RS09985
CLJU_c20360	CLJU_c20360	D8GJ23	2-dehydropantoate 2-reductase OS=Clostridium ljungdahlii (strain ATCC 55383 / DSM 13528 / PETC) OX=748727 GN=CLJU_c20360 PE=3 SV=1	-1,288515633	0,013288585	CLJU_RS09990
CLJU_c20370	CLJU_c20370	D8GJ24	Predicted transcriptional regulator containing a ferredoxin domain OS=Clostridium ljungdahlii (strain ATCC 55383 / DSM 13528 / PETC) OX=748727 GN=CLJU_c20370 PE=3 SV=1	-0,525057315	0,01180731	CLJU_RS09995
CLJU_c20390	ilvC2	D8GJ26	Ketol-acid reductoisomerase (NADP(+)) OS=Clostridium ljungdahlii (strain ATCC 55383 / DSM 13528 / PETC) OX=748727 GN=ilvC2 PE=3 SV=1	-0,186020295	0,29589868	CLJU_RS10005
CLJU_c20410	ilvD	D8GJ28	Dihydroxy-acid dehydratase OS=Clostridium ljungdahlii (strain ATCC 55383 / DSM 13528 / PETC) OX=748727 GN=ilvD PE=3 SV=1	-0,202027781	0,298929169	CLJU_RS10015
CLJU_c20420	ilvI	D8GJ29	Acetolactate synthase OS=Clostridium ljungdahlii (strain ATCC 55383 / DSM 13528 / PETC) OX=748727 GN=ilvI PE=3 SV=1	0,111650616	0,741596932	CLJU_RS10020
CLJU_c20430	ilvH	D8GJ30	Acetolactate synthase small subunit OS=Clostridium ljungdahlii (strain ATCC 55383 / DSM 13528 / PETC) OX=748727 GN=ilvH PE=3 SV=1	0,525222897	0,214853207	CLJU_RS10025
CLJU_c20450	accC1	D8GJ32	Biotin carboxylase OS=Clostridium ljungdahlii (strain ATCC 55383 / DSM 13528 / PETC) OX=748727 GN=accC1 PE=4 SV=1	0,572665522	0,046581095	CLJU_RS10035
CLJU_c20460	CLJU_c20460	D8GJ33	Predicted transcriptional regulator OS=Clostridium ljungdahlii (strain ATCC 55383 / DSM 13528 / PETC) OX=748727 GN=CLJU_c20460 PE=4 SV=1	-0,861806698	0,185855618	CLJU_RS10040
CLJU_c20480	CLJU_c20480	D8GJ35	Allophanate hydrolase subunit 1 OS=Clostridium ljungdahlii (strain ATCC 55383 / DSM 13528 / PETC) OX=748727 GN=CLJU_c20480 PE=4 SV=1	0,59891755	0,114561942	CLJU_RS10050
CLJU_c20510	CLJU_c20510	D8GJ38	LamB/YcsF family protein OS=Clostridium ljungdahlii (strain ATCC 55383 / DSM 13528 / PETC) OX=748727 GN=CLJU_c20510 PE=4 SV=1	1,122599277	0,050078929	CLJU_RS10065
CLJU_c20530	CLJU_c20530	D8GJF4	Sodium/proline symporter OS=Clostridium ljungdahlii (strain ATCC 55383 / DSM 13528 / PETC) OX=748727 GN=CLJU_c20530 PE=3 SV=1	0,021324665	0,90743228	CLJU_RS10075
CLJU_c20540	CLJU_c20540	D8GJF5	Metal-binding protein OS=Clostridium ljungdahlii (strain ATCC 55383 / DSM 13528 / PETC) OX=748727 GN=CLJU_c20540 PE=4 SV=1	-0,663789081	0,000330013	CLJU_RS10080
CLJU_c20560	CLJU_c20560	D8GJF7	Putative corrinoid protein OS=Clostridium ljungdahlii (strain ATCC 55383 / DSM 13528 / PETC) OX=748727 GN=CLJU_c20560 PE=4 SV=1	1,541840315	0,021611439	CLJU_RS10095
CLJU_c20570	CLJU_c20570	D8GJF8	Putative Uroporphyrinogen-III decarboxylase-like protein OS=Clostridium ljungdahlii (strain ATCC 55383 / DSM 13528 / PETC) OX=748727 GN=CLJU_c20570 PE=4 SV=1	-0,470163126	0,098201021	CLJU_RS10100
CLJU_c20580	CLJU_c20580	D8GJF9	Putative Uroporphyrinogen-III decarboxylase-like protein OS=Clostridium ljungdahlii (strain ATCC 55383 / DSM 13528 / PETC) OX=748727 GN=CLJU_c20580 PE=4 SV=1	2,137325674	0,014910253	CLJU_RS10105
CLJU_c20590	CLJU_c20590	D8GJG0	Fructose-specific PTS (Phosphotransferase system) system enzyme IIABC component OS=Clostridium ljungdahlii (strain ATCC 55383 / DSM 13528 / PETC) OX=748727 GN=CLJU_c20590 PE=4 SV=1	2,291967722	0,032956558	CLJU_RS10110
CLJU_c20600	CLJU_c20600	D8GJG1	Tagatose-6-phosphate kinase OS=Clostridium ljungdahlii (strain ATCC 55383 / DSM 13528 / PETC) OX=748727 GN=CLJU_c20600 PE=3 SV=1	3,156024982	0,002798553	CLJU_RS10115
CLJU_c20610	CLJU_c20610	D8GJG2	Predicted transcriptional regulator, DeoR family OS=Clostridium ljungdahlii (strain ATCC 55383 / DSM 13528 / PETC) OX=748727 GN=CLJU_c20610 PE=4 SV=1	-0,699912829	0,132324858	CLJU_RS10120
CLJU_c20620	metH4	D8GJG3	Methionine synthase OS=Clostridium ljungdahlii (strain ATCC 55383 / DSM 13528 / PETC) OX=748727 GN=metH4 PE=3 SV=1	0,445535236	0,1524922	CLJU_RS10125
CLJU_c20630	CLJU_c20630	D8GJG4	DUF1638 domain-containing protein OS=Clostridium ljungdahlii (strain ATCC 55383 / DSM 13528 / PETC) OX=748727 GN=CLJU_c20630 PE=4 SV=1	-1,395972395	0,043353815	CLJU_RS10130
CLJU_c20640	cobW	D8GJG5	CobW-like protein with a nucleotide-binding domain OS=Clostridium ljungdahlii (strain ATCC 55383 / DSM 13528 / PETC) OX=748727 GN=cobW PE=4 SV=1	0,915258964	0,176432071	CLJU_RS10135
CLJU_c20650	CLJU_c20650	D8GJG6	Uncharacterized protein OS=Clostridium ljungdahlii (strain ATCC 55383 / DSM 13528 / PETC) OX=748727 GN=CLJU_c20650 PE=4 SV=1	-0,031291392	0,941474062	CLJU_RS10140
CLJU_c20660	CLJU_c20660	D8GJG7	Metal-binding protein OS=Clostridium ljungdahlii (strain ATCC 55383 / DSM 13528 / PETC) OX=748727 GN=CLJU_c20660 PE=4 SV=1	-1,443989192	0,00040669	CLJU_RS10145
CLJU_c20670	CLJU_c20670	D8GJG8	Putative corrinoid protein OS=Clostridium ljungdahlii (strain ATCC 55383 / DSM 13528 / PETC) OX=748727 GN=CLJU_c20670 PE=4 SV=1	-0,36503806	0,305522682	CLJU_RS10150
CLJU_c20680	CLJU_c20680	D8GJG9	Putative Uroporphyrinogen-III decarboxylase-like protein OS=Clostridium ljungdahlii (strain ATCC 55383 / DSM 13528 / PETC) OX=748727 GN=CLJU_c20680 PE=4 SV=1	-0,373394251	0,319943813	CLJU_RS10155
CLJU_c20710	CLJU_c20710	D8GJH2	Putative Uroporphyrinogen-III decarboxylase-like protein OS=Clostridium ljungdahlii (strain ATCC 55383 / DSM 13528 / PETC) OX=748727 GN=CLJU_c20710 PE=4 SV=1	-1,141339441	0,040211099	CLJU_RS10170
CLJU_c20720	CLJU_c20720	D8GJH3	2Fe-2S ferredoxin-type domain-containing protein OS=Clostridium ljungdahlii (strain ATCC 55383 / DSM 13528 / PETC) OX=748727 GN=CLJU_c20720 PE=4 SV=1	-0,267931537	0,255395315	CLJU_RS10175
CLJU_c20730	CLJU_c20730	D8GJH4	Putative transcriptional regulator protein OS=Clostridium ljungdahlii (strain ATCC 55383 / DSM 13528 / PETC) OX=748727 GN=CLJU_c20730 PE=3 SV=1	0,973278254	0,044599379	CLJU_RS10180
CLJU_c20740	CLJU_c20740	D8GJH5	Putative corrinoid protein OS=Clostridium ljungdahlii (strain ATCC 55383 / DSM 13528 / PETC) OX=748727 GN=CLJU_c20740 PE=4 SV=1	-0,092261017	0,512378347	CLJU_RS10185
CLJU_c20750	punA	D8GJH6	Purine nucleoside phosphorylase OS=Clostridium ljungdahlii (strain ATCC 55383 / DSM 13528 / PETC) OX=748727 GN=punA PE=3 SV=1	-0,723539794	0,091453558	CLJU_RS10190
CLJU_c20760	infC	D8GJH7	Translation initiation factor IF-3 OS=Clostridium ljungdahlii (strain ATCC 55383 / DSM 13528 / PETC) OX=748727 GN=infC PE=3 SV=1	-0,245848779	0,26168645	CLJU_RS10195
CLJU_c20770	CLJU_c20770	D8GJH8	Stage 0 sporulation protein A homolog OS=Clostridium ljungdahlii (strain ATCC 55383 / DSM 13528 / PETC) OX=748727 GN=CLJU_c20770 PE=4 SV=1	0,182528377	0,268848564	CLJU_RS10200
CLJU_c20810	CLJU_c20810	D8GJI2	Transcriptional regulator/sugar kinase OS=Clostridium ljungdahlii (strain ATCC 55383 / DSM 13528 / PETC) OX=748727 GN=CLJU_c20810 PE=3 SV=1	-1,04994785	0,001922335	CLJU_RS10220
CLJU_c20850	cysS	D8GJI6	Cysteine--tRNA ligase OS=Clostridium ljungdahlii (strain ATCC 55383 / DSM 13528 / PETC) OX=748727 GN=cysS PE=3 SV=1	-1,046687972	0,1098845	CLJU_RS10240
CLJU_c20870	CLJU_c20870	D8GJI8	Protein Ves OS=Clostridium ljungdahlii (strain ATCC 55383 / DSM 13528 / PETC) OX=748727 GN=CLJU_c20870 PE=4 SV=1	-0,307900681	0,320080559	CLJU_RS10250
CLJU_c20970	CLJU_c20970	D8GJJ6	Pyruvate kinase OS=Clostridium ljungdahlii (strain ATCC 55383 / DSM 13528 / PETC) OX=748727 GN=CLJU_c20970 PE=4 SV=1	-1,339119371	0,361978938	CLJU_RS10295
CLJU_c21020	CLJU_c21020	D8GJK1	Uncharacterized protein OS=Clostridium ljungdahlii (strain ATCC 55383 / DSM 13528 / PETC) OX=748727 GN=CLJU_c21020 PE=4 SV=1	-1,173307593	0,114844115	CLJU_RS10320
CLJU_c21030	lexA	D8GJK2	LexA repressor OS=Clostridium ljungdahlii (strain ATCC 55383 / DSM 13528 / PETC) OX=748727 GN=lexA PE=3 SV=1	-0,063174196	0,827734646	CLJU_RS10325
CLJU_c21050	CLJU_c21050	D8GJK4	Predicted transcriptional regulator, Lrp family OS=Clostridium ljungdahlii (strain ATCC 55383 / DSM 13528 / PETC) OX=748727 GN=CLJU_c21050 PE=4 SV=1	0,646318346	0,306617943	CLJU_RS10335
CLJU_c21060	CLJU_c21060	D8GJK5	Predicted methyltransferase MtaA/CmuA family OS=Clostridium ljungdahlii (strain ATCC 55383 / DSM 13528 / PETC) OX=748727 GN=CLJU_c21060 PE=4 SV=1	-1,994180347	0,020588298	CLJU_RS10340
CLJU_c21070	CLJU_c21070	D8GJK6	Putative Uroporphyrinogen decarboxylase/methylcobalamin:coenzyme M methyltransferase OS=Clostridium ljungdahlii (strain ATCC 55383 / DSM 13528 / PETC) OX=748727 GN=CLJU_c21070 PE=4 SV=1	1,685578155	0,194722844	CLJU_RS10345
CLJU_c21080	CLJU_c21080	D8GJK7	Predicted cobalamin B12-binding protein OS=Clostridium ljungdahlii (strain ATCC 55383 / DSM 13528 / PETC) OX=748727 GN=CLJU_c21080 PE=4 SV=1	0,932662465	0,078877275	CLJU_RS10350
CLJU_c21100	CLJU_c21100	D8GJK9	Putative 2-hydroxyglutaryl-CoA dehydratase, D-component OS=Clostridium ljungdahlii (strain ATCC 55383 / DSM 13528 / PETC) OX=748727 GN=CLJU_c21100 PE=3 SV=1	-1,361374723	0,001387219	CLJU_RS10360
CLJU_c21110	CLJU_c21110	D8GJL0	Predicted uroporphyrinogen-III decarboxylase OS=Clostridium ljungdahlii (strain ATCC 55383 / DSM 13528 / PETC) OX=748727 GN=CLJU_c21110 PE=4 SV=1	0,601516362	0,280366895	CLJU_RS10365
CLJU_c21150	CLJU_c21150	D8GJL4	YbaK/aminoacyl-tRNA synthetase-associated domain-containing protein OS=Clostridium ljungdahlii (strain ATCC 55383 / DSM 13528 / PETC) OX=748727 GN=CLJU_c21150 PE=4 SV=1	-0,785739862	0,035742361	CLJU_RS10385
CLJU_c21160	CLJU_c21160	D8GJL5	DUF4829 domain-containing protein OS=Clostridium ljungdahlii (strain ATCC 55383 / DSM 13528 / PETC) OX=748727 GN=CLJU_c21160 PE=4 SV=1	1,28911823	0,003941563	CLJU_RS10390
CLJU_c21190	CLJU_c21190	D8GJL8	Putative NADH:flavin oxidoreductase OS=Clostridium ljungdahlii (strain ATCC 55383 / DSM 13528 / PETC) OX=748727 GN=CLJU_c21190 PE=3 SV=1	-0,091692833	0,518306152	CLJU_RS10405
CLJU_c21200	CLJU_c21200	D8GJL9	Predicted aluminum resistance protein OS=Clostridium ljungdahlii (strain ATCC 55383 / DSM 13528 / PETC) OX=748727 GN=CLJU_c21200 PE=4 SV=1	-0,725141218	0,116066292	CLJU_RS10410
CLJU_c21210	hfq	D8GJM0	RNA-binding protein Hfq OS=Clostridium ljungdahlii (strain ATCC 55383 / DSM 13528 / PETC) OX=748727 GN=hfq PE=3 SV=1	-0,058997891	0,794052317	CLJU_RS10415
CLJU_c21230	mutL1	D8GJM2	DNA mismatch repair protein MutL OS=Clostridium ljungdahlii (strain ATCC 55383 / DSM 13528 / PETC) OX=748727 GN=mutL1 PE=3 SV=1	0,749871219	0,192562088	CLJU_RS10425
CLJU_c21240	mutS1	D8GJM3	DNA mismatch repair protein MutS OS=Clostridium ljungdahlii (strain ATCC 55383 / DSM 13528 / PETC) OX=748727 GN=mutS1 PE=3 SV=1	-0,413796375	0,38510856	CLJU_RS10430
CLJU_c21250	miaB	D8GJM4	tRNA-2-methylthio-N(6)-dimethylallyladenosine synthase OS=Clostridium ljungdahlii (strain ATCC 55383 / DSM 13528 / PETC) OX=748727 GN=miaB PE=3 SV=1	-1,180310971	0,010759608	CLJU_RS10435
CLJU_c21270	CLJU_c21270	D8GJM6	Predicted Aminotransferase, class I and II family OS=Clostridium ljungdahlii (strain ATCC 55383 / DSM 13528 / PETC) OX=748727 GN=CLJU_c21270 PE=4 SV=1	-1,462485779	0,000199233	CLJU_RS10445
CLJU_c21290	aspC2	D8GJM8	Aminotransferase OS=Clostridium ljungdahlii (strain ATCC 55383 / DSM 13528 / PETC) OX=748727 GN=aspC2 PE=3 SV=1	-0,613469165	0,002732188	CLJU_RS10450
CLJU_c21310	speH	D8GJN0	S-adenosylmethionine decarboxylase proenzyme OS=Clostridium ljungdahlii (strain ATCC 55383 / DSM 13528 / PETC) OX=748727 GN=speH PE=3 SV=1	0,672634631	0,243073148	CLJU_RS10460
CLJU_c21320	ispH	D8GJN1	4-hydroxy-3-methylbut-2-enyl diphosphate reductase OS=Clostridium ljungdahlii (strain ATCC 55383 / DSM 13528 / PETC) OX=748727 GN=ispH PE=3 SV=1	-0,558973015	0,093933668	CLJU_RS10465
CLJU_c21330	cmk	D8GJN2	Cytidylate kinase OS=Clostridium ljungdahlii (strain ATCC 55383 / DSM 13528 / PETC) OX=748727 GN=cmk PE=3 SV=1	0,508675808	0,141057886	CLJU_RS10470
CLJU_c21340	CLJU_c21340	D8GJN3	Predicted flavoprotein OS=Clostridium ljungdahlii (strain ATCC 55383 / DSM 13528 / PETC) OX=748727 GN=CLJU_c21340 PE=4 SV=1	0,097302598	0,649438286	CLJU_RS10475
CLJU_c21350	CLJU_c21350	D8GJN4	Predicted transcriptional regulator, rpiR family OS=Clostridium ljungdahlii (strain ATCC 55383 / DSM 13528 / PETC) OX=748727 GN=CLJU_c21350 PE=4 SV=1	0,996027859	0,058070515	CLJU_RS10480
CLJU_c21380	CLJU_c21380	D8GJN7	Putative SirA-like protein OS=Clostridium ljungdahlii (strain ATCC 55383 / DSM 13528 / PETC) OX=748727 GN=CLJU_c21380 PE=3 SV=1	-0,368529268	0,104943034	CLJU_RS10495
CLJU_c21390	CLJU_c21390	D8GJN8	Predicted hydrolase OS=Clostridium ljungdahlii (strain ATCC 55383 / DSM 13528 / PETC) OX=748727 GN=CLJU_c21390 PE=3 SV=1	0,624936152	0,048820708	CLJU_RS10500
CLJU_c21400	CLJU_c21400	D8GJN9	Predicted molybdopterin/thiamine biosynthesis protein OS=Clostridium ljungdahlii (strain ATCC 55383 / DSM 13528 / PETC) OX=748727 GN=CLJU_c21400 PE=4 SV=1	0,393621966	0,393079736	CLJU_RS10505
CLJU_c21410	mobA	D8GJP0	Probable molybdenum cofactor guanylyltransferase OS=Clostridium ljungdahlii (strain ATCC 55383 / DSM 13528 / PETC) OX=748727 GN=mobA PE=3 SV=1	0,233548831	0,427052111	CLJU_RS10510
CLJU_c21420	hutG	D8GJP1	Formimidoylglutamase OS=Clostridium ljungdahlii (strain ATCC 55383 / DSM 13528 / PETC) OX=748727 GN=hutG PE=3 SV=1	-1,061044191	0,097332114	CLJU_RS10515
CLJU_c21440	CLJU_c21440	D8GJP3	Formiminotransferase-cyclodeaminase OS=Clostridium ljungdahlii (strain ATCC 55383 / DSM 13528 / PETC) OX=748727 GN=CLJU_c21440 PE=4 SV=1	2,976475133	0,00016483	CLJU_RS10525
CLJU_c21450	CLJU_c21450	D8GJP4	Predicted aminoacid permease OS=Clostridium ljungdahlii (strain ATCC 55383 / DSM 13528 / PETC) OX=748727 GN=CLJU_c21450 PE=4 SV=1	3,361113521	8,85E-05	CLJU_RS10530
CLJU_c21460	hutH	D8GJP5	Histidine ammonia-lyase OS=Clostridium ljungdahlii (strain ATCC 55383 / DSM 13528 / PETC) OX=748727 GN=hutH PE=3 SV=1	0,535552517	0,02914781	CLJU_RS10535
CLJU_c21470	hutI	D8GJP6	Imidazolonepropionase OS=Clostridium ljungdahlii (strain ATCC 55383 / DSM 13528 / PETC) OX=748727 GN=hutI PE=3 SV=1	0,739017924	0,072452551	CLJU_RS10540
CLJU_c21480	hutU	D8GJP7	Urocanate hydratase OS=Clostridium ljungdahlii (strain ATCC 55383 / DSM 13528 / PETC) OX=748727 GN=hutU PE=3 SV=1	2,421544786	0,003717091	CLJU_RS10545
CLJU_c21490	CLJU_c21490	D8GJP8	Putative regulatory protein with a TPR and BTAD domain OS=Clostridium ljungdahlii (strain ATCC 55383 / DSM 13528 / PETC) OX=748727 GN=CLJU_c21490 PE=4 SV=1	1,48611183	0,000341006	CLJU_RS10550
CLJU_c21500	CLJU_c21500	D8GJP9	glutamate formimidoyltransferase OS=Clostridium ljungdahlii (strain ATCC 55383 / DSM 13528 / PETC) OX=748727 GN=CLJU_c21500 PE=3 SV=1	1,383352335	0,008108336	CLJU_RS10555
CLJU_c21510	argD	D8GJQ0	Acetylornithine aminotransferase OS=Clostridium ljungdahlii (strain ATCC 55383 / DSM 13528 / PETC) OX=748727 GN=argD PE=3 SV=1	-1,848501043	0,008940117	CLJU_RS10560
CLJU_c21520	argB	D8GJQ1	Acetylglutamate kinase OS=Clostridium ljungdahlii (strain ATCC 55383 / DSM 13528 / PETC) OX=748727 GN=argB PE=3 SV=1	-4,659288224	0,00085621	CLJU_RS10565
CLJU_c21530	argJ	D8GJQ2	Arginine biosynthesis bifunctional protein ArgJ OS=Clostridium ljungdahlii (strain ATCC 55383 / DSM 13528 / PETC) OX=748727 GN=argJ PE=3 SV=1	-1,175134448	0,072191545	CLJU_RS10570
CLJU_c21540	argC	D8GJQ3	N-acetyl-gamma-glutamyl-phosphate reductase OS=Clostridium ljungdahlii (strain ATCC 55383 / DSM 13528 / PETC) OX=748727 GN=argC PE=3 SV=1	-1,935364077	0,024547655	CLJU_RS10575
CLJU_c21570	CLJU_c21570	D8GJQ6	Predicted FAD/FMN-containing dehydrogenase OS=Clostridium ljungdahlii (strain ATCC 55383 / DSM 13528 / PETC) OX=748727 GN=CLJU_c21570 PE=4 SV=1	-0,56240572	0,015712982	CLJU_RS10590
CLJU_c21580	CLJU_c21580	D8GJQ7	Predicted electron transfer flavoprotein alpha subunit OS=Clostridium ljungdahlii (strain ATCC 55383 / DSM 13528 / PETC) OX=748727 GN=CLJU_c21580 PE=3 SV=1	0,072443781	0,736262013	CLJU_RS10595
CLJU_c21590	CLJU_c21590	D8GJQ8	Electron transfer flavoprotein small subunit OS=Clostridium ljungdahlii (strain ATCC 55383 / DSM 13528 / PETC) OX=748727 GN=CLJU_c21590 PE=4 SV=1	-1,045291016	0,005459028	CLJU_RS10600
CLJU_c21600	CLJU_c21600	D8GJQ9	Uncharacterized protein OS=Clostridium ljungdahlii (strain ATCC 55383 / DSM 13528 / PETC) OX=748727 GN=CLJU_c21600 PE=4 SV=1	-0,767286506	0,013094229	CLJU_RS10605
CLJU_c21610	CLJU_c21610	D8GJR0	L-lactate permease OS=Clostridium ljungdahlii (strain ATCC 55383 / DSM 13528 / PETC) OX=748727 GN=CLJU_c21610 PE=3 SV=1	0,190564062	0,476972038	CLJU_RS10610
CLJU_c21620	CLJU_c21620	D8GJR1	Predicted transcriptional regulator OS=Clostridium ljungdahlii (strain ATCC 55383 / DSM 13528 / PETC) OX=748727 GN=CLJU_c21620 PE=4 SV=1	-2,037292303	0,033612745	CLJU_RS10615
CLJU_c21640	CLJU_c21640	D8GJR3	phosphoserine phosphatase OS=Clostridium ljungdahlii (strain ATCC 55383 / DSM 13528 / PETC) OX=748727 GN=CLJU_c21640 PE=4 SV=1	-0,216552671	0,282137093	CLJU_RS10625
CLJU_c21660	feoB2	D8GJR5	Ferrous iron transport protein B OS=Clostridium ljungdahlii (strain ATCC 55383 / DSM 13528 / PETC) OX=748727 GN=feoB2 PE=3 SV=1	0,386547763	0,211690339	CLJU_RS10635
CLJU_c21680	CLJU_c21680	D8GJR7	CBS domain-containing protein OS=Clostridium ljungdahlii (strain ATCC 55383 / DSM 13528 / PETC) OX=748727 GN=CLJU_c21680 PE=4 SV=1	-0,873907739	0,001433136	CLJU_RS10640
CLJU_c21690	CLJU_c21690	D8GJR8	YprB ribonuclease H-like domain-containing protein OS=Clostridium ljungdahlii (strain ATCC 55383 / DSM 13528 / PETC) OX=748727 GN=CLJU_c21690 PE=4 SV=1	-1,053109861	0,107405533	CLJU_RS10645
CLJU_c21700	argS	D8GJR9	Arginine--tRNA ligase OS=Clostridium ljungdahlii (strain ATCC 55383 / DSM 13528 / PETC) OX=748727 GN=argS PE=3 SV=1	-1,326618201	0,001403308	CLJU_RS10650
CLJU_c21710	galE	D8GJS0	UDP-glucose 4-epimerase OS=Clostridium ljungdahlii (strain ATCC 55383 / DSM 13528 / PETC) OX=748727 GN=galE PE=3 SV=1	-1,951652793	0,005346849	CLJU_RS10655
CLJU_c21720	CLJU_c21720	D8GJS1	Predicted aminohydrolase OS=Clostridium ljungdahlii (strain ATCC 55383 / DSM 13528 / PETC) OX=748727 GN=CLJU_c21720 PE=4 SV=1	-2,355755644	0,00376568	CLJU_RS10660
CLJU_c21730	CLJU_c21730	D8GJS2	Putative spermidine/putrescine ABC transporter, periplasmic component OS=Clostridium ljungdahlii (strain ATCC 55383 / DSM 13528 / PETC) OX=748727 GN=CLJU_c21730 PE=4 SV=1	-1,273292122	0,052408184	CLJU_RS10665
CLJU_c21770	CLJU_c21770	D8GJS6	Putative membrane protein OS=Clostridium ljungdahlii (strain ATCC 55383 / DSM 13528 / PETC) OX=748727 GN=CLJU_c21770 PE=4 SV=1	-0,606985381	0,510589316	CLJU_RS10685
CLJU_c21780	CLJU_c21780	D8GJS7	DUF304 domain-containing protein OS=Clostridium ljungdahlii (strain ATCC 55383 / DSM 13528 / PETC) OX=748727 GN=CLJU_c21780 PE=4 SV=1	-1,102729028	0,246153595	CLJU_RS10690
CLJU_c21790	CLJU_c21790	D8GJS8	Transcriptional regulator, ArsR family OS=Clostridium ljungdahlii (strain ATCC 55383 / DSM 13528 / PETC) OX=748727 GN=CLJU_c21790 PE=4 SV=1	0,103369493	0,684483306	CLJU_RS10695
CLJU_c21830	CLJU_c21830	D8GJT2	Hemerythrin related protein OS=Clostridium ljungdahlii (strain ATCC 55383 / DSM 13528 / PETC) OX=748727 GN=CLJU_c21830 PE=3 SV=1	-0,711095732	0,020037599	CLJU_RS10715
CLJU_c21850	CLJU_c21850	D8GJT4	Uncharacterized protein OS=Clostridium ljungdahlii (strain ATCC 55383 / DSM 13528 / PETC) OX=748727 GN=CLJU_c21850 PE=4 SV=1	-2,28028627	0,014526138	CLJU_RS10725
CLJU_c21870	CLJU_c21870	D8GJT6	Predicted metal-dependent phosphoesterase, PHP family OS=Clostridium ljungdahlii (strain ATCC 55383 / DSM 13528 / PETC) OX=748727 GN=CLJU_c21870 PE=4 SV=1	1,63725301	0,041485369	CLJU_RS10735
CLJU_c21880	CLJU_c21880	D8GJT7	M18 family aminopeptidase OS=Clostridium ljungdahlii (strain ATCC 55383 / DSM 13528 / PETC) OX=748727 GN=CLJU_c21880 PE=3 SV=1	-0,600827058	0,288354028	CLJU_RS10740
CLJU_c21900	CLJU_c21900	D8GKB0	5-formyltetrahydrofolate cyclo-ligase OS=Clostridium ljungdahlii (strain ATCC 55383 / DSM 13528 / PETC) OX=748727 GN=CLJU_c21900 PE=3 SV=1	0,473095617	0,626023377	CLJU_RS10750
CLJU_c21910	hprK	D8GKB1	HPr kinase/phosphorylase OS=Clostridium ljungdahlii (strain ATCC 55383 / DSM 13528 / PETC) OX=748727 GN=hprK PE=3 SV=1	0,250357935	0,328739291	CLJU_RS10755
CLJU_c21940	CLJU_c21940	D8GKB4	Putative flavoprotein OS=Clostridium ljungdahlii (strain ATCC 55383 / DSM 13528 / PETC) OX=748727 GN=CLJU_c21940 PE=3 SV=1	1,153422073	0,009534775	CLJU_RS10770
CLJU_c21950	CLJU_c21950	D8GKB5	Predicted helicase OS=Clostridium ljungdahlii (strain ATCC 55383 / DSM 13528 / PETC) OX=748727 GN=CLJU_c21950 PE=4 SV=1	0,810259626	0,439274474	CLJU_RS10775
CLJU_c21960	def5	D8GKB6	Peptide deformylase OS=Clostridium ljungdahlii (strain ATCC 55383 / DSM 13528 / PETC) OX=748727 GN=def5 PE=3 SV=1	0,066973568	0,703901557	CLJU_RS10780
CLJU_c22000	CLJU_c22000	D8GKC0	Putative Fe-S oxidoreductase OS=Clostridium ljungdahlii (strain ATCC 55383 / DSM 13528 / PETC) OX=748727 GN=CLJU_c22000 PE=4 SV=1	-0,250130295	0,650676729	CLJU_RS10795
CLJU_c22010	CLJU_c22010	D8GKC1	Class I SAM-dependent methyltransferase OS=Clostridium ljungdahlii (strain ATCC 55383 / DSM 13528 / PETC) OX=748727 GN=CLJU_c22010 PE=4 SV=1	-2,675719321	0,193041009	CLJU_RS10800
CLJU_c22020	CLJU_c22020	D8GKC2	Phospholipase C OS=Clostridium ljungdahlii (strain ATCC 55383 / DSM 13528 / PETC) OX=748727 GN=CLJU_c22020 PE=4 SV=1	-3,818305902	0,001466922	CLJU_RS10805
CLJU_c22040	CLJU_c22040	D8GKC4	Putative metal-iron binding protein OS=Clostridium ljungdahlii (strain ATCC 55383 / DSM 13528 / PETC) OX=748727 GN=CLJU_c22040 PE=4 SV=1	0,129269085	0,415589807	CLJU_RS10815
CLJU_c22060	ribH	D8GKC6	6,7-dimethyl-8-ribityllumazine synthase OS=Clostridium ljungdahlii (strain ATCC 55383 / DSM 13528 / PETC) OX=748727 GN=ribH PE=3 SV=1	-2,044333995	0,01076868	CLJU_RS10825
CLJU_c22070	ribAB	D8GKC7	Riboflavin biosynthesis protein RibBA OS=Clostridium ljungdahlii (strain ATCC 55383 / DSM 13528 / PETC) OX=748727 GN=ribAB PE=3 SV=1	-1,902860681	0,020534643	CLJU_RS10830
CLJU_c22080	ribE	D8GKC8	Riboflavin synthase OS=Clostridium ljungdahlii (strain ATCC 55383 / DSM 13528 / PETC) OX=748727 GN=ribE PE=4 SV=1	-5,353692941	0,00059119	CLJU_RS10835
CLJU_c22090	ribD	D8GKC9	Riboflavin biosynthesis protein RibD OS=Clostridium ljungdahlii (strain ATCC 55383 / DSM 13528 / PETC) OX=748727 GN=ribD PE=3 SV=1	-2,19361159	0,004763928	CLJU_RS10840
CLJU_c22100	CLJU_c22100	D8GKD0	Predicted methyl-accepting chemotaxis transducer protein OS=Clostridium ljungdahlii (strain ATCC 55383 / DSM 13528 / PETC) OX=748727 GN=CLJU_c22100 PE=3 SV=1	0,350986013	0,619490384	CLJU_RS10845
CLJU_c22170	modA1	D8GKD7	Predicted molybdate-binding extracellular protein OS=Clostridium ljungdahlii (strain ATCC 55383 / DSM 13528 / PETC) OX=748727 GN=modA1 PE=3 SV=1	0,303597319	0,079556054	CLJU_RS10880
CLJU_c22180	mutS3	D8GKD8	Putative DNA mismatch repair protein MutS, C-terminal OS=Clostridium ljungdahlii (strain ATCC 55383 / DSM 13528 / PETC) OX=748727 GN=mutS3 PE=4 SV=1	-0,903115524	0,062930314	CLJU_RS10885
CLJU_c22190	CLJU_c22190	D8GKD9	ATPase P OS=Clostridium ljungdahlii (strain ATCC 55383 / DSM 13528 / PETC) OX=748727 GN=CLJU_c22190 PE=4 SV=1	0,089237207	0,86710127	CLJU_RS10890
CLJU_c22210	CLJU_c22210	D8GKE1	Bifunctional AICARFT /IMPCHase OS=Clostridium ljungdahlii (strain ATCC 55383 / DSM 13528 / PETC) OX=748727 GN=CLJU_c22210 PE=4 SV=1	-1,665696334	0,001830075	CLJU_RS10900
CLJU_c22240	CLJU_c22240	D8GKE4	Xylose isomerase-like TIM barrel domain-containing protein OS=Clostridium ljungdahlii (strain ATCC 55383 / DSM 13528 / PETC) OX=748727 GN=CLJU_c22240 PE=4 SV=1	0,44517297	0,214020107	CLJU_RS10915
CLJU_c22350	CLJU_c22350	D8GKF5	Predicted cell wall binding protein OS=Clostridium ljungdahlii (strain ATCC 55383 / DSM 13528 / PETC) OX=748727 GN=CLJU_c22350 PE=4 SV=1	-1,525555077	0,030096153	CLJU_RS21315
CLJU_c22460	CLJU_c22460	D8GKG6	Uncharacterized protein OS=Clostridium ljungdahlii (strain ATCC 55383 / DSM 13528 / PETC) OX=748727 GN=CLJU_c22460 PE=4 SV=1	-4,376372527	0,015030915	CLJU_RS11045
CLJU_c22470	CLJU_c22470	D8GKG7	DUF3467 domain-containing protein OS=Clostridium ljungdahlii (strain ATCC 55383 / DSM 13528 / PETC) OX=748727 GN=CLJU_c22470 PE=4 SV=1	-1,27631532	0,018351362	CLJU_RS11050
CLJU_c22510	CLJU_c22510	D8GKH1	Iron-sulfur cluster binding protein OS=Clostridium ljungdahlii (strain ATCC 55383 / DSM 13528 / PETC) OX=748727 GN=CLJU_c22510 PE=4 SV=1	-1,538370882	0,038836103	CLJU_RS11075
CLJU_c22530	CLJU_c22530	D8GKH3	Putative methyltransferase OS=Clostridium ljungdahlii (strain ATCC 55383 / DSM 13528 / PETC) OX=748727 GN=CLJU_c22530 PE=3 SV=1	-2,295938685	0,001330263	CLJU_RS11085
CLJU_c22540	CLJU_c22540	D8GKH4	Predicted peptide ABC transporter, periplasmic component OS=Clostridium ljungdahlii (strain ATCC 55383 / DSM 13528 / PETC) OX=748727 GN=CLJU_c22540 PE=3 SV=1	-1,858840158	5,12E-05	CLJU_RS11090
CLJU_c22560	CLJU_c22560	D8GKH6	Predicted peptide ABC transporter, ATPase component OS=Clostridium ljungdahlii (strain ATCC 55383 / DSM 13528 / PETC) OX=748727 GN=CLJU_c22560 PE=4 SV=1	-3,302971956	0,050330599	CLJU_RS11100
CLJU_c22570	CLJU_c22570	D8GKH7	Predicted peptide ABC transporter, ATPase component OS=Clostridium ljungdahlii (strain ATCC 55383 / DSM 13528 / PETC) OX=748727 GN=CLJU_c22570 PE=3 SV=1	-1,728890132	0,08645885	CLJU_RS11105
CLJU_c22580	CLJU_c22580	D8GKH8	Predicted peptide ABC transporter, periplasmic component OS=Clostridium ljungdahlii (strain ATCC 55383 / DSM 13528 / PETC) OX=748727 GN=CLJU_c22580 PE=3 SV=1	-3,002326303	0,002116019	CLJU_RS11110
CLJU_c22590	CLJU_c22590	D8GKH9	Predicted peptide ABC transporter, permease component OS=Clostridium ljungdahlii (strain ATCC 55383 / DSM 13528 / PETC) OX=748727 GN=CLJU_c22590 PE=3 SV=1	1,995465611	0,032887157	CLJU_RS11115
CLJU_c22600	CLJU_c22600	D8GKI0	Predicted peptide ABC transporter, permease component OS=Clostridium ljungdahlii (strain ATCC 55383 / DSM 13528 / PETC) OX=748727 GN=CLJU_c22600 PE=3 SV=1	-9,622116581	0,124967641	CLJU_RS11120
CLJU_c22610	CLJU_c22610	D8GKI1	Zinc transporter OS=Clostridium ljungdahlii (strain ATCC 55383 / DSM 13528 / PETC) OX=748727 GN=CLJU_c22610 PE=4 SV=1	-3,154776288	0,02484042	CLJU_RS11125
CLJU_c22620	CLJU_c22620	D8GKI2	Putative methyltransferase OS=Clostridium ljungdahlii (strain ATCC 55383 / DSM 13528 / PETC) OX=748727 GN=CLJU_c22620 PE=3 SV=1	-3,276242206	0,001254258	CLJU_RS11130
CLJU_c22630	CLJU_c22630	D8GKI3	Predicted peptide ABC transporter, ATPase component OS=Clostridium ljungdahlii (strain ATCC 55383 / DSM 13528 / PETC) OX=748727 GN=CLJU_c22630 PE=4 SV=1	-4,901259391	0,000424928	CLJU_RS11135
CLJU_c22640	CLJU_c22640	D8GKI4	Predicted peptide ABC transporter, ATPase component OS=Clostridium ljungdahlii (strain ATCC 55383 / DSM 13528 / PETC) OX=748727 GN=CLJU_c22640 PE=3 SV=1	-4,59878537	0,019559408	CLJU_RS11140
CLJU_c22650	CLJU_c22650	D8GKI5	Predicted peptide ABC transporter, permease component OS=Clostridium ljungdahlii (strain ATCC 55383 / DSM 13528 / PETC) OX=748727 GN=CLJU_c22650 PE=3 SV=1	-8,736783214	0,200385442	CLJU_RS11145
CLJU_c22660	CLJU_c22660	D8GKI6	Predicted peptide ABC transporter, permease component OS=Clostridium ljungdahlii (strain ATCC 55383 / DSM 13528 / PETC) OX=748727 GN=CLJU_c22660 PE=3 SV=1	0,448250991	0,498669653	CLJU_RS11150
CLJU_c22670	CLJU_c22670	D8GKI7	Predicted peptide ABC transporter, periplasmic component OS=Clostridium ljungdahlii (strain ATCC 55383 / DSM 13528 / PETC) OX=748727 GN=CLJU_c22670 PE=3 SV=1	-4,635428187	0,002584564	CLJU_RS11155
CLJU_c22680	CLJU_c22680	D8GKI8	Predicted sigma-54-interacting transcription regulator OS=Clostridium ljungdahlii (strain ATCC 55383 / DSM 13528 / PETC) OX=748727 GN=CLJU_c22680 PE=4 SV=1	-4,409189386	0,020019643	CLJU_RS11160
CLJU_c22690	CLJU_c22690	D8GKI9	Putative methyltransferase with a HTH motif OS=Clostridium ljungdahlii (strain ATCC 55383 / DSM 13528 / PETC) OX=748727 GN=CLJU_c22690 PE=4 SV=1	-4,770637018	0,00473806	CLJU_RS11165
CLJU_c22760	CLJU_c22760	D8GKJ4	Uncharacterized membrane protein OS=Clostridium ljungdahlii (strain ATCC 55383 / DSM 13528 / PETC) OX=748727 GN=CLJU_c22760 PE=4 SV=1	-4,88407911	0,002036957	CLJU_RS11195
CLJU_c22770	CLJU_c22770	D8GKJ5	biotin synthase OS=Clostridium ljungdahlii (strain ATCC 55383 / DSM 13528 / PETC) OX=748727 GN=CLJU_c22770 PE=4 SV=1	-1,021805517	0,002140802	CLJU_RS11200
CLJU_c22780	CLJU_c22780	D8GKJ6	Putative transcriptional regulator OS=Clostridium ljungdahlii (strain ATCC 55383 / DSM 13528 / PETC) OX=748727 GN=CLJU_c22780 PE=4 SV=1	-0,643286537	0,013872405	CLJU_RS11205
CLJU_c22790	CLJU_c22790	D8GKJ7	Predicted microcompartment protein OS=Clostridium ljungdahlii (strain ATCC 55383 / DSM 13528 / PETC) OX=748727 GN=CLJU_c22790 PE=4 SV=1	-1,22616446	0,170456765	CLJU_RS11210
CLJU_c22800	CLJU_c22800	D8GKJ8	Succinate dehydrogenase flavoprotein subunit OS=Clostridium ljungdahlii (strain ATCC 55383 / DSM 13528 / PETC) OX=748727 GN=CLJU_c22800 PE=4 SV=1	2,456887653	0,00726714	CLJU_RS11215
CLJU_c22810	CLJU_c22810	D8GKJ9	L-2-amino-thiazoline-4-carboxylic acid hydrolase OS=Clostridium ljungdahlii (strain ATCC 55383 / DSM 13528 / PETC) OX=748727 GN=CLJU_c22810 PE=4 SV=1	-1,1438573	0,137943835	CLJU_RS11220
CLJU_c22820	CLJU_c22820	D8GKK0	Succinate dehydogenase/fumarate reductase N-terminal domain-containing protein OS=Clostridium ljungdahlii (strain ATCC 55383 / DSM 13528 / PETC) OX=748727 GN=CLJU_c22820 PE=3 SV=1	3,741418384	0,00047185	CLJU_RS11225
CLJU_c22830	CLJU_c22830	D8GKK1	Predicted transcriptional regulator OS=Clostridium ljungdahlii (strain ATCC 55383 / DSM 13528 / PETC) OX=748727 GN=CLJU_c22830 PE=4 SV=1	0,702990104	0,424823517	CLJU_RS11230
CLJU_c22840	CLJU_c22840	D8GKK2	Conserved membrane spanning protein OS=Clostridium ljungdahlii (strain ATCC 55383 / DSM 13528 / PETC) OX=748727 GN=CLJU_c22840 PE=4 SV=1	2,521170682	0,061094439	CLJU_RS11235
CLJU_c22880	CLJU_c22880	D8GKK6	Predicted methyl-accepting chemotaxis protein OS=Clostridium ljungdahlii (strain ATCC 55383 / DSM 13528 / PETC) OX=748727 GN=CLJU_c22880 PE=3 SV=1	1,233477748	0,545780874	CLJU_RS11255
CLJU_c22890	rotA	D8GKK7	Peptidyl-prolyl cis-trans isomerase OS=Clostridium ljungdahlii (strain ATCC 55383 / DSM 13528 / PETC) OX=748727 GN=rotA PE=3 SV=1	0,042109101	0,861429918	CLJU_RS11260
CLJU_c22910	CLJU_c22910	D8GKK9	Predicted methyl-accepting chemotaxis protein OS=Clostridium ljungdahlii (strain ATCC 55383 / DSM 13528 / PETC) OX=748727 GN=CLJU_c22910 PE=3 SV=1	0,318733187	0,502031015	CLJU_RS11270
CLJU_c22970	CLJU_c22970	D8GKL5	CRISPR-associated protein OS=Clostridium ljungdahlii (strain ATCC 55383 / DSM 13528 / PETC) OX=748727 GN=CLJU_c22970 PE=4 SV=1	-0,78306659	0,23767938	CLJU_RS11300
CLJU_c22990	CLJU_c22990	D8GKL7	Predicted ATP-dependent RNA helicase OS=Clostridium ljungdahlii (strain ATCC 55383 / DSM 13528 / PETC) OX=748727 GN=CLJU_c22990 PE=4 SV=1	6,245801784	0,421657166	CLJU_RS11310
CLJU_c23000	CLJU_c23000	D8GKL8	TIM-barrel domain-containing protein OS=Clostridium ljungdahlii (strain ATCC 55383 / DSM 13528 / PETC) OX=748727 GN=CLJU_c23000 PE=4 SV=1	2,022240256	0,000995856	CLJU_RS11315
CLJU_c23030	CLJU_c23030	D8GKM1	Nitrogenase/oxidoreductase component 1 domain-containing protein OS=Clostridium ljungdahlii (strain ATCC 55383 / DSM 13528 / PETC) OX=748727 GN=CLJU_c23030 PE=4 SV=1	-0,298994551	0,025417242	CLJU_RS11330
CLJU_c23040	CLJU_c23040	D8GKM2	Nitrogenase/oxidoreductase component 1 domain-containing protein OS=Clostridium ljungdahlii (strain ATCC 55383 / DSM 13528 / PETC) OX=748727 GN=CLJU_c23040 PE=4 SV=1	2,179418306	0,269701358	CLJU_RS11335
CLJU_c23050	nifH2	D8GKM3	Nitrogenase iron protein OS=Clostridium ljungdahlii (strain ATCC 55383 / DSM 13528 / PETC) OX=748727 GN=nifH2 PE=3 SV=1	-0,420917553	0,584338797	CLJU_RS11340
CLJU_c23060	hypE1	D8GKM4	Predicted hydrogenase expression/formation protein HypE OS=Clostridium ljungdahlii (strain ATCC 55383 / DSM 13528 / PETC) OX=748727 GN=hypE1 PE=3 SV=1	-0,10140688	0,150004432	CLJU_RS11345
CLJU_c23070	hypD	D8GKM5	Predicted hydrogenase expression/formation protein HypD OS=Clostridium ljungdahlii (strain ATCC 55383 / DSM 13528 / PETC) OX=748727 GN=hypD PE=3 SV=1	-0,224978467	0,306325567	CLJU_RS11350
CLJU_c23090	hypF	D8GKM7	Carbamoyltransferase OS=Clostridium ljungdahlii (strain ATCC 55383 / DSM 13528 / PETC) OX=748727 GN=hypF PE=3 SV=1	-1,6148163	0,303248844	CLJU_RS11360
CLJU_c23100	CLJU_c23100	D8GKM8	Nitrogenase/oxidoreductase component 1 domain-containing protein OS=Clostridium ljungdahlii (strain ATCC 55383 / DSM 13528 / PETC) OX=748727 GN=CLJU_c23100 PE=4 SV=1	0,565857602	0,139431414	CLJU_RS11365
CLJU_c23110	CLJU_c23110	D8GKM9	Nitrogenase iron-molybdenum cofactor biosynthesis protein OS=Clostridium ljungdahlii (strain ATCC 55383 / DSM 13528 / PETC) OX=748727 GN=CLJU_c23110 PE=4 SV=1	0,772171088	0,007759561	CLJU_RS11370
CLJU_c23120	nifH3	D8GKN0	Nitrogenase iron protein OS=Clostridium ljungdahlii (strain ATCC 55383 / DSM 13528 / PETC) OX=748727 GN=nifH3 PE=3 SV=1	1,345163623	0,034862696	CLJU_RS11375
CLJU_c23150	CLJU_c23150	D8GKN3	nicotinamidase OS=Clostridium ljungdahlii (strain ATCC 55383 / DSM 13528 / PETC) OX=748727 GN=CLJU_c23150 PE=3 SV=1	-2,13871893	0,002482839	CLJU_RS11390
CLJU_c23160	CLJU_c23160	D8GKN4	Predicted glyoxalase OS=Clostridium ljungdahlii (strain ATCC 55383 / DSM 13528 / PETC) OX=748727 GN=CLJU_c23160 PE=4 SV=1	-1,02771366	0,133763788	CLJU_RS11395
CLJU_c23190	CLJU_c23190	D8GKN7	Predicted FAD/FMN-containing dehydrogenase OS=Clostridium ljungdahlii (strain ATCC 55383 / DSM 13528 / PETC) OX=748727 GN=CLJU_c23190 PE=4 SV=1	-0,707510672	0,116050354	CLJU_RS11410
CLJU_c23200	CLJU_c23200	D8GKN8	3D domain-containing protein OS=Clostridium ljungdahlii (strain ATCC 55383 / DSM 13528 / PETC) OX=748727 GN=CLJU_c23200 PE=4 SV=1	5,394162771	0,270372751	CLJU_RS11415
CLJU_c23210	rocB	D8GKN9	Putative arginine degradation protein OS=Clostridium ljungdahlii (strain ATCC 55383 / DSM 13528 / PETC) OX=748727 GN=rocB PE=4 SV=1	-0,333928284	0,48900204	CLJU_RS11420
CLJU_c23220	CLJU_c23220	D8GKP0	Predicted zinc-containing alcohol dehydrogenase superfamily OS=Clostridium ljungdahlii (strain ATCC 55383 / DSM 13528 / PETC) OX=748727 GN=CLJU_c23220 PE=3 SV=1	0,517209469	0,024978491	CLJU_RS11425
CLJU_c23230	CLJU_c23230	D8GKP1	Predicted sigma-54-interacting transcription regulator OS=Clostridium ljungdahlii (strain ATCC 55383 / DSM 13528 / PETC) OX=748727 GN=CLJU_c23230 PE=4 SV=1	3,957170422	0,221653962	CLJU_RS11430
CLJU_c23250	CLJU_c23250	D8GKP3	Predicted ABC transporter, ATPase component OS=Clostridium ljungdahlii (strain ATCC 55383 / DSM 13528 / PETC) OX=748727 GN=CLJU_c23250 PE=4 SV=1	-0,425065768	0,058998138	CLJU_RS11440
CLJU_c23260	CLJU_c23260	D8GKP4	Uncharacterized membrane protein OS=Clostridium ljungdahlii (strain ATCC 55383 / DSM 13528 / PETC) OX=748727 GN=CLJU_c23260 PE=4 SV=1	0,96765744	0,251371279	CLJU_RS11445
CLJU_c23270	CLJU_c23270	D8GL26	Putative secretion protein OS=Clostridium ljungdahlii (strain ATCC 55383 / DSM 13528 / PETC) OX=748727 GN=CLJU_c23270 PE=3 SV=1	-0,249229547	0,154679311	CLJU_RS11450
CLJU_c23280	CLJU_c23280	D8GL27	Predicted cation/multidrug efflux pump OS=Clostridium ljungdahlii (strain ATCC 55383 / DSM 13528 / PETC) OX=748727 GN=CLJU_c23280 PE=4 SV=1	1,194794899	0,010909874	CLJU_RS11455
CLJU_c23290	CLJU_c23290	D8GL28	Predicted transcriptional regulator, marR family OS=Clostridium ljungdahlii (strain ATCC 55383 / DSM 13528 / PETC) OX=748727 GN=CLJU_c23290 PE=4 SV=1	0,954738575	0,005103737	CLJU_RS11460
CLJU_c23300	CLJU_c23300	D8GL29	Predicted transcriptional regulator OS=Clostridium ljungdahlii (strain ATCC 55383 / DSM 13528 / PETC) OX=748727 GN=CLJU_c23300 PE=4 SV=1	1,719711086	0,195295721	CLJU_RS11465
CLJU_c23310	CLJU_c23310	D8GL30	Vault protein inter-alpha-trypsin OS=Clostridium ljungdahlii (strain ATCC 55383 / DSM 13528 / PETC) OX=748727 GN=CLJU_c23310 PE=4 SV=1	1,146041013	0,019185344	CLJU_RS11470
CLJU_c23320	CLJU_c23320	D8GL31	Thymidylate synthase OS=Clostridium ljungdahlii (strain ATCC 55383 / DSM 13528 / PETC) OX=748727 GN=CLJU_c23320 PE=4 SV=1	-2,19498951	8,93E-05	CLJU_RS11475
CLJU_c23380	trmU	D8GL37	tRNA-specific 2-thiouridylase MnmA OS=Clostridium ljungdahlii (strain ATCC 55383 / DSM 13528 / PETC) OX=748727 GN=trmU PE=3 SV=1	-1,398362849	0,00284785	CLJU_RS11495
CLJU_c23390	nifS2	D8GL38	Cysteine desulfurase IscS OS=Clostridium ljungdahlii (strain ATCC 55383 / DSM 13528 / PETC) OX=748727 GN=nifS2 PE=3 SV=1	0,603219969	0,521449101	CLJU_RS11500
CLJU_c23420	ilvB	D8GL41	Acetolactate synthase OS=Clostridium ljungdahlii (strain ATCC 55383 / DSM 13528 / PETC) OX=748727 GN=ilvB PE=3 SV=1	-2,408102955	1,59E-07	CLJU_RS11515
CLJU_c23430	CLJU_c23430	D8GL42	Predicted amino acid permease OS=Clostridium ljungdahlii (strain ATCC 55383 / DSM 13528 / PETC) OX=748727 GN=CLJU_c23430 PE=4 SV=1	-2,316658021	0,000983473	CLJU_RS11520
CLJU_c23460	bdh	D8GL45	Predicted NAD-dependent butanol dehydrogenase OS=Clostridium ljungdahlii (strain ATCC 55383 / DSM 13528 / PETC) OX=748727 GN=bdh PE=4 SV=1	0,343215334	0,469315498	CLJU_RS11535
CLJU_c23470	topA3	D8GL46	DNA topoisomerase 3 OS=Clostridium ljungdahlii (strain ATCC 55383 / DSM 13528 / PETC) OX=748727 GN=topA3 PE=3 SV=1	0,144880464	0,614013326	CLJU_RS11540
CLJU_c23480	luxS	D8GL47	S-ribosylhomocysteine lyase OS=Clostridium ljungdahlii (strain ATCC 55383 / DSM 13528 / PETC) OX=748727 GN=luxS PE=3 SV=1	-1,38193987	0,006085035	CLJU_RS11545
CLJU_c23550	metK2	D8GL54	methionine adenosyltransferase OS=Clostridium ljungdahlii (strain ATCC 55383 / DSM 13528 / PETC) OX=748727 GN=metK2 PE=3 SV=1	1,329223477	0,000265777	pseudo
CLJU_c23650	CLJU_c23650	D8GL64	Putative cyclase OS=Clostridium ljungdahlii (strain ATCC 55383 / DSM 13528 / PETC) OX=748727 GN=CLJU_c23650 PE=4 SV=1	0,156355969	0,830793146	CLJU_RS11630
CLJU_c23710	CLJU_c23710	D8GL70	Predicted nitrate reductase NADH oxidase subunit OS=Clostridium ljungdahlii (strain ATCC 55383 / DSM 13528 / PETC) OX=748727 GN=CLJU_c23710 PE=3 SV=1	2,230770599	0,1053454	CLJU_RS11660
CLJU_c23730	CLJU_c23730	D8GL72	Putative nitrate reductase catalytic subunit OS=Clostridium ljungdahlii (strain ATCC 55383 / DSM 13528 / PETC) OX=748727 GN=CLJU_c23730 PE=3 SV=1	3,898570942	0,060168293	CLJU_RS11670
CLJU_c23750	asrC	D8GL74	Anaerobic sulfite reductase subunit C OS=Clostridium ljungdahlii (strain ATCC 55383 / DSM 13528 / PETC) OX=748727 GN=asrC PE=3 SV=1	2,696711767	0,02325886	CLJU_RS11680
CLJU_c23760	asrB1	D8GL75	Anaerobic sulfite reductase subunit B OS=Clostridium ljungdahlii (strain ATCC 55383 / DSM 13528 / PETC) OX=748727 GN=asrB1 PE=4 SV=1	1,960914608	0,071466104	CLJU_RS11685
CLJU_c23770	asrA1	D8GL76	Anaerobic sulfite reductase subunit A OS=Clostridium ljungdahlii (strain ATCC 55383 / DSM 13528 / PETC) OX=748727 GN=asrA1 PE=4 SV=1	2,164037742	0,046103366	CLJU_RS11690
CLJU_c23790	CLJU_c23790	D8GL78	D-hydantoinase OS=Clostridium ljungdahlii (strain ATCC 55383 / DSM 13528 / PETC) OX=748727 GN=CLJU_c23790 PE=3 SV=1	-0,056338534	0,711463377	CLJU_RS11700
CLJU_c23800	arcC2	D8GL79	Carbamate kinase OS=Clostridium ljungdahlii (strain ATCC 55383 / DSM 13528 / PETC) OX=748727 GN=arcC2 PE=3 SV=1	-0,61252064	0,022818016	CLJU_RS11705
CLJU_c23810	CLJU_c23810	D8GL80	Putative deacetylase OS=Clostridium ljungdahlii (strain ATCC 55383 / DSM 13528 / PETC) OX=748727 GN=CLJU_c23810 PE=4 SV=1	-0,808439253	0,015441946	CLJU_RS11710
CLJU_c23820	CLJU_c23820	D8GL81	Putative amidohydrolase OS=Clostridium ljungdahlii (strain ATCC 55383 / DSM 13528 / PETC) OX=748727 GN=CLJU_c23820 PE=4 SV=1	-1,642529927	0,005605733	CLJU_RS11715
CLJU_c23830	CLJU_c23830	D8GL82	Predicted oxidoreductase, Fe-S subunit OS=Clostridium ljungdahlii (strain ATCC 55383 / DSM 13528 / PETC) OX=748727 GN=CLJU_c23830 PE=4 SV=1	0,671763126	0,071526676	CLJU_RS11720
CLJU_c23840	CLJU_c23840	D8GL83	Predicted ornithine/aspartate carbamoyltransferase OS=Clostridium ljungdahlii (strain ATCC 55383 / DSM 13528 / PETC) OX=748727 GN=CLJU_c23840 PE=3 SV=1	-0,554827405	0,431636904	CLJU_RS11725
CLJU_c23850	CLJU_c23850	D8GL84	Putative xanthine/uracil permease OS=Clostridium ljungdahlii (strain ATCC 55383 / DSM 13528 / PETC) OX=748727 GN=CLJU_c23850 PE=3 SV=1	0,177246511	0,643323098	CLJU_RS11730
CLJU_c23860	CLJU_c23860	D8GL85	Diaminopropionate ammonia-lyase OS=Clostridium ljungdahlii (strain ATCC 55383 / DSM 13528 / PETC) OX=748727 GN=CLJU_c23860 PE=4 SV=1	-0,089472081	0,508167979	CLJU_RS11735
CLJU_c23870	CLJU_c23870	D8GL86	N-acyl-D-amino-acid deacylase OS=Clostridium ljungdahlii (strain ATCC 55383 / DSM 13528 / PETC) OX=748727 GN=CLJU_c23870 PE=4 SV=1	-1,071544242	0,152030107	CLJU_RS11740
CLJU_c23880	CLJU_c23880	D8GL87	Putative xanthine dehydrogenase subunit, FAD-binding domain OS=Clostridium ljungdahlii (strain ATCC 55383 / DSM 13528 / PETC) OX=748727 GN=CLJU_c23880 PE=4 SV=1	0,331432106	0,013588058	CLJU_RS11745
CLJU_c23890	xdhA	D8GL88	Xanthine dehydrogenase, iron-sulfur cluster and FAD-binding subunit A OS=Clostridium ljungdahlii (strain ATCC 55383 / DSM 13528 / PETC) OX=748727 GN=xdhA PE=4 SV=1	-0,843714021	0,093067661	CLJU_RS11750
CLJU_c23900	xdhB1	D8GL89	Xanthine dehydrogenase, molybdopterin-binding subunit B OS=Clostridium ljungdahlii (strain ATCC 55383 / DSM 13528 / PETC) OX=748727 GN=xdhB1 PE=4 SV=1	0,547710065	0,159879689	CLJU_RS11755
CLJU_c23910	xdhB2	D8GL90	Putative xanthine dehydrogenase, molybdopterin-binding subunit B OS=Clostridium ljungdahlii (strain ATCC 55383 / DSM 13528 / PETC) OX=748727 GN=xdhB2 PE=3 SV=1	0,229549	0,023288268	CLJU_RS11760
CLJU_c23930	CLJU_c23930	D8GL92	Predicted transcriptional regulator OS=Clostridium ljungdahlii (strain ATCC 55383 / DSM 13528 / PETC) OX=748727 GN=CLJU_c23930 PE=4 SV=1	1,955547457	0,27963099	CLJU_RS11770
CLJU_c23940	ade	D8GL93	Adenine deaminase OS=Clostridium ljungdahlii (strain ATCC 55383 / DSM 13528 / PETC) OX=748727 GN=ade PE=3 SV=1	-1,70315817	0,018069706	CLJU_RS11775
CLJU_c23950	CLJU_c23950	D8GL94	Predicted permease OS=Clostridium ljungdahlii (strain ATCC 55383 / DSM 13528 / PETC) OX=748727 GN=CLJU_c23950 PE=3 SV=1	0,886396047	0,096565588	CLJU_RS11780
CLJU_c23960	CLJU_c23960	D8GL95	Guanine deaminase OS=Clostridium ljungdahlii (strain ATCC 55383 / DSM 13528 / PETC) OX=748727 GN=CLJU_c23960 PE=3 SV=1	0,101794322	0,702524623	CLJU_RS11785
CLJU_c23970	CLJU_c23970	D8GL96	Predicted sigma-54-interacting transcription regulator OS=Clostridium ljungdahlii (strain ATCC 55383 / DSM 13528 / PETC) OX=748727 GN=CLJU_c23970 PE=4 SV=1	-0,298740067	0,553772325	CLJU_RS11790
CLJU_c23980	CLJU_c23980	D8GL97	Fructose-2,6-bisphosphatase OS=Clostridium ljungdahlii (strain ATCC 55383 / DSM 13528 / PETC) OX=748727 GN=CLJU_c23980 PE=4 SV=1	-0,183591405	0,37110754	CLJU_RS11795
CLJU_c23990	CLJU_c23990	D8GL98	Putative metal dependent phosphohydrolase OS=Clostridium ljungdahlii (strain ATCC 55383 / DSM 13528 / PETC) OX=748727 GN=CLJU_c23990 PE=4 SV=1	0,468990328	0,278039984	CLJU_RS11800
CLJU_c24000	CLJU_c24000	D8GL99	Putative molybdenum dehydrogenase accessory protein OS=Clostridium ljungdahlii (strain ATCC 55383 / DSM 13528 / PETC) OX=748727 GN=CLJU_c24000 PE=4 SV=1	0,268311799	0,48210833	CLJU_RS11805
CLJU_c24010	CLJU_c24010	D8GLA0	Putative AMP-binding protein OS=Clostridium ljungdahlii (strain ATCC 55383 / DSM 13528 / PETC) OX=748727 GN=CLJU_c24010 PE=4 SV=1	-0,949731605	0,038648124	CLJU_RS11810
CLJU_c24040	CLJU_c24040	D8GLA3	Predicted Fe-S oxidoreductase OS=Clostridium ljungdahlii (strain ATCC 55383 / DSM 13528 / PETC) OX=748727 GN=CLJU_c24040 PE=4 SV=1	-0,472742495	0,331665214	CLJU_RS11825
CLJU_c24050	CLJU_c24050	D8GLA4	Predicted aldehyde oxidoreductase OS=Clostridium ljungdahlii (strain ATCC 55383 / DSM 13528 / PETC) OX=748727 GN=CLJU_c24050 PE=3 SV=1	-0,871654609	0,247699974	CLJU_RS11830
CLJU_c24060	CLJU_c24060	D8GLA5	Predicted sigma-54-interacting transcription regulator OS=Clostridium ljungdahlii (strain ATCC 55383 / DSM 13528 / PETC) OX=748727 GN=CLJU_c24060 PE=4 SV=1	-2,750050472	0,035838804	CLJU_RS11835
CLJU_c24070	CLJU_c24070	D8GLA6	Putative molybdenum dehydrogenase accessory protein OS=Clostridium ljungdahlii (strain ATCC 55383 / DSM 13528 / PETC) OX=748727 GN=CLJU_c24070 PE=4 SV=1	-1,435935283	0,011873671	CLJU_RS11840
CLJU_c24080	CLJU_c24080	D8GLA7	Radical SAM domain protein OS=Clostridium ljungdahlii (strain ATCC 55383 / DSM 13528 / PETC) OX=748727 GN=CLJU_c24080 PE=4 SV=1	-3,114001518	0,009546445	CLJU_RS11845
CLJU_c24090	CLJU_c24090	D8GLA8	Redox-active protein OS=Clostridium ljungdahlii (strain ATCC 55383 / DSM 13528 / PETC) OX=748727 GN=CLJU_c24090 PE=4 SV=1	-1,000423616	0,017477043	CLJU_RS11850
CLJU_c24100	CLJU_c24100	D8GLA9	Predicted methyltransferase type 11 OS=Clostridium ljungdahlii (strain ATCC 55383 / DSM 13528 / PETC) OX=748727 GN=CLJU_c24100 PE=4 SV=1	-1,950238865	0,013589793	CLJU_RS11855
CLJU_c24110	CLJU_c24110	D8GLB0	DNA-binding protein OS=Clostridium ljungdahlii (strain ATCC 55383 / DSM 13528 / PETC) OX=748727 GN=CLJU_c24110 PE=4 SV=1	3,006161108	0,224040822	CLJU_RS11860
CLJU_c24120	CLJU_c24120	D8GLB1	Predicted Fe-S oxidoreductase OS=Clostridium ljungdahlii (strain ATCC 55383 / DSM 13528 / PETC) OX=748727 GN=CLJU_c24120 PE=4 SV=1	-0,642332989	0,005905485	CLJU_RS11865
CLJU_c24130	CLJU_c24130	D8GLB2	Predicted aldehyde oxidoreductase OS=Clostridium ljungdahlii (strain ATCC 55383 / DSM 13528 / PETC) OX=748727 GN=CLJU_c24130 PE=3 SV=1	0,53154411	0,040580232	CLJU_RS11870
CLJU_c24140	CLJU_c24140	D8GLB3	Predicted sigma-54-interacting transcription regulator OS=Clostridium ljungdahlii (strain ATCC 55383 / DSM 13528 / PETC) OX=748727 GN=CLJU_c24140 PE=4 SV=1	-8,67070735	0,020072162	CLJU_RS11875
CLJU_c24150	gcvPB	D8GLB4	Probable glycine dehydrogenase (decarboxylating) subunit 2 OS=Clostridium ljungdahlii (strain ATCC 55383 / DSM 13528 / PETC) OX=748727 GN=gcvPB PE=3 SV=1	0,011278549	0,950414917	CLJU_RS11880
CLJU_c24160	gcvPA	D8GLB5	Probable glycine dehydrogenase (decarboxylating) subunit 1 OS=Clostridium ljungdahlii (strain ATCC 55383 / DSM 13528 / PETC) OX=748727 GN=gcvPA PE=3 SV=1	-0,117805218	0,697083512	CLJU_RS11885
CLJU_c24170	gcvH	D8GLB6	Glycine cleavage system H protein OS=Clostridium ljungdahlii (strain ATCC 55383 / DSM 13528 / PETC) OX=748727 GN=gcvH PE=3 SV=1	-1,748386025	0,135565914	CLJU_RS11890
CLJU_c24180	gcvT	D8GLB7	Aminomethyltransferase OS=Clostridium ljungdahlii (strain ATCC 55383 / DSM 13528 / PETC) OX=748727 GN=gcvT PE=3 SV=1	1,297689732	0,00629707	CLJU_RS11895
CLJU_c24190	CLJU_c24190	D8GLB8	NADPH-dependent glutamate synthase beta chain OS=Clostridium ljungdahlii (strain ATCC 55383 / DSM 13528 / PETC) OX=748727 GN=CLJU_c24190 PE=4 SV=1	-0,416146382	0,089865374	CLJU_RS11900
CLJU_c24200	CLJU_c24200	D8GLB9	Aconitate hydratase/aconitase OS=Clostridium ljungdahlii (strain ATCC 55383 / DSM 13528 / PETC) OX=748727 GN=CLJU_c24200 PE=3 SV=1	-0,201783531	0,153733024	CLJU_RS11905
CLJU_c24220	CLJU_c24220	D8GLC1	Transcriptional regulator OS=Clostridium ljungdahlii (strain ATCC 55383 / DSM 13528 / PETC) OX=748727 GN=CLJU_c24220 PE=3 SV=1	-0,957452817	0,002556418	CLJU_RS11915
CLJU_c24240	CLJU_c24240	D8GLC3	Predicted NADH oxidase OS=Clostridium ljungdahlii (strain ATCC 55383 / DSM 13528 / PETC) OX=748727 GN=CLJU_c24240 PE=3 SV=1	0,671890347	0,00427905	CLJU_RS11925
CLJU_c24260	CLJU_c24260	D8GLC5	Putative cyclase OS=Clostridium ljungdahlii (strain ATCC 55383 / DSM 13528 / PETC) OX=748727 GN=CLJU_c24260 PE=4 SV=1	-2,206436805	0,063190639	CLJU_RS11935
CLJU_c24300	CLJU_c24300	D8GLC9	Sugar kinase OS=Clostridium ljungdahlii (strain ATCC 55383 / DSM 13528 / PETC) OX=748727 GN=CLJU_c24300 PE=4 SV=1	1,306778866	0,124304474	CLJU_RS11955
CLJU_c24320	CLJU_c24320	D8GLD1	Putative aminoacid transporter OS=Clostridium ljungdahlii (strain ATCC 55383 / DSM 13528 / PETC) OX=748727 GN=CLJU_c24320 PE=4 SV=1	2,232963289	8,97E-05	CLJU_RS11965
CLJU_c24330	metA	D8GLD2	Homoserine O-acetyltransferase OS=Clostridium ljungdahlii (strain ATCC 55383 / DSM 13528 / PETC) OX=748727 GN=metA PE=3 SV=1	-0,952129703	0,172993337	CLJU_RS11970
CLJU_c24340	CLJU_c24340	D8GLD3	Predicted methyl-accepting transducer OS=Clostridium ljungdahlii (strain ATCC 55383 / DSM 13528 / PETC) OX=748727 GN=CLJU_c24340 PE=3 SV=1	-5,122071362	0,189694143	CLJU_RS11975
CLJU_c24350	CLJU_c24350	D8GLD4	Epoxyqueuosine reductase OS=Clostridium ljungdahlii (strain ATCC 55383 / DSM 13528 / PETC) OX=748727 GN=CLJU_c24350 PE=4 SV=1	-1,347601932	0,000406889	CLJU_RS11980
CLJU_c24440	CLJU_c24440	D8GLE3	Predicted methyl-accepting chemotaxis sensory transducer OS=Clostridium ljungdahlii (strain ATCC 55383 / DSM 13528 / PETC) OX=748727 GN=CLJU_c24440 PE=3 SV=1	2,070198921	0,032489835	CLJU_RS12025
CLJU_c24450	CLJU_c24450	D8GLE4	N-formylglutamate amidohydrolase OS=Clostridium ljungdahlii (strain ATCC 55383 / DSM 13528 / PETC) OX=748727 GN=CLJU_c24450 PE=4 SV=1	-1,10113892	0,265579759	CLJU_RS12030
CLJU_c24460	CLJU_c24460	D8GLE5	Putative protease inhibitor OS=Clostridium ljungdahlii (strain ATCC 55383 / DSM 13528 / PETC) OX=748727 GN=CLJU_c24460 PE=3 SV=1	2,966003624	0,205101085	CLJU_RS12035
CLJU_c24480	CLJU_c24480	D8GLE7	DUF1284 domain-containing protein OS=Clostridium ljungdahlii (strain ATCC 55383 / DSM 13528 / PETC) OX=748727 GN=CLJU_c24480 PE=4 SV=1	11,23318786	0,002915684	CLJU_RS12045
CLJU_c24490	dfrD	D8GLE8	Dihydrofolate reductase OS=Clostridium ljungdahlii (strain ATCC 55383 / DSM 13528 / PETC) OX=748727 GN=dfrD PE=3 SV=1	-0,600706591	0,019892743	CLJU_RS12050
CLJU_c24640	CLJU_c24640	D8GLU8	Putative elongation factor with tetracycline resistance domain OS=Clostridium ljungdahlii (strain ATCC 55383 / DSM 13528 / PETC) OX=748727 GN=CLJU_c24640 PE=4 SV=1	-0,161186729	0,692104879	CLJU_RS12135
CLJU_c24730	clpA1	D8GLV7	ATP-dependent Clp protease, ATP-binding subunit ClpA OS=Clostridium ljungdahlii (strain ATCC 55383 / DSM 13528 / PETC) OX=748727 GN=clpA1 PE=3 SV=1	-0,928379291	0,065317443	CLJU_RS12180
CLJU_c24750	CLJU_c24750	D8GLV9	Predicted cell wall binding protein OS=Clostridium ljungdahlii (strain ATCC 55383 / DSM 13528 / PETC) OX=748727 GN=CLJU_c24750 PE=4 SV=1	0,987937818	0,013883258	CLJU_RS21360
CLJU_c24770	CLJU_c24770	D8GLW1	Predicted methyl-accepting chemotaxis protein OS=Clostridium ljungdahlii (strain ATCC 55383 / DSM 13528 / PETC) OX=748727 GN=CLJU_c24770 PE=3 SV=1	0,766160895	0,00759479	CLJU_RS12200
CLJU_c24780	CLJU_c24780	D8GLW2	Predicted flavodoxin OS=Clostridium ljungdahlii (strain ATCC 55383 / DSM 13528 / PETC) OX=748727 GN=CLJU_c24780 PE=4 SV=1	-1,36262038	0,004647699	CLJU_RS12205
CLJU_c24860	CLJU_c24860	D8GLX0	Zinc-containing alcohol dehydrogenase OS=Clostridium ljungdahlii (strain ATCC 55383 / DSM 13528 / PETC) OX=748727 GN=CLJU_c24860 PE=3 SV=1	1,628680462	0,058739023	CLJU_RS12245
CLJU_c24880	adh1	D8GLX2	Predicted NADPH-dependent butanol dehydrogenase OS=Clostridium ljungdahlii (strain ATCC 55383 / DSM 13528 / PETC) OX=748727 GN=adh1 PE=4 SV=1	0,932590862	0,000340801	CLJU_RS12255
CLJU_c24890	CLJU_c24890	D8GLX3	Predicted heavy-metal binding protein OS=Clostridium ljungdahlii (strain ATCC 55383 / DSM 13528 / PETC) OX=748727 GN=CLJU_c24890 PE=4 SV=1	-4,385098112	0,082085908	CLJU_RS12260
CLJU_c24900	CLJU_c24900	D8GLX4	Copper-exporting P-type ATPase OS=Clostridium ljungdahlii (strain ATCC 55383 / DSM 13528 / PETC) OX=748727 GN=CLJU_c24900 PE=3 SV=1	-0,767268119	0,048605784	CLJU_RS12265
CLJU_c24910	CLJU_c24910	D8GLX5	Copper-sensing transcriptional repressor CsoR OS=Clostridium ljungdahlii (strain ATCC 55383 / DSM 13528 / PETC) OX=748727 GN=CLJU_c24910 PE=4 SV=1	0,040345109	0,946547382	CLJU_RS12270
CLJU_c24920	CLJU_c24920	D8GLX6	Predicted hydrolase OS=Clostridium ljungdahlii (strain ATCC 55383 / DSM 13528 / PETC) OX=748727 GN=CLJU_c24920 PE=4 SV=1	-0,218998376	0,827472151	CLJU_RS12275
CLJU_c24930	CLJU_c24930	D8GLX7	KWG Leptospira OS=Clostridium ljungdahlii (strain ATCC 55383 / DSM 13528 / PETC) OX=748727 GN=CLJU_c24930 PE=4 SV=1	-0,223846481	0,416273603	CLJU_RS12280
CLJU_c24960	CLJU_c24960	D8GLY0	DegV domain-containing protein OS=Clostridium ljungdahlii (strain ATCC 55383 / DSM 13528 / PETC) OX=748727 GN=CLJU_c24960 PE=4 SV=1	2,457066252	0,089772875	CLJU_RS12295
CLJU_c24970	CLJU_c24970	D8GLY1	Putative Uroporphyrinogen-III decarboxylase-like protein OS=Clostridium ljungdahlii (strain ATCC 55383 / DSM 13528 / PETC) OX=748727 GN=CLJU_c24970 PE=4 SV=1	-0,095885661	0,662240174	CLJU_RS12300
CLJU_c24990	CLJU_c24990	D8GLY3	Putative Uroporphyrinogen-III decarboxylase-like protein OS=Clostridium ljungdahlii (strain ATCC 55383 / DSM 13528 / PETC) OX=748727 GN=CLJU_c24990 PE=4 SV=1	-1,558568334	0,091604079	CLJU_RS12310
CLJU_c25010	CLJU_c25010	D8GLY5	Predicted extracellular amino acid-binding protein OS=Clostridium ljungdahlii (strain ATCC 55383 / DSM 13528 / PETC) OX=748727 GN=CLJU_c25010 PE=3 SV=1	0,691725556	0,330799706	CLJU_RS12320
CLJU_c25040	CLJU_c25040	D8GLY8	Putative molybdenum cofactor sulfurase related protein OS=Clostridium ljungdahlii (strain ATCC 55383 / DSM 13528 / PETC) OX=748727 GN=CLJU_c25040 PE=4 SV=1	-0,364043242	0,081547781	CLJU_RS12335
CLJU_c25050	moaC	D8GLY9	Cyclic pyranopterin monophosphate synthase OS=Clostridium ljungdahlii (strain ATCC 55383 / DSM 13528 / PETC) OX=748727 GN=moaC PE=3 SV=1	0,344376977	0,234566993	CLJU_RS12340
CLJU_c25060	CLJU_c25060	D8GLZ0	Predicted molybdenum cofactor biosynthesis protein B OS=Clostridium ljungdahlii (strain ATCC 55383 / DSM 13528 / PETC) OX=748727 GN=CLJU_c25060 PE=4 SV=1	0,531679939	0,015944682	CLJU_RS12345
CLJU_c25080	CLJU_c25080	D8GLZ2	Putative sulfatase OS=Clostridium ljungdahlii (strain ATCC 55383 / DSM 13528 / PETC) OX=748727 GN=CLJU_c25080 PE=3 SV=1	1,396092913	0,08666201	CLJU_RS12355
CLJU_c25090	CLJU_c25090	D8GLZ3	histidine kinase OS=Clostridium ljungdahlii (strain ATCC 55383 / DSM 13528 / PETC) OX=748727 GN=CLJU_c25090 PE=4 SV=1	-0,596090318	0,266524586	CLJU_RS12360
CLJU_c25100	CLJU_c25100	D8GLZ4	Stage 0 sporulation protein A homolog OS=Clostridium ljungdahlii (strain ATCC 55383 / DSM 13528 / PETC) OX=748727 GN=CLJU_c25100 PE=4 SV=1	-0,964595053	0,037692035	CLJU_RS12365
CLJU_c25110	CLJU_c25110	D8GLZ5	Putative membrane protein OS=Clostridium ljungdahlii (strain ATCC 55383 / DSM 13528 / PETC) OX=748727 GN=CLJU_c25110 PE=4 SV=1	-1,319522156	0,000497573	CLJU_RS12370
CLJU_c25120	CLJU_c25120	D8GLZ6	Predicted ABC transporter, ATPase component OS=Clostridium ljungdahlii (strain ATCC 55383 / DSM 13528 / PETC) OX=748727 GN=CLJU_c25120 PE=4 SV=1	-2,028389935	0,002552203	CLJU_RS12375
CLJU_c25200	CLJU_c25200	D8GM04	Predicted aldo/keto reductase OS=Clostridium ljungdahlii (strain ATCC 55383 / DSM 13528 / PETC) OX=748727 GN=CLJU_c25200 PE=4 SV=1	-0,285930305	0,12000002	CLJU_RS12415
CLJU_c25210	carB	D8GM05	Carbamoyl-phosphate synthase large chain OS=Clostridium ljungdahlii (strain ATCC 55383 / DSM 13528 / PETC) OX=748727 GN=carB PE=3 SV=1	-2,991166675	0,003473104	CLJU_RS12420
CLJU_c25220	carA	D8GM06	Carbamoyl-phosphate synthase small chain OS=Clostridium ljungdahlii (strain ATCC 55383 / DSM 13528 / PETC) OX=748727 GN=carA PE=3 SV=1	-3,388321117	0,002328066	CLJU_RS12425
CLJU_c25230	argF2	D8GM07	ornithine carbamoyltransferase OS=Clostridium ljungdahlii (strain ATCC 55383 / DSM 13528 / PETC) OX=748727 GN=argF2 PE=3 SV=1	-0,518785483	0,129483696	CLJU_RS12430
CLJU_c25240	CLJU_c25240	D8GM08	Fumarylacetoacetate hydrolase family protein OS=Clostridium ljungdahlii (strain ATCC 55383 / DSM 13528 / PETC) OX=748727 GN=CLJU_c25240 PE=4 SV=1	-0,848724658	0,014715782	CLJU_RS12435
CLJU_c25250	CLJU_c25250	D8GM09	Predicted methyltransferase OS=Clostridium ljungdahlii (strain ATCC 55383 / DSM 13528 / PETC) OX=748727 GN=CLJU_c25250 PE=4 SV=1	1,042958628	0,224113015	CLJU_RS12440
CLJU_c25260	recQ	D8GM10	DNA helicase OS=Clostridium ljungdahlii (strain ATCC 55383 / DSM 13528 / PETC) OX=748727 GN=recQ PE=3 SV=1	-0,366573944	0,405505802	CLJU_RS12445
CLJU_c25270	CLJU_c25270	D8GM11	Uncharacterized protein OS=Clostridium ljungdahlii (strain ATCC 55383 / DSM 13528 / PETC) OX=748727 GN=CLJU_c25270 PE=4 SV=1	-0,522911517	0,313660085	CLJU_RS12450
CLJU_c25290	citX	D8GM13	citrate lyase holo-[acyl-carrier protein] synthase OS=Clostridium ljungdahlii (strain ATCC 55383 / DSM 13528 / PETC) OX=748727 GN=citX PE=4 SV=1	-1,575002245	0,1212106	CLJU_RS12460
CLJU_c25330	CLJU_c25330	D8GM17	Citrate lyase subunit beta OS=Clostridium ljungdahlii (strain ATCC 55383 / DSM 13528 / PETC) OX=748727 GN=CLJU_c25330 PE=3 SV=1	1,455116065	0,097967434	CLJU_RS12480
CLJU_c25380	CLJU_c25380	D8GM22	Predicted ABC transporter OS=Clostridium ljungdahlii (strain ATCC 55383 / DSM 13528 / PETC) OX=748727 GN=CLJU_c25380 PE=4 SV=1	-1,184939472	0,236047572	CLJU_RS12505
CLJU_c25440	CLJU_c25440	D8GM28	Predicted molybdopterin oxidoreductase, molybdopterin binding subunit OS=Clostridium ljungdahlii (strain ATCC 55383 / DSM 13528 / PETC) OX=748727 GN=CLJU_c25440 PE=3 SV=1	0,984602018	0,009009622	CLJU_RS12535
CLJU_c25450	CLJU_c25450	D8GM29	Predicted Fe-S-cluster-binding protein OS=Clostridium ljungdahlii (strain ATCC 55383 / DSM 13528 / PETC) OX=748727 GN=CLJU_c25450 PE=4 SV=1	0,714210581	0,077151817	CLJU_RS12540
CLJU_c25470	asrA2	D8GM31	Anaerobic sulfite reductase subunit A OS=Clostridium ljungdahlii (strain ATCC 55383 / DSM 13528 / PETC) OX=748727 GN=asrA2 PE=4 SV=1	1,08522435	0,005278271	CLJU_RS12550
CLJU_c25480	asrB2	D8GM32	Anaerobic sulfite reductase subunit B OS=Clostridium ljungdahlii (strain ATCC 55383 / DSM 13528 / PETC) OX=748727 GN=asrB2 PE=4 SV=1	0,968807695	0,03221821	CLJU_RS12555
CLJU_c25500	pheA1	D8GM34	prephenate dehydratase OS=Clostridium ljungdahlii (strain ATCC 55383 / DSM 13528 / PETC) OX=748727 GN=pheA1 PE=4 SV=1	0,748904684	0,317735149	CLJU_RS12565
CLJU_c25530	CLJU_c25530	D8GM37	Ribosomal protein L7/L12 C-terminal domain-containing protein OS=Clostridium ljungdahlii (strain ATCC 55383 / DSM 13528 / PETC) OX=748727 GN=CLJU_c25530 PE=4 SV=1	-0,583179952	0,324217789	CLJU_RS12580
CLJU_c25560	CLJU_c25560	D8GM40	histidine kinase OS=Clostridium ljungdahlii (strain ATCC 55383 / DSM 13528 / PETC) OX=748727 GN=CLJU_c25560 PE=4 SV=1	-0,409225174	0,552095353	CLJU_RS12595
CLJU_c25600	CLJU_c25600	D8GM44	ABM domain-containing protein OS=Clostridium ljungdahlii (strain ATCC 55383 / DSM 13528 / PETC) OX=748727 GN=CLJU_c25600 PE=4 SV=1	-1,770912271	0,014766979	CLJU_RS12610
CLJU_c25610	CLJU_c25610	D8GM45	Peptidase S9 prolyl oligopeptidase catalytic domain-containing protein OS=Clostridium ljungdahlii (strain ATCC 55383 / DSM 13528 / PETC) OX=748727 GN=CLJU_c25610 PE=4 SV=1	0,29969317	0,014227858	CLJU_RS12615
CLJU_c25620	CLJU_c25620	D8GM46	Transcription regulator OS=Clostridium ljungdahlii (strain ATCC 55383 / DSM 13528 / PETC) OX=748727 GN=CLJU_c25620 PE=4 SV=1	-0,854762039	0,181550735	CLJU_RS12620
CLJU_c25630	CLJU_c25630	D8GM47	Uncharacterized protein OS=Clostridium ljungdahlii (strain ATCC 55383 / DSM 13528 / PETC) OX=748727 GN=CLJU_c25630 PE=4 SV=1	-6,35483568	0,054978833	CLJU_RS12625
CLJU_c25640	CLJU_c25640	D8GM48	Transcriptional regulator OS=Clostridium ljungdahlii (strain ATCC 55383 / DSM 13528 / PETC) OX=748727 GN=CLJU_c25640 PE=4 SV=1	1,464094382	0,00184923	CLJU_RS12630
CLJU_c25720	CLJU_c25720	D8GM56	Stage 0 sporulation protein A homolog OS=Clostridium ljungdahlii (strain ATCC 55383 / DSM 13528 / PETC) OX=748727 GN=CLJU_c25720 PE=4 SV=1	-0,230106825	0,57039868	CLJU_RS12670
CLJU_c25750	CLJU_c25750	D8GM59	Stage 0 sporulation protein A homolog OS=Clostridium ljungdahlii (strain ATCC 55383 / DSM 13528 / PETC) OX=748727 GN=CLJU_c25750 PE=4 SV=1	-0,726827311	0,092268064	CLJU_RS12685
CLJU_c25760	CLJU_c25760	D8GM60	histidine kinase OS=Clostridium ljungdahlii (strain ATCC 55383 / DSM 13528 / PETC) OX=748727 GN=CLJU_c25760 PE=4 SV=1	3,811873393	0,239519856	CLJU_RS12690
CLJU_c25770	CLJU_c25770	D8GM61	Predicted ABC transporter, ATPase component OS=Clostridium ljungdahlii (strain ATCC 55383 / DSM 13528 / PETC) OX=748727 GN=CLJU_c25770 PE=3 SV=1	-0,868204089	0,246230826	CLJU_RS12695
CLJU_c25820	tktB2	D8GM66	Transketolase, subunit B OS=Clostridium ljungdahlii (strain ATCC 55383 / DSM 13528 / PETC) OX=748727 GN=tktB2 PE=4 SV=1	0,958927703	0,000375408	CLJU_RS12720
CLJU_c25830	tktA2	D8GM67	Transketolase, subunit A OS=Clostridium ljungdahlii (strain ATCC 55383 / DSM 13528 / PETC) OX=748727 GN=tktA2 PE=4 SV=1	1,048833449	0,001242415	CLJU_RS12725
CLJU_c25840	CLJU_c25840	D8GM68	Zinc-containing alcohol dehydrogenase OS=Clostridium ljungdahlii (strain ATCC 55383 / DSM 13528 / PETC) OX=748727 GN=CLJU_c25840 PE=3 SV=1	1,423704648	0,055163593	CLJU_RS12730
CLJU_c25850	CLJU_c25850	D8GM69	2-deoxy-D-gluconate 3-dehydrogenase OS=Clostridium ljungdahlii (strain ATCC 55383 / DSM 13528 / PETC) OX=748727 GN=CLJU_c25850 PE=3 SV=1	1,597225255	0,020255053	CLJU_RS12735
CLJU_c25930	CLJU_c25930	D8GM77	Pentapeptide repeat-containing protein OS=Clostridium ljungdahlii (strain ATCC 55383 / DSM 13528 / PETC) OX=748727 GN=CLJU_c25930 PE=4 SV=1	-2,844277275	0,049827294	CLJU_RS12775
CLJU_c25940	cat	D8GM78	Chloramphenicol O-acetyltransferase OS=Clostridium ljungdahlii (strain ATCC 55383 / DSM 13528 / PETC) OX=748727 GN=cat PE=4 SV=1	1,167759586	0,550702485	CLJU_RS12780
CLJU_c25950	CLJU_c25950	D8GM79	Predicted rubrerythrin OS=Clostridium ljungdahlii (strain ATCC 55383 / DSM 13528 / PETC) OX=748727 GN=CLJU_c25950 PE=4 SV=1	-1,981380764	0,044936095	CLJU_RS12785
CLJU_c25960	tal1	D8GM80	Transaldolase OS=Clostridium ljungdahlii (strain ATCC 55383 / DSM 13528 / PETC) OX=748727 GN=tal1 PE=4 SV=1	0,441638549	0,320938982	CLJU_RS12790
CLJU_c26080	CLJU_c26080	D8GMM8	Transcriptional regulator OS=Clostridium ljungdahlii (strain ATCC 55383 / DSM 13528 / PETC) OX=748727 GN=CLJU_c26080 PE=4 SV=1	-1,201317254	0,028078367	CLJU_RS12850
CLJU_c26120	adeC	D8GMN2	Adenine deaminase OS=Clostridium ljungdahlii (strain ATCC 55383 / DSM 13528 / PETC) OX=748727 GN=adeC PE=3 SV=1	-3,488538586	0,004250883	CLJU_RS12870
CLJU_c26130	CLJU_c26130	D8GMN3	Predicted ABC transporter, substrate-binding component OS=Clostridium ljungdahlii (strain ATCC 55383 / DSM 13528 / PETC) OX=748727 GN=CLJU_c26130 PE=4 SV=1	-1,675262908	1,39E-05	CLJU_RS12875
CLJU_c26140	CLJU_c26140	D8GMN4	Predicted ABC transporter, ATPase component OS=Clostridium ljungdahlii (strain ATCC 55383 / DSM 13528 / PETC) OX=748727 GN=CLJU_c26140 PE=4 SV=1	-0,624257926	0,026014891	CLJU_RS12880
CLJU_c26170	CLJU_c26170	D8GMN7	Threonine aldolase OS=Clostridium ljungdahlii (strain ATCC 55383 / DSM 13528 / PETC) OX=748727 GN=CLJU_c26170 PE=3 SV=1	-0,274336511	0,301244683	CLJU_RS12895
CLJU_c26250	CLJU_c26250	D8GMP5	DUF4003 domain-containing protein OS=Clostridium ljungdahlii (strain ATCC 55383 / DSM 13528 / PETC) OX=748727 GN=CLJU_c26250 PE=4 SV=1	0,770701318	0,094786326	CLJU_RS12935
CLJU_c26270	CLJU_c26270	D8GMP7	Predicted ABC transporter, ATPase component OS=Clostridium ljungdahlii (strain ATCC 55383 / DSM 13528 / PETC) OX=748727 GN=CLJU_c26270 PE=4 SV=1	4,720072768	0,232213067	CLJU_RS12945
CLJU_c26300	CLJU_c26300	D8GMQ0	Predicted extracellular solute binding protein OS=Clostridium ljungdahlii (strain ATCC 55383 / DSM 13528 / PETC) OX=748727 GN=CLJU_c26300 PE=4 SV=1	4,066287226	0,001803086	CLJU_RS12960
CLJU_c26310	CLJU_c26310	D8GMQ1	Type I phosphodiesterase / nucleotide pyrophosphatase OS=Clostridium ljungdahlii (strain ATCC 55383 / DSM 13528 / PETC) OX=748727 GN=CLJU_c26310 PE=4 SV=1	4,809627429	0,006609223	CLJU_RS12965
CLJU_c26320	CLJU_c26320	D8GMQ2	Predicted phosphoglycerate mutase family protein OS=Clostridium ljungdahlii (strain ATCC 55383 / DSM 13528 / PETC) OX=748727 GN=CLJU_c26320 PE=4 SV=1	2,140892146	0,23897911	CLJU_RS12970
CLJU_c26330	CLJU_c26330	D8GMQ3	4Fe-4S ferredoxin-type domain-containing protein OS=Clostridium ljungdahlii (strain ATCC 55383 / DSM 13528 / PETC) OX=748727 GN=CLJU_c26330 PE=4 SV=1	-1,969792694	0,061163433	CLJU_RS12975
CLJU_c26350	CLJU_c26350	D8GMQ5	Putative NADPH-dependent FMN reductase OS=Clostridium ljungdahlii (strain ATCC 55383 / DSM 13528 / PETC) OX=748727 GN=CLJU_c26350 PE=4 SV=1	-1,206707404	0,024877648	CLJU_RS12985
CLJU_c26390	greA1	D8GMQ9	Transcription elongation factor GreA OS=Clostridium ljungdahlii (strain ATCC 55383 / DSM 13528 / PETC) OX=748727 GN=greA1 PE=3 SV=1	-2,017773851	0,013912505	CLJU_RS13005
CLJU_c26490	CLJU_c26490	D8GMR9	Predicted RNA polymerase sigma factor OS=Clostridium ljungdahlii (strain ATCC 55383 / DSM 13528 / PETC) OX=748727 GN=CLJU_c26490 PE=3 SV=1	10,43638997	0,157600847	CLJU_RS13055
CLJU_c26510	CLJU_c26510	D8GMS1	Predicted ABC transporter, ATPase component OS=Clostridium ljungdahlii (strain ATCC 55383 / DSM 13528 / PETC) OX=748727 GN=CLJU_c26510 PE=4 SV=1	1,166279541	0,084016798	CLJU_RS13065
CLJU_c26530	CLJU_c26530	D8GMS3	Predicted transporter protein, periplasmic component OS=Clostridium ljungdahlii (strain ATCC 55383 / DSM 13528 / PETC) OX=748727 GN=CLJU_c26530 PE=4 SV=1	-0,406283073	0,105238292	CLJU_RS13075
CLJU_c26570	CLJU_c26570	D8GMS7	Glycerol dehydrogenase OS=Clostridium ljungdahlii (strain ATCC 55383 / DSM 13528 / PETC) OX=748727 GN=CLJU_c26570 PE=3 SV=1	-2,327745339	0,011949504	CLJU_RS13095
CLJU_c26600	CLJU_c26600	D8GMT0	Nucleoside phosphorylase domain-containing protein OS=Clostridium ljungdahlii (strain ATCC 55383 / DSM 13528 / PETC) OX=748727 GN=CLJU_c26600 PE=4 SV=1	-0,33642438	0,313738661	CLJU_RS13110
CLJU_c26630	CLJU_c26630	D8GMT3	YhcG PDDEXK nuclease domain-containing protein OS=Clostridium ljungdahlii (strain ATCC 55383 / DSM 13528 / PETC) OX=748727 GN=CLJU_c26630 PE=4 SV=1	0,493607173	0,004598131	CLJU_RS13125
CLJU_c26660	birA	D8GMT6	Bifunctional ligase/repressor BirA OS=Clostridium ljungdahlii (strain ATCC 55383 / DSM 13528 / PETC) OX=748727 GN=birA PE=3 SV=1	-0,142546058	0,730863786	CLJU_RS13140
CLJU_c26670	CLJU_c26670	D8GMT7	Isoaspartyl dipeptidase OS=Clostridium ljungdahlii (strain ATCC 55383 / DSM 13528 / PETC) OX=748727 GN=CLJU_c26670 PE=3 SV=1	0,069237354	0,886115504	CLJU_RS13145
CLJU_c26680	CLJU_c26680	D8GMT8	4Fe-4S ferredoxin-type domain-containing protein OS=Clostridium ljungdahlii (strain ATCC 55383 / DSM 13528 / PETC) OX=748727 GN=CLJU_c26680 PE=4 SV=1	-1,673800175	0,003222579	CLJU_RS13150
CLJU_c26690	CLJU_c26690	D8GMT9	Predicted methyl-accepting chemotaxis sensory transducer OS=Clostridium ljungdahlii (strain ATCC 55383 / DSM 13528 / PETC) OX=748727 GN=CLJU_c26690 PE=3 SV=1	-0,075943	0,601155854	CLJU_RS13155
CLJU_c26700	CLJU_c26700	D8GMU0	Conserved protein with an ATPase domain OS=Clostridium ljungdahlii (strain ATCC 55383 / DSM 13528 / PETC) OX=748727 GN=CLJU_c26700 PE=4 SV=1	0,239334428	0,348861104	CLJU_RS13160
CLJU_c26710	CLJU_c26710	D8GMU1	NAD/GMP synthase domain-containing protein OS=Clostridium ljungdahlii (strain ATCC 55383 / DSM 13528 / PETC) OX=748727 GN=CLJU_c26710 PE=4 SV=1	-0,507542865	0,056096828	CLJU_RS13165
CLJU_c26720	asnB	D8GMU2	asparagine synthase (glutamine-hydrolyzing) OS=Clostridium ljungdahlii (strain ATCC 55383 / DSM 13528 / PETC) OX=748727 GN=asnB PE=3 SV=1	4,107434991	0,03140635	CLJU_RS13170
CLJU_c26730	CLJU_c26730	D8GMU3	Predicted polysaccharide deacetylase OS=Clostridium ljungdahlii (strain ATCC 55383 / DSM 13528 / PETC) OX=748727 GN=CLJU_c26730 PE=4 SV=1	1,767830537	0,01651913	CLJU_RS13175
CLJU_c26740	glnS	D8GMU4	Glutamine--tRNA ligase OS=Clostridium ljungdahlii (strain ATCC 55383 / DSM 13528 / PETC) OX=748727 GN=glnS PE=3 SV=1	-1,380472022	0,002322487	CLJU_RS13180
CLJU_c26780	spsC	D8GMU8	Predicted spore coat polysaccharide biosynthesis protein OS=Clostridium ljungdahlii (strain ATCC 55383 / DSM 13528 / PETC) OX=748727 GN=spsC PE=3 SV=1	0,087413319	0,776375757	CLJU_RS13200
CLJU_c26790	CLJU_c26790	D8GMU9	Predicted pleiotropic regulatory protein OS=Clostridium ljungdahlii (strain ATCC 55383 / DSM 13528 / PETC) OX=748727 GN=CLJU_c26790 PE=3 SV=1	-1,145222724	0,041993968	CLJU_RS13205
CLJU_c26890	CLJU_c26890	D8GMV9	Metal-binding protein OS=Clostridium ljungdahlii (strain ATCC 55383 / DSM 13528 / PETC) OX=748727 GN=CLJU_c26890 PE=4 SV=1	-0,092010307	0,724709222	CLJU_RS13255
CLJU_c26900	CLJU_c26900	D8GMW0	Putative FeS cluster assembly protein (SUF system) OS=Clostridium ljungdahlii (strain ATCC 55383 / DSM 13528 / PETC) OX=748727 GN=CLJU_c26900 PE=3 SV=1	-5,483076891	0,183793069	CLJU_RS13260
CLJU_c26910	CLJU_c26910	D8GMW1	Predicted ABC-type transport system, ATPase component OS=Clostridium ljungdahlii (strain ATCC 55383 / DSM 13528 / PETC) OX=748727 GN=CLJU_c26910 PE=4 SV=1	-0,052531853	0,869899245	CLJU_RS13265
CLJU_c26950	CLJU_c26950	D8GMW5	Threonylcarbamoyl-AMP synthase OS=Clostridium ljungdahlii (strain ATCC 55383 / DSM 13528 / PETC) OX=748727 GN=CLJU_c26950 PE=3 SV=1	-1,52386526	0,026760103	CLJU_RS13285
CLJU_c26960	CLJU_c26960	D8GMW6	Predicted Fe-S cluster protein OS=Clostridium ljungdahlii (strain ATCC 55383 / DSM 13528 / PETC) OX=748727 GN=CLJU_c26960 PE=4 SV=1	-0,060881409	0,554315691	CLJU_RS13290
CLJU_c27030	CLJU_c27030	D8GMX3	Putative Fe-S oxidoreductase OS=Clostridium ljungdahlii (strain ATCC 55383 / DSM 13528 / PETC) OX=748727 GN=CLJU_c27030 PE=4 SV=1	-0,724671457	0,250351372	CLJU_RS13320
CLJU_c27170	CLJU_c27170	D8GMY7	Stage 0 sporulation protein A homolog OS=Clostridium ljungdahlii (strain ATCC 55383 / DSM 13528 / PETC) OX=748727 GN=CLJU_c27170 PE=4 SV=1	4,497082569	0,026156002	CLJU_RS13395
CLJU_c27180	CLJU_c27180	D8GMY8	histidine kinase OS=Clostridium ljungdahlii (strain ATCC 55383 / DSM 13528 / PETC) OX=748727 GN=CLJU_c27180 PE=4 SV=1	-0,710365547	0,374149137	CLJU_RS13400
CLJU_c27190	CLJU_c27190	D8GMY9	Predicted ABC transporter, ATPase component OS=Clostridium ljungdahlii (strain ATCC 55383 / DSM 13528 / PETC) OX=748727 GN=CLJU_c27190 PE=3 SV=1	0,263072362	0,865867903	CLJU_RS13405
CLJU_c27210	CLJU_c27210	D8GMZ1	Predicted acetyltransferase OS=Clostridium ljungdahlii (strain ATCC 55383 / DSM 13528 / PETC) OX=748727 GN=CLJU_c27210 PE=4 SV=1	0,659895611	0,522466788	CLJU_RS13415
CLJU_c27260	hcp	D8GMZ6	Hydroxylamine reductase OS=Clostridium ljungdahlii (strain ATCC 55383 / DSM 13528 / PETC) OX=748727 GN=hcp PE=3 SV=1	-0,773952439	0,00416086	CLJU_RS13445
CLJU_c27290	CLJU_c27290	D8GMZ8	Glycine reductase complex component C subunit alpha OS=Clostridium ljungdahlii (strain ATCC 55383 / DSM 13528 / PETC) OX=748727 GN=CLJU_c27290 PE=4 SV=1	-0,421460305	0,103545551	CLJU_RS13455
CLJU_c27300	CLJU_c27300	D8GMZ9	Glycine reductase complex component C subunit beta OS=Clostridium ljungdahlii (strain ATCC 55383 / DSM 13528 / PETC) OX=748727 GN=CLJU_c27300 PE=4 SV=1	-0,558049862	0,079560506	CLJU_RS13460
CLJU_c27310	grdA	D8GN00	Glycine/sarcosine/betaine reductase complex component A OS=Clostridium ljungdahlii (strain ATCC 55383 / DSM 13528 / PETC) OX=748727 GN=grdA PE=3 SV=1	2,119002113	0,200964633	CLJU_RS13465
CLJU_c27320	CLJU_c27320	D8GN01	Thioredoxin OS=Clostridium ljungdahlii (strain ATCC 55383 / DSM 13528 / PETC) OX=748727 GN=CLJU_c27320 PE=3 SV=1	0,457392014	0,509989527	CLJU_RS13475
CLJU_c27330	CLJU_c27330	D8GN02	Thioredoxin reductase OS=Clostridium ljungdahlii (strain ATCC 55383 / DSM 13528 / PETC) OX=748727 GN=CLJU_c27330 PE=3 SV=1	-1,078192633	0,461989354	CLJU_RS13480
CLJU_c27350	CLJU_c27350	D8GN04	Glycine reductase complex component B gamma subunit OS=Clostridium ljungdahlii (strain ATCC 55383 / DSM 13528 / PETC) OX=748727 GN=CLJU_c27350 PE=4 SV=1	-0,240331731	0,527019244	CLJU_RS13495
CLJU_c27360	CLJU_c27360	D8GN05	Predicted glycine/sarcosine/betaine reductase component B subunit alpha OS=Clostridium ljungdahlii (strain ATCC 55383 / DSM 13528 / PETC) OX=748727 GN=CLJU_c27360 PE=4 SV=1	3,160153798	0,000555926	CLJU_RS13500
CLJU_c27410	CLJU_c27410	D8GND5	Predicted hydrolase OS=Clostridium ljungdahlii (strain ATCC 55383 / DSM 13528 / PETC) OX=748727 GN=CLJU_c27410 PE=4 SV=1	-6,120064642	0,418484105	CLJU_RS13535
CLJU_c27420	CLJU_c27420	D8GND6	N-acetyltransferase domain-containing protein OS=Clostridium ljungdahlii (strain ATCC 55383 / DSM 13528 / PETC) OX=748727 GN=CLJU_c27420 PE=4 SV=1	-0,724376491	0,179948884	CLJU_RS13540
CLJU_c27540	CLJU_c27540	D8GNE6	Uncharacterized protein OS=Clostridium ljungdahlii (strain ATCC 55383 / DSM 13528 / PETC) OX=748727 GN=CLJU_c27540 PE=4 SV=1	0,282385847	0,514455299	CLJU_RS13600
CLJU_c27560	CLJU_c27560	D8GNE8	Predicted Uroporphyrinogen-III decarboxylase-like protein OS=Clostridium ljungdahlii (strain ATCC 55383 / DSM 13528 / PETC) OX=748727 GN=CLJU_c27560 PE=4 SV=1	-0,079444912	0,756680884	CLJU_RS13610
CLJU_c27620	CLJU_c27620	D8GNF4	Predicted ABC transport system, periplasmic solute-binding component OS=Clostridium ljungdahlii (strain ATCC 55383 / DSM 13528 / PETC) OX=748727 GN=CLJU_c27620 PE=4 SV=1	0,333821676	0,298131006	CLJU_RS13640
CLJU_c27660	CLJU_c27660	D8GNF8	Predicted ABC-type transporter, periplasmic component OS=Clostridium ljungdahlii (strain ATCC 55383 / DSM 13528 / PETC) OX=748727 GN=CLJU_c27660 PE=3 SV=1	0,230529567	0,878130233	CLJU_RS13660
CLJU_c27700	CLJU_c27700	D8GNG1	Selenocysteine-specific elongation factor OS=Clostridium ljungdahlii (strain ATCC 55383 / DSM 13528 / PETC) OX=748727 GN=CLJU_c27700 PE=4 SV=1	2,633851332	0,00011367	CLJU_RS13675
CLJU_c27710	selA	D8GNG2	L-seryl-tRNA(Sec) selenium transferase OS=Clostridium ljungdahlii (strain ATCC 55383 / DSM 13528 / PETC) OX=748727 GN=selA PE=3 SV=1	2,233885275	0,015346669	CLJU_RS13680
CLJU_c27720	selD	D8GNG3	Selenide, water dikinase OS=Clostridium ljungdahlii (strain ATCC 55383 / DSM 13528 / PETC) OX=748727 GN=selD PE=3 SV=1	1,678218773	0,089282197	CLJU_RS13685
CLJU_c27730	CLJU_c27730	D8GNG4	cysteine desulfurase OS=Clostridium ljungdahlii (strain ATCC 55383 / DSM 13528 / PETC) OX=748727 GN=CLJU_c27730 PE=3 SV=1	1,439937133	0,003550085	CLJU_RS13690
CLJU_c27740	CLJU_c27740	D8GNG5	Predicted transcriptional regulator, LysR family OS=Clostridium ljungdahlii (strain ATCC 55383 / DSM 13528 / PETC) OX=748727 GN=CLJU_c27740 PE=3 SV=1	1,838900989	0,046583922	CLJU_RS13695
CLJU_c27750	CLJU_c27750	D8GNG6	DUF3841 domain-containing protein OS=Clostridium ljungdahlii (strain ATCC 55383 / DSM 13528 / PETC) OX=748727 GN=CLJU_c27750 PE=4 SV=1	5,492402568	0,013042013	CLJU_RS13700
CLJU_c27760	CLJU_c27760	D8GNG7	DUF3841 domain-containing protein OS=Clostridium ljungdahlii (strain ATCC 55383 / DSM 13528 / PETC) OX=748727 GN=CLJU_c27760 PE=4 SV=1	3,263183706	0,039525468	CLJU_RS13705
CLJU_c27770	CLJU_c27770	D8GNG8	Glycine reductase complex component C subunit alpha OS=Clostridium ljungdahlii (strain ATCC 55383 / DSM 13528 / PETC) OX=748727 GN=CLJU_c27770 PE=4 SV=1	1,456192358	0,001359352	CLJU_RS13710
CLJU_c27780	CLJU_c27780	D8GNG9	Glycine reductase complex component C subunit beta OS=Clostridium ljungdahlii (strain ATCC 55383 / DSM 13528 / PETC) OX=748727 GN=CLJU_c27780 PE=4 SV=1	1,647587761	0,000966712	CLJU_RS13715
CLJU_c27790	grdA	D8GNH0	Glycine/sarcosine/betaine reductase complex component A OS=Clostridium ljungdahlii (strain ATCC 55383 / DSM 13528 / PETC) OX=748727 GN=grdA PE=3 SV=1	-1,269980058	0,061553375	CLJU_RS13720
CLJU_c27800	CLJU_c27800	D8GNH1	Thioredoxin OS=Clostridium ljungdahlii (strain ATCC 55383 / DSM 13528 / PETC) OX=748727 GN=CLJU_c27800 PE=3 SV=1	1,326435396	0,002121811	CLJU_RS13730
CLJU_c27810	CLJU_c27810	D8GNH2	Thioredoxin reductase OS=Clostridium ljungdahlii (strain ATCC 55383 / DSM 13528 / PETC) OX=748727 GN=CLJU_c27810 PE=3 SV=1	2,122269352	0,031028865	CLJU_RS13735
CLJU_c27820	CLJU_c27820	D8GNH3	Choline/carnitine/betaine transporter protein OS=Clostridium ljungdahlii (strain ATCC 55383 / DSM 13528 / PETC) OX=748727 GN=CLJU_c27820 PE=3 SV=1	6,797579351	0,084410888	CLJU_RS13740
CLJU_c27830	CLJU_c27830	D8GNH4	Betaine reductase complex component B, subunit gamma, selenocysteine-containing protein OS=Clostridium ljungdahlii (strain ATCC 55383 / DSM 13528 / PETC) OX=748727 GN=CLJU_c27830 PE=4 SV=1	1,691538754	0,01489051	CLJU_RS13750
CLJU_c27840	CLJU_c27840	D8GNH5	Glycine reductase complex component B, subunit alpha OS=Clostridium ljungdahlii (strain ATCC 55383 / DSM 13528 / PETC) OX=748727 GN=CLJU_c27840 PE=4 SV=1	1,579686523	0,012729302	CLJU_RS13755
CLJU_c27850	CLJU_c27850	D8GNH6	HTH tetR-type domain-containing protein OS=Clostridium ljungdahlii (strain ATCC 55383 / DSM 13528 / PETC) OX=748727 GN=CLJU_c27850 PE=4 SV=1	-1,535426058	0,098514935	CLJU_RS13760
CLJU_c27860	CLJU_c27860	D8GNH7	Putative permease OS=Clostridium ljungdahlii (strain ATCC 55383 / DSM 13528 / PETC) OX=748727 GN=CLJU_c27860 PE=3 SV=1	1,468404891	0,067957159	CLJU_RS13765
CLJU_c27890	CLJU_c27890	D8GNI0	DUF1177 domain-containing protein OS=Clostridium ljungdahlii (strain ATCC 55383 / DSM 13528 / PETC) OX=748727 GN=CLJU_c27890 PE=4 SV=1	-0,624130284	0,041927115	CLJU_RS13775
CLJU_c27900	CLJU_c27900	D8GNI1	Hydantoinase OS=Clostridium ljungdahlii (strain ATCC 55383 / DSM 13528 / PETC) OX=748727 GN=CLJU_c27900 PE=4 SV=1	0,138924614	0,63398429	CLJU_RS13780
CLJU_c27910	CLJU_c27910	D8GNI2	DUF917 domain-containing protein OS=Clostridium ljungdahlii (strain ATCC 55383 / DSM 13528 / PETC) OX=748727 GN=CLJU_c27910 PE=4 SV=1	0,08910657	0,886268591	CLJU_RS13785
CLJU_c27920	CLJU_c27920	D8GNI3	Uncharacterized protein OS=Clostridium ljungdahlii (strain ATCC 55383 / DSM 13528 / PETC) OX=748727 GN=CLJU_c27920 PE=4 SV=1	-0,035129163	0,925992308	CLJU_RS13790
CLJU_c27940	CLJU_c27940	D8GNI5	Predicted purine permease OS=Clostridium ljungdahlii (strain ATCC 55383 / DSM 13528 / PETC) OX=748727 GN=CLJU_c27940 PE=3 SV=1	0,100100279	0,864668387	CLJU_RS13800
CLJU_c27950	CLJU_c27950	D8GNI6	Predicted hydrolase, carbon-nitrogen family OS=Clostridium ljungdahlii (strain ATCC 55383 / DSM 13528 / PETC) OX=748727 GN=CLJU_c27950 PE=4 SV=1	1,816769855	0,095420506	CLJU_RS13805
CLJU_c27960	CLJU_c27960	D8GNI7	Putative regulatory protein OS=Clostridium ljungdahlii (strain ATCC 55383 / DSM 13528 / PETC) OX=748727 GN=CLJU_c27960 PE=4 SV=1	-1,625920255	0,239011248	CLJU_RS13810
CLJU_c27980	CLJU_c27980	D8GNI9	SbsA Ig-like domain-containing protein OS=Clostridium ljungdahlii (strain ATCC 55383 / DSM 13528 / PETC) OX=748727 GN=CLJU_c27980 PE=4 SV=1	-3,733490066	0,031132329	CLJU_RS21380
CLJU_c28000	CLJU_c28000	D8GNJ1	Carbamate kinase OS=Clostridium ljungdahlii (strain ATCC 55383 / DSM 13528 / PETC) OX=748727 GN=CLJU_c28000 PE=3 SV=1	0,807836513	0,493455173	CLJU_RS13830
CLJU_c28010	argF3	D8GNJ2	ornithine carbamoyltransferase OS=Clostridium ljungdahlii (strain ATCC 55383 / DSM 13528 / PETC) OX=748727 GN=argF3 PE=3 SV=1	0,316506978	0,538079602	CLJU_RS13835
CLJU_c28090	CLJU_c28090	D8GNK0	2-hydroxy-3-oxopropionate reductase OS=Clostridium ljungdahlii (strain ATCC 55383 / DSM 13528 / PETC) OX=748727 GN=CLJU_c28090 PE=4 SV=1	-1,273676543	0,0012104	CLJU_RS13875
CLJU_c28100	CLJU_c28100	D8GNK1	D-galactarate dehydratase OS=Clostridium ljungdahlii (strain ATCC 55383 / DSM 13528 / PETC) OX=748727 GN=CLJU_c28100 PE=3 SV=1	0,162868191	0,283217529	CLJU_RS13880
CLJU_c28130	CLJU_c28130	D8GNK4	glucarate dehydratase OS=Clostridium ljungdahlii (strain ATCC 55383 / DSM 13528 / PETC) OX=748727 GN=CLJU_c28130 PE=3 SV=1	-0,038795999	0,901992728	CLJU_RS13895
CLJU_c28170	CLJU_c28170	D8GNK8	glucarate dehydratase OS=Clostridium ljungdahlii (strain ATCC 55383 / DSM 13528 / PETC) OX=748727 GN=CLJU_c28170 PE=3 SV=1	-0,904643419	0,178681846	CLJU_RS13910
CLJU_c28200	speE	D8GNL1	Polyamine aminopropyltransferase OS=Clostridium ljungdahlii (strain ATCC 55383 / DSM 13528 / PETC) OX=748727 GN=speE PE=3 SV=1	-0,013796227	0,964585207	CLJU_RS13925
CLJU_c28210	CLJU_c28210	D8GNL2	Putative aldo/keto reductase OS=Clostridium ljungdahlii (strain ATCC 55383 / DSM 13528 / PETC) OX=748727 GN=CLJU_c28210 PE=4 SV=1	-0,204286553	0,633609406	CLJU_RS13930
CLJU_c28220	CLJU_c28220	D8GNL3	Predicted sugar diacid regulator OS=Clostridium ljungdahlii (strain ATCC 55383 / DSM 13528 / PETC) OX=748727 GN=CLJU_c28220 PE=3 SV=1	0,924789051	0,357929194	CLJU_RS13935
CLJU_c28230	CLJU_c28230	D8GNL4	Dihydrodipicolinate synthase OS=Clostridium ljungdahlii (strain ATCC 55383 / DSM 13528 / PETC) OX=748727 GN=CLJU_c28230 PE=3 SV=1	-0,752022288	0,066276373	CLJU_RS13940
CLJU_c28280	add	D8GNL6	Adenosine deaminase OS=Clostridium ljungdahlii (strain ATCC 55383 / DSM 13528 / PETC) OX=748727 GN=add PE=3 SV=1	-2,235811802	0,001653625	CLJU_RS13960
CLJU_c28290	CLJU_c28290	D8GNL7	Putative GGDEF domain protein OS=Clostridium ljungdahlii (strain ATCC 55383 / DSM 13528 / PETC) OX=748727 GN=CLJU_c28290 PE=4 SV=1	-1,465469803	0,022189923	CLJU_RS13965
CLJU_c28300	CLJU_c28300	D8GNL8	PPM-type phosphatase domain-containing protein OS=Clostridium ljungdahlii (strain ATCC 55383 / DSM 13528 / PETC) OX=748727 GN=CLJU_c28300 PE=4 SV=1	0,232135818	0,735045571	CLJU_RS13970
CLJU_c28310	CLJU_c28310	D8GNL9	SiaC family regulatory phosphoprotein domain-containing protein OS=Clostridium ljungdahlii (strain ATCC 55383 / DSM 13528 / PETC) OX=748727 GN=CLJU_c28310 PE=4 SV=1	-0,353522548	0,531384181	CLJU_RS13975
CLJU_c28320	CLJU_c28320	D8GNM0	Sensor histidine kinase NatK C-terminal domain-containing protein OS=Clostridium ljungdahlii (strain ATCC 55383 / DSM 13528 / PETC) OX=748727 GN=CLJU_c28320 PE=4 SV=1	-0,256731355	0,350446545	CLJU_RS13980
CLJU_c28330	CLJU_c28330	D8GNM1	DUF4317 domain-containing protein OS=Clostridium ljungdahlii (strain ATCC 55383 / DSM 13528 / PETC) OX=748727 GN=CLJU_c28330 PE=4 SV=1	-0,68433631	0,141081619	CLJU_RS13985
CLJU_c28340	CLJU_c28340	D8GNM2	Iron-sulfur cluster insertion protein ErpA OS=Clostridium ljungdahlii (strain ATCC 55383 / DSM 13528 / PETC) OX=748727 GN=CLJU_c28340 PE=4 SV=1	-0,27731957	0,632784192	CLJU_RS13990
CLJU_c28350	thiI	D8GNM3	Probable tRNA sulfurtransferase OS=Clostridium ljungdahlii (strain ATCC 55383 / DSM 13528 / PETC) OX=748727 GN=thiI PE=3 SV=1	-0,893642418	0,00123142	CLJU_RS13995
CLJU_c28360	nifS3	D8GNM4	Cysteine desulfurase OS=Clostridium ljungdahlii (strain ATCC 55383 / DSM 13528 / PETC) OX=748727 GN=nifS3 PE=3 SV=1	0,16854547	0,683812332	CLJU_RS14000
CLJU_c28390	CLJU_c28390	D8GNM7	PD-(D/E)XK endonuclease-like domain-containing protein OS=Clostridium ljungdahlii (strain ATCC 55383 / DSM 13528 / PETC) OX=748727 GN=CLJU_c28390 PE=4 SV=1	0,355388165	0,607884281	CLJU_RS14015
CLJU_c28420	CLJU_c28420	D8GNN0	Cyclopropane-fatty-acyl-phospholipid synthase OS=Clostridium ljungdahlii (strain ATCC 55383 / DSM 13528 / PETC) OX=748727 GN=CLJU_c28420 PE=3 SV=1	0,327106346	0,252531126	CLJU_RS14030
CLJU_c28430	CLJU_c28430	D8GNN1	Conserved protein OS=Clostridium ljungdahlii (strain ATCC 55383 / DSM 13528 / PETC) OX=748727 GN=CLJU_c28430 PE=3 SV=1	-0,453405724	0,306119286	CLJU_RS14035
CLJU_c28480	CLJU_c28480	D8GNN3	AgrB-like protein OS=Clostridium ljungdahlii (strain ATCC 55383 / DSM 13528 / PETC) OX=748727 GN=CLJU_c28480 PE=4 SV=1	-0,444375031	0,364779921	CLJU_RS14060
CLJU_c28490	CLJU_c28490	D8GNN4	histidine kinase OS=Clostridium ljungdahlii (strain ATCC 55383 / DSM 13528 / PETC) OX=748727 GN=CLJU_c28490 PE=4 SV=1	-2,805055133	0,030002215	CLJU_RS14065
CLJU_c28540	rspA	D8GNN9	Predicted 30S ribosomal protein S1 OS=Clostridium ljungdahlii (strain ATCC 55383 / DSM 13528 / PETC) OX=748727 GN=rspA PE=3 SV=1	-0,171479457	0,398129905	CLJU_RS14080
CLJU_c28550	CLJU_c28550	D8GNP0	Putative peptidase OS=Clostridium ljungdahlii (strain ATCC 55383 / DSM 13528 / PETC) OX=748727 GN=CLJU_c28550 PE=3 SV=1	-5,077154041	0,206430239	CLJU_RS14085
CLJU_c28570	CLJU_c28570	D8GNP2	Deacetylase sirtuin-type domain-containing protein OS=Clostridium ljungdahlii (strain ATCC 55383 / DSM 13528 / PETC) OX=748727 GN=CLJU_c28570 PE=4 SV=1	0,27874138	0,450830804	CLJU_RS14095
CLJU_c28590	CLJU_c28590	D8GNP4	ABC transporter ATP-binding protein OS=Clostridium ljungdahlii (strain ATCC 55383 / DSM 13528 / PETC) OX=748727 GN=CLJU_c28590 PE=3 SV=1	1,163179846	0,003932745	CLJU_RS14105
CLJU_c28610	CLJU_c28610	D8GNP6	Putative cell wall binding protein OS=Clostridium ljungdahlii (strain ATCC 55383 / DSM 13528 / PETC) OX=748727 GN=CLJU_c28610 PE=4 SV=1	7,00947574	0,002277213	CLJU_RS21755
CLJU_c28680	CLJU_c28680	D8GNQ3	Putative esterase OS=Clostridium ljungdahlii (strain ATCC 55383 / DSM 13528 / PETC) OX=748727 GN=CLJU_c28680 PE=4 SV=1	0,674512078	0,103886075	CLJU_RS14150
CLJU_c28690	CLJU_c28690	D8GNQ4	Uncharacterized protein OS=Clostridium ljungdahlii (strain ATCC 55383 / DSM 13528 / PETC) OX=748727 GN=CLJU_c28690 PE=4 SV=1	1,857144285	0,00065058	CLJU_RS14155
CLJU_c28700	CLJU_c28700	D8GNQ5	Predicted transporter protein, MFS family OS=Clostridium ljungdahlii (strain ATCC 55383 / DSM 13528 / PETC) OX=748727 GN=CLJU_c28700 PE=4 SV=1	0,711061238	0,036017156	CLJU_RS14160
CLJU_c28720	CLJU_c28720	D8GNQ7	Putative NADH:flavin oxidoreductase OS=Clostridium ljungdahlii (strain ATCC 55383 / DSM 13528 / PETC) OX=748727 GN=CLJU_c28720 PE=3 SV=1	2,470068319	0,006775441	CLJU_RS14170
CLJU_c28730	CLJU_c28730	D8GNQ8	Predicted sugar phosphate isomerase/epimerase OS=Clostridium ljungdahlii (strain ATCC 55383 / DSM 13528 / PETC) OX=748727 GN=CLJU_c28730 PE=4 SV=1	2,043575177	0,131199232	CLJU_RS14175
CLJU_c28740	CLJU_c28740	D8GP44	Enoate reductase OS=Clostridium ljungdahlii (strain ATCC 55383 / DSM 13528 / PETC) OX=748727 GN=CLJU_c28740 PE=3 SV=1	0,944665849	0,001763447	CLJU_RS14180
CLJU_c28750	aroE	D8GP45	Shikimate dehydrogenase (NADP(+)) OS=Clostridium ljungdahlii (strain ATCC 55383 / DSM 13528 / PETC) OX=748727 GN=aroE PE=3 SV=1	1,876541544	0,071243285	CLJU_RS14185
CLJU_c28760	aroD	D8GP46	3-dehydroquinate dehydratase OS=Clostridium ljungdahlii (strain ATCC 55383 / DSM 13528 / PETC) OX=748727 GN=aroD PE=3 SV=1	3,141286701	0,066527959	CLJU_RS14190
CLJU_c28900	CLJU_c28900	D8GP60	Uncharacterized protein OS=Clostridium ljungdahlii (strain ATCC 55383 / DSM 13528 / PETC) OX=748727 GN=CLJU_c28900 PE=4 SV=1	0,588298482	0,021750413	CLJU_RS14260
CLJU_c28910	CLJU_c28910	D8GP61	Predicted rubrerythrin OS=Clostridium ljungdahlii (strain ATCC 55383 / DSM 13528 / PETC) OX=748727 GN=CLJU_c28910 PE=4 SV=1	1,477657825	0,019766401	CLJU_RS14265
CLJU_c28960	CLJU_c28960	D8GP66	Predicted ABC transport system, periplasmic solute-binding component OS=Clostridium ljungdahlii (strain ATCC 55383 / DSM 13528 / PETC) OX=748727 GN=CLJU_c28960 PE=3 SV=1	-0,271004697	0,142798941	CLJU_RS14290
CLJU_c29010	CLJU_c29010	D8GP71	CBS domain-containing protein OS=Clostridium ljungdahlii (strain ATCC 55383 / DSM 13528 / PETC) OX=748727 GN=CLJU_c29010 PE=4 SV=1	2,019310625	0,238809379	CLJU_RS14310
CLJU_c29020	CLJU_c29020	D8GP72	Uncharacterized protein OS=Clostridium ljungdahlii (strain ATCC 55383 / DSM 13528 / PETC) OX=748727 GN=CLJU_c29020 PE=4 SV=1	-2,127117527	0,056854194	CLJU_RS14315
CLJU_c29030	CLJU_c29030	D8GP73	HNH endonuclease OS=Clostridium ljungdahlii (strain ATCC 55383 / DSM 13528 / PETC) OX=748727 GN=CLJU_c29030 PE=4 SV=1	-1,384327863	0,248519533	CLJU_RS14320
CLJU_c29050	fbp	D8GP75	Fructose-1,6-bisphosphatase class 3 OS=Clostridium ljungdahlii (strain ATCC 55383 / DSM 13528 / PETC) OX=748727 GN=fbp PE=3 SV=1	1,680772166	0,001830463	CLJU_RS14330
CLJU_c29060	CLJU_c29060	D8GP76	Phosphomannomutase OS=Clostridium ljungdahlii (strain ATCC 55383 / DSM 13528 / PETC) OX=748727 GN=CLJU_c29060 PE=3 SV=1	0,938991436	0,090320242	CLJU_RS14335
CLJU_c29070	CLJU_c29070	D8GP77	Cd(2+)-exporting ATPase OS=Clostridium ljungdahlii (strain ATCC 55383 / DSM 13528 / PETC) OX=748727 GN=CLJU_c29070 PE=3 SV=1	-8,177799019	0,018622652	CLJU_RS14340
CLJU_c29090	CLJU_c29090	D8GP79	L,D-transpeptidase catalytic domain-containing protein OS=Clostridium ljungdahlii (strain ATCC 55383 / DSM 13528 / PETC) OX=748727 GN=CLJU_c29090 PE=4 SV=1	1,922473522	0,09829335	CLJU_RS14350
CLJU_c29110	aroK	D8GP81	Shikimate kinase OS=Clostridium ljungdahlii (strain ATCC 55383 / DSM 13528 / PETC) OX=748727 GN=aroK PE=3 SV=1	-0,413013838	0,51908749	CLJU_RS14360
CLJU_c29120	aroE	D8GP82	Shikimate dehydrogenase (NADP(+)) OS=Clostridium ljungdahlii (strain ATCC 55383 / DSM 13528 / PETC) OX=748727 GN=aroE PE=3 SV=1	-0,299810014	0,429653358	CLJU_RS14365
CLJU_c29130	pheA2	D8GP83	Bifunctional chorismate mutase/prephenate dehydratase OS=Clostridium ljungdahlii (strain ATCC 55383 / DSM 13528 / PETC) OX=748727 GN=pheA2 PE=4 SV=1	0,164196648	0,548706288	CLJU_RS14370
CLJU_c29140	aroC	D8GP84	Chorismate synthase OS=Clostridium ljungdahlii (strain ATCC 55383 / DSM 13528 / PETC) OX=748727 GN=aroC PE=3 SV=1	0,566814115	0,170453145	CLJU_RS14375
CLJU_c29150	aroA	D8GP85	3-phosphoshikimate 1-carboxyvinyltransferase OS=Clostridium ljungdahlii (strain ATCC 55383 / DSM 13528 / PETC) OX=748727 GN=aroA PE=3 SV=1	1,29849346	0,000284132	CLJU_RS14380
CLJU_c29160	aroB	D8GP86	3-dehydroquinate synthase OS=Clostridium ljungdahlii (strain ATCC 55383 / DSM 13528 / PETC) OX=748727 GN=aroB PE=3 SV=1	-0,13613213	0,363118471	CLJU_RS14385
CLJU_c29170	tyrA	D8GP87	Prephenate dehydrogenase OS=Clostridium ljungdahlii (strain ATCC 55383 / DSM 13528 / PETC) OX=748727 GN=tyrA PE=4 SV=1	0,377947297	0,162044195	CLJU_RS14390
CLJU_c29180	aroF	D8GP88	Phospho-2-dehydro-3-deoxyheptonate aldolase OS=Clostridium ljungdahlii (strain ATCC 55383 / DSM 13528 / PETC) OX=748727 GN=aroF PE=4 SV=1	-0,283768281	0,517481212	CLJU_RS14395
CLJU_c29200	CLJU_c29200	D8GP90	Bacteriocin BCN5 OS=Clostridium ljungdahlii (strain ATCC 55383 / DSM 13528 / PETC) OX=748727 GN=CLJU_c29200 PE=4 SV=1	4,77515136	0,007967434	CLJU_RS14400
CLJU_c29220	CLJU_c29220	D8GP92	Predicted short-chain dehydrogenase OS=Clostridium ljungdahlii (strain ATCC 55383 / DSM 13528 / PETC) OX=748727 GN=CLJU_c29220 PE=3 SV=1	0,086668029	0,873548765	CLJU_RS14410
CLJU_c29240	CLJU_c29240	D8GP94	UPF0237 protein CLJU_c29240 OS=Clostridium ljungdahlii (strain ATCC 55383 / DSM 13528 / PETC) OX=748727 GN=CLJU_c29240 PE=3 SV=1	-0,329697701	0,158825531	CLJU_RS14420
CLJU_c29250	CLJU_c29250	D8GP95	UPF0210 protein CLJU_c29250 OS=Clostridium ljungdahlii (strain ATCC 55383 / DSM 13528 / PETC) OX=748727 GN=CLJU_c29250 PE=3 SV=1	-0,730462541	0,003880465	CLJU_RS14425
CLJU_c29260	CLJU_c29260	D8GP96	HD-GYP domain-containing protein OS=Clostridium ljungdahlii (strain ATCC 55383 / DSM 13528 / PETC) OX=748727 GN=CLJU_c29260 PE=4 SV=1	-0,653846628	0,029772851	CLJU_RS14430
CLJU_c29270	CLJU_c29270	D8GP97	Predicted methyl-accepting chemotaxis protein OS=Clostridium ljungdahlii (strain ATCC 55383 / DSM 13528 / PETC) OX=748727 GN=CLJU_c29270 PE=3 SV=1	0,377135607	0,208004946	CLJU_RS14435
CLJU_c29280	CLJU_c29280	D8GP98	Phosphoesterase OS=Clostridium ljungdahlii (strain ATCC 55383 / DSM 13528 / PETC) OX=748727 GN=CLJU_c29280 PE=4 SV=1	-0,563296887	0,042191957	CLJU_RS14440
CLJU_c29300	CLJU_c29300	D8GPA0	Putative acetyltransferase, GNAT family OS=Clostridium ljungdahlii (strain ATCC 55383 / DSM 13528 / PETC) OX=748727 GN=CLJU_c29300 PE=4 SV=1	-1,568836736	0,012738225	CLJU_RS14450
CLJU_c29310	CLJU_c29310	D8GPA1	Putative glycosyltransferase OS=Clostridium ljungdahlii (strain ATCC 55383 / DSM 13528 / PETC) OX=748727 GN=CLJU_c29310 PE=4 SV=1	2,061689727	0,011267494	CLJU_RS21395
CLJU_c29340	CLJU_c29340	D8GPA4	Pyruvate:ferredoxin oxidoreductase OS=Clostridium ljungdahlii (strain ATCC 55383 / DSM 13528 / PETC) OX=748727 GN=CLJU_c29340 PE=3 SV=1	-1,926259352	0,482117705	CLJU_RS14475
CLJU_c29370	CLJU_c29370	D8GPA7	Predicted ATP-binding protein OS=Clostridium ljungdahlii (strain ATCC 55383 / DSM 13528 / PETC) OX=748727 GN=CLJU_c29370 PE=4 SV=1	-9,671355301	0,034321094	CLJU_RS14485
CLJU_c29380	CLJU_c29380	D8GPA8	Predicted transcriptional regulator, IclR family OS=Clostridium ljungdahlii (strain ATCC 55383 / DSM 13528 / PETC) OX=748727 GN=CLJU_c29380 PE=4 SV=1	0,852362513	0,010827556	CLJU_RS14490
CLJU_c29400	CLJU_c29400	D8GPB0	Nitroreductase family protein fused to ferredoxin domain protein OS=Clostridium ljungdahlii (strain ATCC 55383 / DSM 13528 / PETC) OX=748727 GN=CLJU_c29400 PE=3 SV=1	-0,188087145	0,523730743	CLJU_RS14500
CLJU_c29440	CLJU_c29440	D8GPB4	Aspartate racemase OS=Clostridium ljungdahlii (strain ATCC 55383 / DSM 13528 / PETC) OX=748727 GN=CLJU_c29440 PE=3 SV=1	0,993882781	0,045953587	CLJU_RS14520
CLJU_c29490	CLJU_c29490	D8GPB9	Predicted FAD-dependent pyridine nucleotide-disulfide oxidoreductase (Class I) OS=Clostridium ljungdahlii (strain ATCC 55383 / DSM 13528 / PETC) OX=748727 GN=CLJU_c29490 PE=3 SV=1	-0,828489279	0,103057344	CLJU_RS14545
CLJU_c29500	CLJU_c29500	D8GPC0	Predicted SAM-dependent methyltransferase OS=Clostridium ljungdahlii (strain ATCC 55383 / DSM 13528 / PETC) OX=748727 GN=CLJU_c29500 PE=4 SV=1	-5,673093018	0,033508168	CLJU_RS14550
CLJU_c29560	CLJU_c29560	D8GPC6	Predicted transcriptional regulator OS=Clostridium ljungdahlii (strain ATCC 55383 / DSM 13528 / PETC) OX=748727 GN=CLJU_c29560 PE=4 SV=1	0,612893807	0,040039824	CLJU_RS14575
CLJU_c29640	pepQ2	D8GPD4	Xaa-Pro dipeptidase OS=Clostridium ljungdahlii (strain ATCC 55383 / DSM 13528 / PETC) OX=748727 GN=pepQ2 PE=4 SV=1	-3,546448469	0,014596929	CLJU_RS14620
CLJU_c29700	CLJU_c29700	D8GPE0	Putative exopolysaccharide biosynthesis protein OS=Clostridium ljungdahlii (strain ATCC 55383 / DSM 13528 / PETC) OX=748727 GN=CLJU_c29700 PE=4 SV=1	3,661601721	0,063281441	CLJU_RS14650
CLJU_c29710	CLJU_c29710	D8GPE1	Predicted phosphate starvation-inducable ATPase OS=Clostridium ljungdahlii (strain ATCC 55383 / DSM 13528 / PETC) OX=748727 GN=CLJU_c29710 PE=4 SV=1	0,484731498	0,025756475	CLJU_RS14655
CLJU_c29750	CLJU_c29750	D8GPE5	NADPH-dependent FMN reductase related protein OS=Clostridium ljungdahlii (strain ATCC 55383 / DSM 13528 / PETC) OX=748727 GN=CLJU_c29750 PE=3 SV=1	-0,156610936	0,569987037	CLJU_RS14675
CLJU_c29820	CLJU_c29820	D8GPF2	DUF6487 domain-containing protein OS=Clostridium ljungdahlii (strain ATCC 55383 / DSM 13528 / PETC) OX=748727 GN=CLJU_c29820 PE=4 SV=1	-1,333201579	0,051916422	CLJU_RS14710
CLJU_c29840	CLJU_c29840	D8GPF4	Enoate reductase OS=Clostridium ljungdahlii (strain ATCC 55383 / DSM 13528 / PETC) OX=748727 GN=CLJU_c29840 PE=3 SV=1	0,258443864	0,013736808	CLJU_RS14720
CLJU_c29860	CLJU_c29860	D8GPF6	PrcB C-terminal domain-containing protein OS=Clostridium ljungdahlii (strain ATCC 55383 / DSM 13528 / PETC) OX=748727 GN=CLJU_c29860 PE=4 SV=1	0,754103227	0,05417669	CLJU_RS14730
CLJU_c29940	CLJU_c29940	D8GPG4	Xanthine dehydrogenase related protein, molybdopterin binding protein OS=Clostridium ljungdahlii (strain ATCC 55383 / DSM 13528 / PETC) OX=748727 GN=CLJU_c29940 PE=4 SV=1	1,074678886	0,067542341	CLJU_RS14770
CLJU_c30000	bmp	D8GPH0	Putative basic membrane protein OS=Clostridium ljungdahlii (strain ATCC 55383 / DSM 13528 / PETC) OX=748727 GN=bmp PE=4 SV=1	-2,162425766	0,032080337	CLJU_RS14800
CLJU_c30040	CLJU_c30040	D8GPH4	Stage 0 sporulation protein A homolog OS=Clostridium ljungdahlii (strain ATCC 55383 / DSM 13528 / PETC) OX=748727 GN=CLJU_c30040 PE=4 SV=1	-0,633220733	0,014640863	CLJU_RS14820
CLJU_c30050	CLJU_c30050	D8GPH5	Stage 0 sporulation protein A homolog OS=Clostridium ljungdahlii (strain ATCC 55383 / DSM 13528 / PETC) OX=748727 GN=CLJU_c30050 PE=4 SV=1	-1,94687054	0,0191531	CLJU_RS14825
CLJU_c30060	CLJU_c30060	D8GPH6	Conserved protein with a HD domain OS=Clostridium ljungdahlii (strain ATCC 55383 / DSM 13528 / PETC) OX=748727 GN=CLJU_c30060 PE=4 SV=1	-0,532009461	0,349575669	CLJU_RS14830
CLJU_c30120	CLJU_c30120	D8GPW9	Phosphoglycerate dehydrogenase related protein OS=Clostridium ljungdahlii (strain ATCC 55383 / DSM 13528 / PETC) OX=748727 GN=CLJU_c30120 PE=3 SV=1	1,198805604	0,020695503	CLJU_RS14855
CLJU_c30170	CLJU_c30170	D8GPX4	DNA 3'-5' helicase OS=Clostridium ljungdahlii (strain ATCC 55383 / DSM 13528 / PETC) OX=748727 GN=CLJU_c30170 PE=4 SV=1	-0,78470706	0,403242187	CLJU_RS14880
CLJU_c30180	CLJU_c30180	D8GPX5	Uncharacterized protein OS=Clostridium ljungdahlii (strain ATCC 55383 / DSM 13528 / PETC) OX=748727 GN=CLJU_c30180 PE=4 SV=1	-0,268004287	0,19829229	CLJU_RS14885
CLJU_c30190	CLJU_c30190	D8GPX6	Uncharacterized protein OS=Clostridium ljungdahlii (strain ATCC 55383 / DSM 13528 / PETC) OX=748727 GN=CLJU_c30190 PE=4 SV=1	1,644783897	0,028507363	CLJU_RS14890
CLJU_c30220	CLJU_c30220	D8GPX9	Multimeric flavodoxin WrbA-like protein OS=Clostridium ljungdahlii (strain ATCC 55383 / DSM 13528 / PETC) OX=748727 GN=CLJU_c30220 PE=3 SV=1	-2,27242764	0,000128423	CLJU_RS14905
CLJU_c30240	CLJU_c30240	D8GPY1	Predicted phloretin hydrolase OS=Clostridium ljungdahlii (strain ATCC 55383 / DSM 13528 / PETC) OX=748727 GN=CLJU_c30240 PE=3 SV=1	-1,353761435	0,017337077	CLJU_RS22065
CLJU_c30250	CLJU_c30250	D8GPY2	Fumarate reductase/succinate dehydrogenase flavoprotein-like protein OS=Clostridium ljungdahlii (strain ATCC 55383 / DSM 13528 / PETC) OX=748727 GN=CLJU_c30250 PE=4 SV=1	-2,40764792	0,000658524	CLJU_RS23295
CLJU_c30260	CLJU_c30260	D8GPY3	glutamate synthase (NADPH) OS=Clostridium ljungdahlii (strain ATCC 55383 / DSM 13528 / PETC) OX=748727 GN=CLJU_c30260 PE=4 SV=1	-1,835307778	0,00584697	CLJU_RS14925
CLJU_c30270	CLJU_c30270	D8GPY4	Predicted DNA binding protein OS=Clostridium ljungdahlii (strain ATCC 55383 / DSM 13528 / PETC) OX=748727 GN=CLJU_c30270 PE=4 SV=1	-2,076454465	0,010134992	CLJU_RS14930
CLJU_c30300	CLJU_c30300	D8GPY7	Uroporphyrinogen decarboxylase related protein OS=Clostridium ljungdahlii (strain ATCC 55383 / DSM 13528 / PETC) OX=748727 GN=CLJU_c30300 PE=4 SV=1	0,002468968	0,9940947	CLJU_RS14945
CLJU_c30460	CLJU_c30460	D8GQ03	Aconitate hydratase A OS=Clostridium ljungdahlii (strain ATCC 55383 / DSM 13528 / PETC) OX=748727 GN=CLJU_c30460 PE=4 SV=1	2,171336402	0,021222252	CLJU_RS15025
CLJU_c30470	CLJU_c30470	D8GQ04	Citrate lyase alpha chain OS=Clostridium ljungdahlii (strain ATCC 55383 / DSM 13528 / PETC) OX=748727 GN=CLJU_c30470 PE=4 SV=1	2,206776934	0,051288455	CLJU_RS15030
CLJU_c30510	CLJU_c30510	D8GQ08	Transcriptional regulator, gntR family OS=Clostridium ljungdahlii (strain ATCC 55383 / DSM 13528 / PETC) OX=748727 GN=CLJU_c30510 PE=4 SV=1	0,281485357	0,291230413	CLJU_RS15050
CLJU_c30530	CLJU_c30530	D8GQ10	Predicted amidohydrolase OS=Clostridium ljungdahlii (strain ATCC 55383 / DSM 13528 / PETC) OX=748727 GN=CLJU_c30530 PE=4 SV=1	-2,372651134	0,006566945	CLJU_RS15060
CLJU_c30540	CLJU_c30540	D8GQ11	Predicted oxidoreductase, aldo/keto reductase family with a ferredoxin domain OS=Clostridium ljungdahlii (strain ATCC 55383 / DSM 13528 / PETC) OX=748727 GN=CLJU_c30540 PE=4 SV=1	0,409187579	0,044133921	CLJU_RS15065
CLJU_c30560	CLJU_c30560	D8GQ13	Predicted methyl-accepting chemotaxis protein OS=Clostridium ljungdahlii (strain ATCC 55383 / DSM 13528 / PETC) OX=748727 GN=CLJU_c30560 PE=3 SV=1	-0,140680804	0,719735231	CLJU_RS15075
CLJU_c30600	CLJU_c30600	D8GQ17	Putative chemotaxis sensory transducer-like protein OS=Clostridium ljungdahlii (strain ATCC 55383 / DSM 13528 / PETC) OX=748727 GN=CLJU_c30600 PE=3 SV=1	-0,800923129	0,019190221	CLJU_RS15090
CLJU_c30610	CLJU_c30610	D8GQ18	D-3-phosphoglycerate dehydrogenase OS=Clostridium ljungdahlii (strain ATCC 55383 / DSM 13528 / PETC) OX=748727 GN=CLJU_c30610 PE=3 SV=1	0,178865405	0,291227318	CLJU_RS15095
CLJU_c30620	CLJU_c30620	D8GQ19	RelA/SpoT domain-containing protein OS=Clostridium ljungdahlii (strain ATCC 55383 / DSM 13528 / PETC) OX=748727 GN=CLJU_c30620 PE=4 SV=1	0,417762495	0,131070303	CLJU_RS15100
CLJU_c30640	CLJU_c30640	D8GQ21	histidine kinase OS=Clostridium ljungdahlii (strain ATCC 55383 / DSM 13528 / PETC) OX=748727 GN=CLJU_c30640 PE=4 SV=1	9,826493844	0,045423004	CLJU_RS15110
CLJU_c30680	CLJU_c30680	D8GQ25	Predicted response regulator OS=Clostridium ljungdahlii (strain ATCC 55383 / DSM 13528 / PETC) OX=748727 GN=CLJU_c30680 PE=4 SV=1	0,451102704	0,054244625	CLJU_RS15130
CLJU_c30690	polC	D8GQ26	DNA polymerase III PolC-type OS=Clostridium ljungdahlii (strain ATCC 55383 / DSM 13528 / PETC) OX=748727 GN=polC PE=3 SV=1	-0,705500521	0,002366017	CLJU_RS15135
CLJU_c30700	CLJU_c30700	D8GQ27	Putative peptidase E related protein OS=Clostridium ljungdahlii (strain ATCC 55383 / DSM 13528 / PETC) OX=748727 GN=CLJU_c30700 PE=3 SV=1	0,427968055	0,442327331	CLJU_RS15140
CLJU_c30710	CLJU_c30710	D8GQ28	Uncharacterized protein OS=Clostridium ljungdahlii (strain ATCC 55383 / DSM 13528 / PETC) OX=748727 GN=CLJU_c30710 PE=4 SV=1	-4,08972628	0,422649731	CLJU_RS15145
CLJU_c30720	CLJU_c30720	D8GQ29	Uncharacterized protein OS=Clostridium ljungdahlii (strain ATCC 55383 / DSM 13528 / PETC) OX=748727 GN=CLJU_c30720 PE=4 SV=1	1,281603079	0,000731933	CLJU_RS15150
CLJU_c30740	dhaT2	D8GQ31	1,3-propanediol dehydrogenase OS=Clostridium ljungdahlii (strain ATCC 55383 / DSM 13528 / PETC) OX=748727 GN=dhaT2 PE=4 SV=1	1,48061525	0,169869022	CLJU_RS15160
CLJU_c30750	CLJU_c30750	D8GQ32	Enoate reductase OS=Clostridium ljungdahlii (strain ATCC 55383 / DSM 13528 / PETC) OX=748727 GN=CLJU_c30750 PE=3 SV=1	0,586692739	0,015298145	CLJU_RS15165
CLJU_c30770	CLJU_c30770	D8GQ34	Putative regulatory protein OS=Clostridium ljungdahlii (strain ATCC 55383 / DSM 13528 / PETC) OX=748727 GN=CLJU_c30770 PE=3 SV=1	1,627297754	0,006139055	CLJU_RS15175
CLJU_c30780	CLJU_c30780	D8GQ35	Putative iron-sulfur flavoprotein OS=Clostridium ljungdahlii (strain ATCC 55383 / DSM 13528 / PETC) OX=748727 GN=CLJU_c30780 PE=3 SV=1	-0,761068103	0,082956696	CLJU_RS15180
CLJU_c30870	CLJU_c30870	D8GQ44	Predicted phenazine biosynthesis PhzC/PhzF protein OS=Clostridium ljungdahlii (strain ATCC 55383 / DSM 13528 / PETC) OX=748727 GN=CLJU_c30870 PE=3 SV=1	-0,140558	0,612581779	CLJU_RS15230
CLJU_c30920	CLJU_c30920	D8GQ49	DUF1540 domain-containing protein OS=Clostridium ljungdahlii (strain ATCC 55383 / DSM 13528 / PETC) OX=748727 GN=CLJU_c30920 PE=4 SV=1	-2,741908952	0,002502985	CLJU_RS15250
CLJU_c31310	CLJU_c31310	D8GQ88	Phage related protein OS=Clostridium ljungdahlii (strain ATCC 55383 / DSM 13528 / PETC) OX=748727 GN=CLJU_c31310 PE=4 SV=1	3,995102321	0,418283798	CLJU_RS15440
CLJU_c31410	CLJU_c31410	D8GQ98	Uncharacterized protein OS=Clostridium ljungdahlii (strain ATCC 55383 / DSM 13528 / PETC) OX=748727 GN=CLJU_c31410 PE=4 SV=1	-0,102274929	0,860390215	CLJU_RS15490
CLJU_c31450	CLJU_c31450	D8GQA2	YcfA-like protein OS=Clostridium ljungdahlii (strain ATCC 55383 / DSM 13528 / PETC) OX=748727 GN=CLJU_c31450 PE=3 SV=1	0,347901738	0,545707434	CLJU_RS15505
CLJU_c31460	CLJU_c31460	D8GQA3	Phage-related protein OS=Clostridium ljungdahlii (strain ATCC 55383 / DSM 13528 / PETC) OX=748727 GN=CLJU_c31460 PE=4 SV=1	-1,737670594	0,162011627	CLJU_RS15510
CLJU_c31510	CLJU_c31510	D8GQP4	Predicted DNA binding protein OS=Clostridium ljungdahlii (strain ATCC 55383 / DSM 13528 / PETC) OX=748727 GN=CLJU_c31510 PE=3 SV=1	-6,101659311	0,280750887	CLJU_RS15540
CLJU_c31520	CLJU_c31520	D8GQP5	Uncharacterized protein OS=Clostridium ljungdahlii (strain ATCC 55383 / DSM 13528 / PETC) OX=748727 GN=CLJU_c31520 PE=4 SV=1	4,435773849	0,015615359	CLJU_RS15545
CLJU_c31550	CLJU_c31550	D8GQP8	Predicted transcriptional regulator OS=Clostridium ljungdahlii (strain ATCC 55383 / DSM 13528 / PETC) OX=748727 GN=CLJU_c31550 PE=4 SV=1	5,994520689	0,034246909	CLJU_RS15555
CLJU_c31560	CLJU_c31560	D8GQP9	Uncharacterized protein OS=Clostridium ljungdahlii (strain ATCC 55383 / DSM 13528 / PETC) OX=748727 GN=CLJU_c31560 PE=4 SV=1	1,016455811	0,095443137	CLJU_RS15560
CLJU_c31570	CLJU_c31570	D8GQQ0	SbsA Ig-like domain-containing protein OS=Clostridium ljungdahlii (strain ATCC 55383 / DSM 13528 / PETC) OX=748727 GN=CLJU_c31570 PE=4 SV=1	-5,199874764	0,013679634	CLJU_RS15565
CLJU_c31640	CLJU_c31640	D8GQQ7	Nuclease SbcCD subunit C OS=Clostridium ljungdahlii (strain ATCC 55383 / DSM 13528 / PETC) OX=748727 GN=CLJU_c31640 PE=3 SV=1	-0,033200863	0,912817306	CLJU_RS15600
CLJU_c31680	CLJU_c31680	D8GQR1	Uncharacterized protein OS=Clostridium ljungdahlii (strain ATCC 55383 / DSM 13528 / PETC) OX=748727 GN=CLJU_c31680 PE=4 SV=1	-0,852722057	0,133221344	CLJU_RS15620
CLJU_c31720	CLJU_c31720	D8GQR5	Predicted transcriptional regulator OS=Clostridium ljungdahlii (strain ATCC 55383 / DSM 13528 / PETC) OX=748727 GN=CLJU_c31720 PE=4 SV=1	0,671701437	0,459487972	CLJU_RS23055
CLJU_c31820	cobO	D8GQS4	Cob(I)yrinic acid a,c-diamide adenosyltransferase OS=Clostridium ljungdahlii (strain ATCC 55383 / DSM 13528 / PETC) OX=748727 GN=cobO PE=4 SV=1	0,47306052	0,102287446	CLJU_RS15680
CLJU_c31830	CLJU_c31830	D8GQS5	PduX-related protein OS=Clostridium ljungdahlii (strain ATCC 55383 / DSM 13528 / PETC) OX=748727 GN=CLJU_c31830 PE=4 SV=1	-0,8013251	0,04253531	CLJU_RS15685
CLJU_c31840	cbiJ	D8GQS6	Cobalt-precorrin-6A reductase OS=Clostridium ljungdahlii (strain ATCC 55383 / DSM 13528 / PETC) OX=748727 GN=cbiJ PE=4 SV=1	-1,504143581	0,003424298	CLJU_RS15690
CLJU_c31850	cbiK	D8GQS7	Sirohydrochlorin cobaltochelatase OS=Clostridium ljungdahlii (strain ATCC 55383 / DSM 13528 / PETC) OX=748727 GN=cbiK PE=4 SV=1	-1,633005028	0,009827632	CLJU_RS15695
CLJU_c31860	cbiH	D8GQS8	Cobalt-precorrin-3B C(17)-methyltransferase OS=Clostridium ljungdahlii (strain ATCC 55383 / DSM 13528 / PETC) OX=748727 GN=cbiH PE=4 SV=1	-2,625282746	0,018338656	CLJU_RS15700
CLJU_c31870	cbiG	D8GQS9	Cobalamin biosynthesis protein CbiG OS=Clostridium ljungdahlii (strain ATCC 55383 / DSM 13528 / PETC) OX=748727 GN=cbiG PE=4 SV=1	-0,807327232	0,195172445	CLJU_RS15705
CLJU_c31880	cbiF	D8GQT0	Cobalt-precorrin-4 C(11)-methyltransferase OS=Clostridium ljungdahlii (strain ATCC 55383 / DSM 13528 / PETC) OX=748727 GN=cbiF PE=3 SV=1	-0,308371076	0,11400622	CLJU_RS15710
CLJU_c31890	cbiL	D8GQT1	Cobalt-precorrin-2 C(20)-methyltransferase OS=Clostridium ljungdahlii (strain ATCC 55383 / DSM 13528 / PETC) OX=748727 GN=cbiL PE=3 SV=1	-2,191759149	0,004206111	CLJU_RS15715
CLJU_c31900	cbiT	D8GQT2	Predicted cobalt-precorrin-6Y C(15)-methyltransferase OS=Clostridium ljungdahlii (strain ATCC 55383 / DSM 13528 / PETC) OX=748727 GN=cbiT PE=4 SV=1	-1,293393	0,000838418	CLJU_RS15720
CLJU_c31910	cbiE	D8GQT3	Cobalt-precorrin-6Y C(5)-methyltransferase OS=Clostridium ljungdahlii (strain ATCC 55383 / DSM 13528 / PETC) OX=748727 GN=cbiE PE=4 SV=1	-0,743759257	0,025550906	CLJU_RS15725
CLJU_c31920	cbiD	D8GQT4	Cobalt-precorrin-5B C(1)-methyltransferase OS=Clostridium ljungdahlii (strain ATCC 55383 / DSM 13528 / PETC) OX=748727 GN=cbiD PE=3 SV=1	-3,197111241	4,16E-06	CLJU_RS15730
CLJU_c31930	cbiC	D8GQT5	Cobalt-precorrin-8X methylmutase OS=Clostridium ljungdahlii (strain ATCC 55383 / DSM 13528 / PETC) OX=748727 GN=cbiC PE=3 SV=1	-1,857610909	0,001365205	CLJU_RS15735
CLJU_c31940	cobT	D8GQT6	Nicotinate-nucleotide--dimethylbenzimidazole phosphoribosyltransferase OS=Clostridium ljungdahlii (strain ATCC 55383 / DSM 13528 / PETC) OX=748727 GN=cobT PE=3 SV=1	-0,37876798	0,473573955	CLJU_RS15740
CLJU_c31950	cbiA	D8GQT7	Cobyrinate a,c-diamide synthase OS=Clostridium ljungdahlii (strain ATCC 55383 / DSM 13528 / PETC) OX=748727 GN=cbiA PE=3 SV=1	-0,693617478	0,017190663	CLJU_RS15745
CLJU_c31960	hemB	D8GQT8	Delta-aminolevulinic acid dehydratase OS=Clostridium ljungdahlii (strain ATCC 55383 / DSM 13528 / PETC) OX=748727 GN=hemB PE=3 SV=1	-1,587649694	0,069355445	CLJU_RS15750
CLJU_c31970	hemD	D8GQT9	uroporphyrinogen-III C-methyltransferase OS=Clostridium ljungdahlii (strain ATCC 55383 / DSM 13528 / PETC) OX=748727 GN=hemD PE=3 SV=1	-1,850536683	1,39E-06	CLJU_RS15755
CLJU_c31980	hemC	D8GQU0	Porphobilinogen deaminase OS=Clostridium ljungdahlii (strain ATCC 55383 / DSM 13528 / PETC) OX=748727 GN=hemC PE=3 SV=1	-1,134478363	0,022115986	CLJU_RS15760
CLJU_c31990	sirC	D8GQU1	precorrin-2 dehydrogenase OS=Clostridium ljungdahlii (strain ATCC 55383 / DSM 13528 / PETC) OX=748727 GN=sirC PE=4 SV=1	-0,571995874	0,159070209	CLJU_RS15765
CLJU_c32000	cobD1	D8GQU2	Threonine-phosphate decarboxylase OS=Clostridium ljungdahlii (strain ATCC 55383 / DSM 13528 / PETC) OX=748727 GN=cobD1 PE=4 SV=1	-1,552802117	0,000844164	CLJU_RS15770
CLJU_c32010	cobD2	D8GQU3	Cobalamin biosynthesis protein CobD OS=Clostridium ljungdahlii (strain ATCC 55383 / DSM 13528 / PETC) OX=748727 GN=cobD2 PE=3 SV=1	-4,454913612	0,020189718	CLJU_RS15775
CLJU_c32020	cobQ	D8GQU4	Cobyric acid synthase OS=Clostridium ljungdahlii (strain ATCC 55383 / DSM 13528 / PETC) OX=748727 GN=cobQ PE=3 SV=1	-0,446911052	0,005253528	CLJU_RS15780
CLJU_c32030	CLJU_c32030	D8GQU5	Putative ABC-type cobalt transport protein, ATPase component OS=Clostridium ljungdahlii (strain ATCC 55383 / DSM 13528 / PETC) OX=748727 GN=CLJU_c32030 PE=4 SV=1	-0,619736675	0,046492515	CLJU_RS15785
CLJU_c32040	CLJU_c32040	D8GQU6	Putative cobalt permease OS=Clostridium ljungdahlii (strain ATCC 55383 / DSM 13528 / PETC) OX=748727 GN=CLJU_c32040 PE=4 SV=1	-0,302908875	0,309047598	CLJU_RS15790
CLJU_c32050	CLJU_c32050	D8GQU7	Predicted hydrolase OS=Clostridium ljungdahlii (strain ATCC 55383 / DSM 13528 / PETC) OX=748727 GN=CLJU_c32050 PE=4 SV=1	-0,509212397	0,725909922	CLJU_RS15795
CLJU_c32060	CLJU_c32060	D8GQU8	Predicted transcriptional regulator containing an aminotransferase domain OS=Clostridium ljungdahlii (strain ATCC 55383 / DSM 13528 / PETC) OX=748727 GN=CLJU_c32060 PE=3 SV=1	0,328897817	0,645957075	CLJU_RS15800
CLJU_c32100	CLJU_c32100	D8GQV2	Lipoprotein OS=Clostridium ljungdahlii (strain ATCC 55383 / DSM 13528 / PETC) OX=748727 GN=CLJU_c32100 PE=3 SV=1	-2,093481059	0,001125435	CLJU_RS15820
CLJU_c32110	ddl	D8GQV3	D-alanine--D-alanine ligase OS=Clostridium ljungdahlii (strain ATCC 55383 / DSM 13528 / PETC) OX=748727 GN=ddl PE=3 SV=1	0,522693447	0,099410877	CLJU_RS15825
CLJU_c32120	alr2	D8GQV4	Alanine racemase OS=Clostridium ljungdahlii (strain ATCC 55383 / DSM 13528 / PETC) OX=748727 GN=alr2 PE=3 SV=1	-1,317361614	0,001767706	CLJU_RS15830
CLJU_c32150	CLJU_c32150	D8GQV7	Putative metal-dependent RNase OS=Clostridium ljungdahlii (strain ATCC 55383 / DSM 13528 / PETC) OX=748727 GN=CLJU_c32150 PE=4 SV=1	1,856572505	0,00468749	CLJU_RS15845
CLJU_c32180	CLJU_c32180	D8GQW0	Predicted oxidoreductase OS=Clostridium ljungdahlii (strain ATCC 55383 / DSM 13528 / PETC) OX=748727 GN=CLJU_c32180 PE=3 SV=1	-1,455789745	0,049021947	CLJU_RS15860
CLJU_c32190	CLJU_c32190	D8GQW1	Predicted alpha-keto acid dehydrogenase OS=Clostridium ljungdahlii (strain ATCC 55383 / DSM 13528 / PETC) OX=748727 GN=CLJU_c32190 PE=3 SV=1	-0,337100715	0,149840821	CLJU_RS15865
CLJU_c32430	CLJU_c32430	D8GQY5	ATPase AAA-type core domain-containing protein OS=Clostridium ljungdahlii (strain ATCC 55383 / DSM 13528 / PETC) OX=748727 GN=CLJU_c32430 PE=4 SV=1	-0,561121689	0,004500181	CLJU_RS15980
CLJU_c32450	CLJU_c32450	D8GQY7	Uncharacterized protein OS=Clostridium ljungdahlii (strain ATCC 55383 / DSM 13528 / PETC) OX=748727 GN=CLJU_c32450 PE=4 SV=1	-0,652357162	0,0382694	CLJU_RS15990
CLJU_c32460	CLJU_c32460	D8GQY8	SIR2-like domain-containing protein OS=Clostridium ljungdahlii (strain ATCC 55383 / DSM 13528 / PETC) OX=748727 GN=CLJU_c32460 PE=4 SV=1	-0,800326519	0,519831062	CLJU_RS21455
CLJU_c32480	CLJU_c32480	D8GQZ0	Putative DNA binding protein OS=Clostridium ljungdahlii (strain ATCC 55383 / DSM 13528 / PETC) OX=748727 GN=CLJU_c32480 PE=4 SV=1	-0,102560005	0,853933617	CLJU_RS16005
CLJU_c32530	CLJU_c32530	D8GQZ5	Predicted cell wall binding protein OS=Clostridium ljungdahlii (strain ATCC 55383 / DSM 13528 / PETC) OX=748727 GN=CLJU_c32530 PE=4 SV=1	-0,05815616	0,92323697	CLJU_RS16030
CLJU_c32600	CLJU_c32600	D8GR02	Uncharacterized protein OS=Clostridium ljungdahlii (strain ATCC 55383 / DSM 13528 / PETC) OX=748727 GN=CLJU_c32600 PE=4 SV=1	1,163468816	0,013291863	CLJU_RS16065
CLJU_c32610	CLJU_c32610	D8GR03	Apea-like HEPN domain-containing protein OS=Clostridium ljungdahlii (strain ATCC 55383 / DSM 13528 / PETC) OX=748727 GN=CLJU_c32610 PE=4 SV=1	0,607321135	0,449748001	CLJU_RS16070
CLJU_c32650	CLJU_c32650	D8GR07	Antitoxin OS=Clostridium ljungdahlii (strain ATCC 55383 / DSM 13528 / PETC) OX=748727 GN=CLJU_c32650 PE=3 SV=1	-0,85669711	0,099874863	CLJU_RS16090
CLJU_c32660	CLJU_c32660	D8GR08	Putative ATP-dependent Lon-type protease OS=Clostridium ljungdahlii (strain ATCC 55383 / DSM 13528 / PETC) OX=748727 GN=CLJU_c32660 PE=4 SV=1	-1,204353982	0,001321306	CLJU_RS16095
CLJU_c32670	CLJU_c32670	D8GR09	Uncharacterized protein OS=Clostridium ljungdahlii (strain ATCC 55383 / DSM 13528 / PETC) OX=748727 GN=CLJU_c32670 PE=4 SV=1	-1,168177117	0,027439496	CLJU_RS16100
CLJU_c32680	CLJU_c32680	D8GR10	PglZ domain-containing protein OS=Clostridium ljungdahlii (strain ATCC 55383 / DSM 13528 / PETC) OX=748727 GN=CLJU_c32680 PE=4 SV=1	-2,653060598	0,229208318	CLJU_RS16105
CLJU_c32690	CLJU_c32690	D8GR11	site-specific DNA-methyltransferase (adenine-specific) OS=Clostridium ljungdahlii (strain ATCC 55383 / DSM 13528 / PETC) OX=748727 GN=CLJU_c32690 PE=4 SV=1	-0,018846383	0,940856988	CLJU_RS16110
CLJU_c32700	CLJU_c32700	D8GR12	BREX system P-loop protein BrxC OS=Clostridium ljungdahlii (strain ATCC 55383 / DSM 13528 / PETC) OX=748727 GN=CLJU_c32700 PE=4 SV=1	0,40446683	0,352986849	CLJU_RS16115
CLJU_c32730	CLJU_c32730	D8GR15	AbiF-like protein OS=Clostridium ljungdahlii (strain ATCC 55383 / DSM 13528 / PETC) OX=748727 GN=CLJU_c32730 PE=4 SV=1	2,758672852	0,077430098	CLJU_RS16130
CLJU_c32750	CLJU_c32750	D8GR16	Uncharacterized Fe-S protein OS=Clostridium ljungdahlii (strain ATCC 55383 / DSM 13528 / PETC) OX=748727 GN=CLJU_c32750 PE=4 SV=1	-0,332861294	0,261888662	CLJU_RS16140
CLJU_c32760	CLJU_c32760	D8GR17	DUF3786 domain-containing protein OS=Clostridium ljungdahlii (strain ATCC 55383 / DSM 13528 / PETC) OX=748727 GN=CLJU_c32760 PE=4 SV=1	-0,194829818	0,671394137	CLJU_RS16145
CLJU_c32840	CLJU_c32840	D8GRG2	Histidine ammonia-lyase OS=Clostridium ljungdahlii (strain ATCC 55383 / DSM 13528 / PETC) OX=748727 GN=CLJU_c32840 PE=4 SV=1	-2,59840385	0,023509793	CLJU_RS16185
CLJU_c32880	CLJU_c32880	D8GRG6	Predicted two-component response regulator OS=Clostridium ljungdahlii (strain ATCC 55383 / DSM 13528 / PETC) OX=748727 GN=CLJU_c32880 PE=4 SV=1	0,584942655	0,207821239	CLJU_RS16205
CLJU_c32910	CLJU_c32910	D8GRG9	Putative adhesin domain-containing protein OS=Clostridium ljungdahlii (strain ATCC 55383 / DSM 13528 / PETC) OX=748727 GN=CLJU_c32910 PE=4 SV=1	-0,031037193	0,914837283	CLJU_RS16220
CLJU_c32920	CLJU_c32920	D8GRH0	Uncharacterized protein OS=Clostridium ljungdahlii (strain ATCC 55383 / DSM 13528 / PETC) OX=748727 GN=CLJU_c32920 PE=4 SV=1	0,112909837	0,751747051	CLJU_RS16225
CLJU_c32940	clpP	D8GRH2	ATP-dependent Clp protease proteolytic subunit OS=Clostridium ljungdahlii (strain ATCC 55383 / DSM 13528 / PETC) OX=748727 GN=clpP PE=3 SV=1	0,266947692	0,177657463	CLJU_RS16235
CLJU_c33030	CLJU_c33030	D8GRI1	Predicted universal stress protein OS=Clostridium ljungdahlii (strain ATCC 55383 / DSM 13528 / PETC) OX=748727 GN=CLJU_c33030 PE=3 SV=1	0,589000753	0,091742724	CLJU_RS16280
CLJU_c33050	thiM	D8GRI3	Hydroxyethylthiazole kinase OS=Clostridium ljungdahlii (strain ATCC 55383 / DSM 13528 / PETC) OX=748727 GN=thiM PE=3 SV=1	-4,019102807	0,027673598	CLJU_RS16290
CLJU_c33120	CLJU_c33120	D8GRJ0	Predicted transcriptional regulator, LysR family OS=Clostridium ljungdahlii (strain ATCC 55383 / DSM 13528 / PETC) OX=748727 GN=CLJU_c33120 PE=3 SV=1	-12,5817078	0,016768473	CLJU_RS16325
CLJU_c33130	CLJU_c33130	D8GRJ1	Predicted ABC-type aminoacid transporter, periplasmic solute-binding component OS=Clostridium ljungdahlii (strain ATCC 55383 / DSM 13528 / PETC) OX=748727 GN=CLJU_c33130 PE=3 SV=1	0,259282867	0,250328636	CLJU_RS16330
CLJU_c33140	CLJU_c33140	D8GRJ2	Predicted ABC-type aminoacid transporter, permease component OS=Clostridium ljungdahlii (strain ATCC 55383 / DSM 13528 / PETC) OX=748727 GN=CLJU_c33140 PE=3 SV=1	-0,360805711	0,141393677	CLJU_RS16335
CLJU_c33150	CLJU_c33150	D8GRJ3	Predicted methyl-accepting chemotaxis protein OS=Clostridium ljungdahlii (strain ATCC 55383 / DSM 13528 / PETC) OX=748727 GN=CLJU_c33150 PE=3 SV=1	2,308886908	0,00396739	CLJU_RS16340
CLJU_c33160	addA	D8GRJ4	ATP-dependent helicase/nuclease subunit A OS=Clostridium ljungdahlii (strain ATCC 55383 / DSM 13528 / PETC) OX=748727 GN=addA PE=3 SV=1	0,586053784	0,003712628	CLJU_RS16345
CLJU_c33170	CLJU_c33170	D8GRJ5	Predicted signal transduction protein OS=Clostridium ljungdahlii (strain ATCC 55383 / DSM 13528 / PETC) OX=748727 GN=CLJU_c33170 PE=4 SV=1	-1,090850777	0,003356357	CLJU_RS16350
CLJU_c33180	thrC	D8GRJ6	Threonine synthase OS=Clostridium ljungdahlii (strain ATCC 55383 / DSM 13528 / PETC) OX=748727 GN=thrC PE=3 SV=1	0,422347282	0,04978224	CLJU_RS16355
CLJU_c33190	CLJU_c33190	D8GRJ7	cysteine desulfurase OS=Clostridium ljungdahlii (strain ATCC 55383 / DSM 13528 / PETC) OX=748727 GN=CLJU_c33190 PE=3 SV=1	0,185812431	0,282634531	CLJU_RS16360
CLJU_c33200	cbiM2	D8GRJ8	Predicted cobalt transport protein CbiM OS=Clostridium ljungdahlii (strain ATCC 55383 / DSM 13528 / PETC) OX=748727 GN=cbiM2 PE=4 SV=1	-2,803940377	0,000135669	CLJU_RS16365
CLJU_c33210	lipA	D8GRJ9	Lipoyl synthase OS=Clostridium ljungdahlii (strain ATCC 55383 / DSM 13528 / PETC) OX=748727 GN=lipA PE=3 SV=1	-1,218253499	0,002440142	CLJU_RS16370
CLJU_c33220	lplA	D8GRK0	lipoate--protein ligase OS=Clostridium ljungdahlii (strain ATCC 55383 / DSM 13528 / PETC) OX=748727 GN=lplA PE=4 SV=1	-0,260256984	0,380945824	CLJU_RS16375
CLJU_c33240	cspA	D8GRK2	Predicted cold shock protein CspA OS=Clostridium ljungdahlii (strain ATCC 55383 / DSM 13528 / PETC) OX=748727 GN=cspA PE=4 SV=1	-2,314693605	0,071490379	CLJU_RS16385
CLJU_c33250	sdhA	D8GRK3	L-serine dehydratase OS=Clostridium ljungdahlii (strain ATCC 55383 / DSM 13528 / PETC) OX=748727 GN=sdhA PE=3 SV=1	-0,05309902	0,803102875	CLJU_RS16390
CLJU_c33260	sdhB	D8GRK4	L-serine deaminase OS=Clostridium ljungdahlii (strain ATCC 55383 / DSM 13528 / PETC) OX=748727 GN=sdhB PE=3 SV=1	-1,394192827	0,011193691	CLJU_RS16395
CLJU_c33300	CLJU_c33300	D8GRK8	Predicted transcriptional regulator, LysR family OS=Clostridium ljungdahlii (strain ATCC 55383 / DSM 13528 / PETC) OX=748727 GN=CLJU_c33300 PE=3 SV=1	0,866914995	0,028765459	CLJU_RS16415
CLJU_c33340	CLJU_c33340	D8GRL2	Sporulation protein YtfJ OS=Clostridium ljungdahlii (strain ATCC 55383 / DSM 13528 / PETC) OX=748727 GN=CLJU_c33340 PE=4 SV=1	1,015878675	0,002566286	CLJU_RS16435
CLJU_c33380	moaA	D8GRL6	GTP 3',8-cyclase OS=Clostridium ljungdahlii (strain ATCC 55383 / DSM 13528 / PETC) OX=748727 GN=moaA PE=3 SV=1	-0,515308778	0,020106879	CLJU_RS16455
CLJU_c33430	CLJU_c33430	D8GRM1	D-isomer specific 2-hydroxyacid dehydrogenase OS=Clostridium ljungdahlii (strain ATCC 55383 / DSM 13528 / PETC) OX=748727 GN=CLJU_c33430 PE=3 SV=1	0,200607051	0,301317884	CLJU_RS16480
CLJU_c33470	CLJU_c33470	D8GRM5	Peptidase M20 domain-containing protein 2 OS=Clostridium ljungdahlii (strain ATCC 55383 / DSM 13528 / PETC) OX=748727 GN=CLJU_c33470 PE=3 SV=1	2,177894514	0,037333787	CLJU_RS16495
CLJU_c33480	CLJU_c33480	D8GRM6	Enoate reductase OS=Clostridium ljungdahlii (strain ATCC 55383 / DSM 13528 / PETC) OX=748727 GN=CLJU_c33480 PE=3 SV=1	2,780048924	0,296974137	CLJU_RS16500
CLJU_c33490	CLJU_c33490	D8GRM7	Predicted methyl-accepting chemotaxis protein OS=Clostridium ljungdahlii (strain ATCC 55383 / DSM 13528 / PETC) OX=748727 GN=CLJU_c33490 PE=3 SV=1	-0,066922873	0,698830728	CLJU_RS16505
CLJU_c33500	CLJU_c33500	D8GRM8	Predicted vancomycin b-type resistance protein OS=Clostridium ljungdahlii (strain ATCC 55383 / DSM 13528 / PETC) OX=748727 GN=CLJU_c33500 PE=4 SV=1	-0,034025426	0,922233981	CLJU_RS16510
CLJU_c33510	CLJU_c33510	D8GRM9	Putative phosphoesterase, PHP family OS=Clostridium ljungdahlii (strain ATCC 55383 / DSM 13528 / PETC) OX=748727 GN=CLJU_c33510 PE=3 SV=1	-0,607710205	0,006725563	CLJU_RS16515
CLJU_c33520	CLJU_c33520	D8GRN0	Predicted glycosyltransferase OS=Clostridium ljungdahlii (strain ATCC 55383 / DSM 13528 / PETC) OX=748727 GN=CLJU_c33520 PE=4 SV=1	-0,272961738	0,387512412	CLJU_RS16520
CLJU_c33530	glf	D8GRN1	UDP-galactopyranose mutase OS=Clostridium ljungdahlii (strain ATCC 55383 / DSM 13528 / PETC) OX=748727 GN=glf PE=3 SV=1	-1,0189709	0,009809318	CLJU_RS16525
CLJU_c33590	CLJU_c33590	D8GRN6	Predicted lytic murein transglycosylase OS=Clostridium ljungdahlii (strain ATCC 55383 / DSM 13528 / PETC) OX=748727 GN=CLJU_c33590 PE=3 SV=1	1,192022485	0,02696986	CLJU_RS16555
CLJU_c33600	coaE	D8GRN7	Dephospho-CoA kinase OS=Clostridium ljungdahlii (strain ATCC 55383 / DSM 13528 / PETC) OX=748727 GN=coaE PE=3 SV=1	-1,193656684	0,029245921	CLJU_RS16560
CLJU_c33610	polA	D8GRN8	DNA polymerase I OS=Clostridium ljungdahlii (strain ATCC 55383 / DSM 13528 / PETC) OX=748727 GN=polA PE=3 SV=1	-0,046123348	0,777550747	CLJU_RS16565
CLJU_c33650	CLJU_c33650	D8GRP2	Tetratricopeptide repeat protein OS=Clostridium ljungdahlii (strain ATCC 55383 / DSM 13528 / PETC) OX=748727 GN=CLJU_c33650 PE=4 SV=1	-1,557616157	0,011193207	CLJU_RS16585
CLJU_c33660	aspS	D8GRP3	Aspartate--tRNA ligase OS=Clostridium ljungdahlii (strain ATCC 55383 / DSM 13528 / PETC) OX=748727 GN=aspS PE=3 SV=1	1,958399413	0,000287255	CLJU_RS16590
CLJU_c33670	hisS	D8GRP4	Histidine--tRNA ligase OS=Clostridium ljungdahlii (strain ATCC 55383 / DSM 13528 / PETC) OX=748727 GN=hisS PE=3 SV=1	-0,600458137	0,001161676	CLJU_RS16595
CLJU_c33680	CLJU_c33680	D8GRP5	Radical SAM core domain-containing protein OS=Clostridium ljungdahlii (strain ATCC 55383 / DSM 13528 / PETC) OX=748727 GN=CLJU_c33680 PE=4 SV=1	0,426281878	0,69752251	CLJU_RS16600
CLJU_c33690	CLJU_c33690	D8GRP6	Putative Zn-dependent hydrolase OS=Clostridium ljungdahlii (strain ATCC 55383 / DSM 13528 / PETC) OX=748727 GN=CLJU_c33690 PE=4 SV=1	-1,590364913	0,027299228	CLJU_RS16605
CLJU_c33700	dtd	D8GRP7	D-aminoacyl-tRNA deacylase OS=Clostridium ljungdahlii (strain ATCC 55383 / DSM 13528 / PETC) OX=748727 GN=dtd PE=3 SV=1	-0,917894835	0,170319753	CLJU_RS16610
CLJU_c33710	relA	D8GRP8	GTP diphosphokinase OS=Clostridium ljungdahlii (strain ATCC 55383 / DSM 13528 / PETC) OX=748727 GN=relA PE=3 SV=1	0,051734506	0,790852409	CLJU_RS16615
CLJU_c33720	apt	D8GRP9	Adenine phosphoribosyltransferase OS=Clostridium ljungdahlii (strain ATCC 55383 / DSM 13528 / PETC) OX=748727 GN=apt PE=3 SV=1	0,203789695	0,403953331	CLJU_RS16620
CLJU_c33740	secF	D8GRQ1	Protein-export membrane protein SecF OS=Clostridium ljungdahlii (strain ATCC 55383 / DSM 13528 / PETC) OX=748727 GN=secF PE=3 SV=1	-0,704342146	0,012780739	CLJU_RS16630
CLJU_c33750	secD	D8GRQ2	Protein translocase subunit SecD OS=Clostridium ljungdahlii (strain ATCC 55383 / DSM 13528 / PETC) OX=748727 GN=secD PE=3 SV=1	-1,164624666	0,001808064	CLJU_RS16635
CLJU_c33760	CLJU_c33760	D8GRQ3	Putative Fe-S oxidoreductase OS=Clostridium ljungdahlii (strain ATCC 55383 / DSM 13528 / PETC) OX=748727 GN=CLJU_c33760 PE=3 SV=1	-0,460870565	0,032928516	CLJU_RS16640
CLJU_c33790	CLJU_c33790	D8GRQ6	Preprotein translocase subunit YajC OS=Clostridium ljungdahlii (strain ATCC 55383 / DSM 13528 / PETC) OX=748727 GN=CLJU_c33790 PE=3 SV=1	-0,397123928	0,088946112	CLJU_RS16655
CLJU_c33800	tgt	D8GRQ7	Queuine tRNA-ribosyltransferase OS=Clostridium ljungdahlii (strain ATCC 55383 / DSM 13528 / PETC) OX=748727 GN=tgt PE=3 SV=1	-1,535497638	0,015842049	CLJU_RS16660
CLJU_c33810	queA	D8GRQ8	S-adenosylmethionine:tRNA ribosyltransferase-isomerase OS=Clostridium ljungdahlii (strain ATCC 55383 / DSM 13528 / PETC) OX=748727 GN=queA PE=3 SV=1	-0,739443477	0,27919208	CLJU_RS16665
CLJU_c33820	ruvB	D8GRQ9	Holliday junction branch migration complex subunit RuvB OS=Clostridium ljungdahlii (strain ATCC 55383 / DSM 13528 / PETC) OX=748727 GN=ruvB PE=3 SV=1	-1,182028586	0,002864076	CLJU_RS16670
CLJU_c33860	mltG	D8GRR3	Endolytic murein transglycosylase OS=Clostridium ljungdahlii (strain ATCC 55383 / DSM 13528 / PETC) OX=748727 GN=mltG PE=3 SV=1	-0,193272367	0,487660054	CLJU_RS16690
CLJU_c33870	CLJU_c33870	D8GRR4	Probable transcriptional regulatory protein CLJU_c33870 OS=Clostridium ljungdahlii (strain ATCC 55383 / DSM 13528 / PETC) OX=748727 GN=CLJU_c33870 PE=3 SV=1	-2,806791711	0,139789777	CLJU_RS16695
CLJU_c33880	CLJU_c33880	D8GRR5	IMPACT family member YigZ OS=Clostridium ljungdahlii (strain ATCC 55383 / DSM 13528 / PETC) OX=748727 GN=CLJU_c33880 PE=3 SV=1	-2,042357695	0,038783587	CLJU_RS16700
CLJU_c33900	CLJU_c33900	D8GRR7	Polymerase beta nucleotidyltransferase domain-containing protein OS=Clostridium ljungdahlii (strain ATCC 55383 / DSM 13528 / PETC) OX=748727 GN=CLJU_c33900 PE=4 SV=1	-1,658140408	0,034546875	CLJU_RS16710
CLJU_c33910	hflX	D8GRR8	GTPase HflX OS=Clostridium ljungdahlii (strain ATCC 55383 / DSM 13528 / PETC) OX=748727 GN=hflX PE=3 SV=1	-0,571000899	0,175509876	CLJU_RS16715
CLJU_c33920	CLJU_c33920	D8GRR9	Hypoxanthine phosphoribosyltransferase OS=Clostridium ljungdahlii (strain ATCC 55383 / DSM 13528 / PETC) OX=748727 GN=CLJU_c33920 PE=3 SV=1	-1,494623298	0,246625307	CLJU_RS16720
CLJU_c33940	CLJU_c33940	D8GRS1	Penicillin-binding protein 1A OS=Clostridium ljungdahlii (strain ATCC 55383 / DSM 13528 / PETC) OX=748727 GN=CLJU_c33940 PE=4 SV=1	0,981647907	0,229569603	CLJU_RS16730
CLJU_c33950	sigF	D8GRS2	RNA polymerase sigma-F factor OS=Clostridium ljungdahlii (strain ATCC 55383 / DSM 13528 / PETC) OX=748727 GN=sigF PE=4 SV=1	0,432788479	0,105030899	CLJU_RS16735
CLJU_c33960	spoIIAB	D8GRS3	Anti-sigma F factor OS=Clostridium ljungdahlii (strain ATCC 55383 / DSM 13528 / PETC) OX=748727 GN=spoIIAB PE=3 SV=1	-2,274869664	0,021320752	CLJU_RS16740
CLJU_c33970	spoIIAA	D8GRS4	Anti-sigma F factor antagonist OS=Clostridium ljungdahlii (strain ATCC 55383 / DSM 13528 / PETC) OX=748727 GN=spoIIAA PE=3 SV=1	-1,138823773	0,047166541	CLJU_RS16745
CLJU_c34000	CLJU_c34000	D8GRS7	Predicted transcription regulator OS=Clostridium ljungdahlii (strain ATCC 55383 / DSM 13528 / PETC) OX=748727 GN=CLJU_c34000 PE=4 SV=1	0,821894872	0,00081592	CLJU_RS16760
CLJU_c34010	CLJU_c34010	D8GRS8	N-acetylglucosaminyldiphosphoundecaprenol N-acetyl-beta-D-mannosaminyltransferase OS=Clostridium ljungdahlii (strain ATCC 55383 / DSM 13528 / PETC) OX=748727 GN=CLJU_c34010 PE=3 SV=1	-0,174439831	0,455669788	CLJU_RS16765
CLJU_c34020	CLJU_c34020	D8GRS9	Undecaprenyl-phosphate galactosephosphotransferase OS=Clostridium ljungdahlii (strain ATCC 55383 / DSM 13528 / PETC) OX=748727 GN=CLJU_c34020 PE=3 SV=1	0,069585793	0,762303669	CLJU_RS16770
CLJU_c34050	CLJU_c34050	D8GRT2	Predicted glycosyltransferase OS=Clostridium ljungdahlii (strain ATCC 55383 / DSM 13528 / PETC) OX=748727 GN=CLJU_c34050 PE=4 SV=1	-0,174337406	0,679002876	CLJU_RS16785
CLJU_c34060	CLJU_c34060	D8GRT3	Putative membrane protein OS=Clostridium ljungdahlii (strain ATCC 55383 / DSM 13528 / PETC) OX=748727 GN=CLJU_c34060 PE=4 SV=1	0,684029265	0,244702756	CLJU_RS16790
CLJU_c34070	CLJU_c34070	D8GRT4	UDP-N-acetylglucosamine 2-epimerase OS=Clostridium ljungdahlii (strain ATCC 55383 / DSM 13528 / PETC) OX=748727 GN=CLJU_c34070 PE=3 SV=1	-1,751485698	0,001792442	CLJU_RS16795
CLJU_c34080	CLJU_c34080	D8GRT5	Predicted UDP-3-O-[3-hydroxymyristoyl] glucosamine N-acyltransferase OS=Clostridium ljungdahlii (strain ATCC 55383 / DSM 13528 / PETC) OX=748727 GN=CLJU_c34080 PE=4 SV=1	-0,211980374	0,523203017	CLJU_RS16800
CLJU_c34090	CLJU_c34090	D8GRT6	Lipopolysaccharide biosynthesis protein OS=Clostridium ljungdahlii (strain ATCC 55383 / DSM 13528 / PETC) OX=748727 GN=CLJU_c34090 PE=4 SV=1	-1,491159244	0,022123193	CLJU_RS16805
CLJU_c34100	CLJU_c34100	D8GRT7	Predicted UDP-N-acetyl-D-mannosamine 6-dehydrogenase OS=Clostridium ljungdahlii (strain ATCC 55383 / DSM 13528 / PETC) OX=748727 GN=CLJU_c34100 PE=3 SV=1	-0,834541228	0,043279453	CLJU_RS16810
CLJU_c34110	CLJU_c34110	D8GRT8	Predicted maltose-binding extracellular protein OS=Clostridium ljungdahlii (strain ATCC 55383 / DSM 13528 / PETC) OX=748727 GN=CLJU_c34110 PE=3 SV=1	0,147797853	0,625371952	CLJU_RS16815
CLJU_c34140	CLJU_c34140	D8GRU1	Oligosaccharide repeat unit polymerase OS=Clostridium ljungdahlii (strain ATCC 55383 / DSM 13528 / PETC) OX=748727 GN=CLJU_c34140 PE=4 SV=1	2,648870714	0,011861605	CLJU_RS16830
CLJU_c34150	CLJU_c34150	D8GRU2	Predicted glycosyltransferase OS=Clostridium ljungdahlii (strain ATCC 55383 / DSM 13528 / PETC) OX=748727 GN=CLJU_c34150 PE=3 SV=1	-0,193090993	0,5439249	CLJU_RS16835
CLJU_c34160	CLJU_c34160	D8GRU3	Predicted glycosyltransferase OS=Clostridium ljungdahlii (strain ATCC 55383 / DSM 13528 / PETC) OX=748727 GN=CLJU_c34160 PE=4 SV=1	-0,516891319	0,03613332	CLJU_RS16840
CLJU_c34170	CLJU_c34170	D8GRU4	Predicted glycosyltransferase OS=Clostridium ljungdahlii (strain ATCC 55383 / DSM 13528 / PETC) OX=748727 GN=CLJU_c34170 PE=4 SV=1	0,146828328	0,784167621	CLJU_RS16845
CLJU_c34180	capD	D8GRU5	Predicted capsular polysaccharide biosynthesis protein OS=Clostridium ljungdahlii (strain ATCC 55383 / DSM 13528 / PETC) OX=748727 GN=capD PE=3 SV=1	0,39477377	0,230097431	CLJU_RS16850
CLJU_c34190	galU2	D8GRU6	UTP--glucose-1-phosphate uridylyltransferase OS=Clostridium ljungdahlii (strain ATCC 55383 / DSM 13528 / PETC) OX=748727 GN=galU2 PE=3 SV=1	-0,308411931	0,352969815	CLJU_RS16855
CLJU_c34200	CLJU_c34200	D8GS83	TPR repeats containing protein OS=Clostridium ljungdahlii (strain ATCC 55383 / DSM 13528 / PETC) OX=748727 GN=CLJU_c34200 PE=4 SV=1	0,90917332	0,199045506	CLJU_RS16860
CLJU_c34210	pgm	D8GS84	phosphoglucomutase (alpha-D-glucose-1,6-bisphosphate-dependent) OS=Clostridium ljungdahlii (strain ATCC 55383 / DSM 13528 / PETC) OX=748727 GN=pgm PE=3 SV=1	0,811414196	0,000280678	CLJU_RS16865
CLJU_c34220	CLJU_c34220	D8GS85	Predicted arginine/lysine/ornithine decarboxylase OS=Clostridium ljungdahlii (strain ATCC 55383 / DSM 13528 / PETC) OX=748727 GN=CLJU_c34220 PE=3 SV=1	-3,960494085	0,176218798	CLJU_RS16870
CLJU_c34250	CLJU_c34250	D8GS88	Putative membrane protein OS=Clostridium ljungdahlii (strain ATCC 55383 / DSM 13528 / PETC) OX=748727 GN=CLJU_c34250 PE=4 SV=1	-0,412379793	0,508815998	CLJU_RS16885
CLJU_c34360	CLJU_c34360	D8GS99	L-lactate oxidase OS=Clostridium ljungdahlii (strain ATCC 55383 / DSM 13528 / PETC) OX=748727 GN=CLJU_c34360 PE=3 SV=1	-1,120487392	0,002362342	CLJU_RS16940
CLJU_c34370	CLJU_c34370	D8GSA0	Uncharacterized protein OS=Clostridium ljungdahlii (strain ATCC 55383 / DSM 13528 / PETC) OX=748727 GN=CLJU_c34370 PE=4 SV=1	-0,328834703	0,259118194	CLJU_RS16945
CLJU_c34380	mutS2	D8GSA1	Endonuclease MutS2 OS=Clostridium ljungdahlii (strain ATCC 55383 / DSM 13528 / PETC) OX=748727 GN=mutS2 PE=3 SV=1	-0,489160639	0,195365064	CLJU_RS16950
CLJU_c34390	CLJU_c34390	D8GSA2	Predicted protease OS=Clostridium ljungdahlii (strain ATCC 55383 / DSM 13528 / PETC) OX=748727 GN=CLJU_c34390 PE=4 SV=1	-0,180336402	0,660144987	CLJU_RS16955
CLJU_c34400	CLJU_c34400	D8GSA3	Cell division protein ZapA OS=Clostridium ljungdahlii (strain ATCC 55383 / DSM 13528 / PETC) OX=748727 GN=CLJU_c34400 PE=4 SV=1	0,412959885	0,457278569	CLJU_RS16960
CLJU_c34410	pheT	D8GSA4	Phenylalanine--tRNA ligase beta subunit OS=Clostridium ljungdahlii (strain ATCC 55383 / DSM 13528 / PETC) OX=748727 GN=pheT PE=3 SV=1	-0,501697403	0,0456911	CLJU_RS16965
CLJU_c34420	pheS	D8GSA5	Phenylalanine--tRNA ligase alpha subunit OS=Clostridium ljungdahlii (strain ATCC 55383 / DSM 13528 / PETC) OX=748727 GN=pheS PE=3 SV=1	-0,938818911	0,012422098	CLJU_RS16970
CLJU_c34440	rplT	D8GSA7	Large ribosomal subunit protein bL20 OS=Clostridium ljungdahlii (strain ATCC 55383 / DSM 13528 / PETC) OX=748727 GN=rplT PE=3 SV=1	0,443887519	0,06270064	CLJU_RS16980
CLJU_c34460	infC	D8GSA9	Translation initiation factor IF-3 OS=Clostridium ljungdahlii (strain ATCC 55383 / DSM 13528 / PETC) OX=748727 GN=infC PE=3 SV=1	-2,048321763	0,000112031	CLJU_RS16990
CLJU_c34470	thrS	D8GSB0	Threonine--tRNA ligase OS=Clostridium ljungdahlii (strain ATCC 55383 / DSM 13528 / PETC) OX=748727 GN=thrS PE=3 SV=1	-1,97240183	0,006456446	CLJU_RS16995
CLJU_c34540	CLJU_c34540	D8GSB3	Aminotransferase OS=Clostridium ljungdahlii (strain ATCC 55383 / DSM 13528 / PETC) OX=748727 GN=CLJU_c34540 PE=3 SV=1	-0,497116824	0,070768011	CLJU_RS17030
CLJU_c34550	dapB	D8GSB4	4-hydroxy-tetrahydrodipicolinate reductase OS=Clostridium ljungdahlii (strain ATCC 55383 / DSM 13528 / PETC) OX=748727 GN=dapB PE=3 SV=1	-1,664455793	0,012885042	CLJU_RS17035
CLJU_c34560	dapA2	D8GSB5	4-hydroxy-tetrahydrodipicolinate synthase OS=Clostridium ljungdahlii (strain ATCC 55383 / DSM 13528 / PETC) OX=748727 GN=dapA2 PE=3 SV=1	-0,93893758	0,001207782	CLJU_RS17040
CLJU_c34570	asd	D8GSB6	Aspartate-semialdehyde dehydrogenase OS=Clostridium ljungdahlii (strain ATCC 55383 / DSM 13528 / PETC) OX=748727 GN=asd PE=3 SV=1	-0,598194364	0,009745729	CLJU_RS17045
CLJU_c34600	hslO	D8GSB9	33 kDa chaperonin OS=Clostridium ljungdahlii (strain ATCC 55383 / DSM 13528 / PETC) OX=748727 GN=hslO PE=3 SV=1	-0,437147636	0,082616453	CLJU_RS17060
CLJU_c34610	dapD	D8GSC0	2,3,4,5-tetrahydropyridine-2,6-dicarboxylate N-acetyltransferase OS=Clostridium ljungdahlii (strain ATCC 55383 / DSM 13528 / PETC) OX=748727 GN=dapD PE=3 SV=1	-0,993357539	0,004773258	CLJU_RS17065
CLJU_c34620	ssb2	D8GSC1	Predicted single stranded DNA binding protein OS=Clostridium ljungdahlii (strain ATCC 55383 / DSM 13528 / PETC) OX=748727 GN=ssb2 PE=4 SV=1	-0,141436848	0,531611741	CLJU_RS17070
CLJU_c34650	CLJU_c34650	D8GSC4	DUF4364 domain-containing protein OS=Clostridium ljungdahlii (strain ATCC 55383 / DSM 13528 / PETC) OX=748727 GN=CLJU_c34650 PE=4 SV=1	0,776772431	0,239973311	CLJU_RS17085
CLJU_c34670	CLJU_c34670	D8GSC6	TSCPD domain-containing protein OS=Clostridium ljungdahlii (strain ATCC 55383 / DSM 13528 / PETC) OX=748727 GN=CLJU_c34670 PE=4 SV=1	-1,993202758	0,092515701	CLJU_RS17095
CLJU_c34680	folC	D8GSC7	tetrahydrofolate synthase OS=Clostridium ljungdahlii (strain ATCC 55383 / DSM 13528 / PETC) OX=748727 GN=folC PE=3 SV=1	1,390208047	0,020467619	CLJU_RS17100
CLJU_c34690	valS	D8GSC8	Valine--tRNA ligase OS=Clostridium ljungdahlii (strain ATCC 55383 / DSM 13528 / PETC) OX=748727 GN=valS PE=3 SV=1	-1,417380389	0,01903136	CLJU_RS17105
CLJU_c34730	CLJU_c34730	D8GSD2	Predicted Uroporphyrinogen-III decarboxylase-like protein OS=Clostridium ljungdahlii (strain ATCC 55383 / DSM 13528 / PETC) OX=748727 GN=CLJU_c34730 PE=4 SV=1	-0,080330132	0,411278095	CLJU_RS17125
CLJU_c34740	surE	D8GSD3	5'-nucleotidase SurE OS=Clostridium ljungdahlii (strain ATCC 55383 / DSM 13528 / PETC) OX=748727 GN=surE PE=3 SV=1	1,354311774	0,294158998	CLJU_RS17130
CLJU_c34750	CLJU_c34750	D8GSD4	Predicted transcriptional regulator, LysR family OS=Clostridium ljungdahlii (strain ATCC 55383 / DSM 13528 / PETC) OX=748727 GN=CLJU_c34750 PE=3 SV=1	1,324362103	0,184107152	CLJU_RS17135
CLJU_c34790	CLJU_c34790	D8GSD8	Predicted amidohydrolase OS=Clostridium ljungdahlii (strain ATCC 55383 / DSM 13528 / PETC) OX=748727 GN=CLJU_c34790 PE=4 SV=1	0,52195955	0,016546296	CLJU_RS17155
CLJU_c34860	CLJU_c34860	D8GSE5	Putative ABC-type sugar transport system, ATPase component OS=Clostridium ljungdahlii (strain ATCC 55383 / DSM 13528 / PETC) OX=748727 GN=CLJU_c34860 PE=4 SV=1	-3,763587265	0,153792642	CLJU_RS17185
CLJU_c34870	CLJU_c34870	D8GSE6	Putative ABC-type sugar transporter, periplasmic component OS=Clostridium ljungdahlii (strain ATCC 55383 / DSM 13528 / PETC) OX=748727 GN=CLJU_c34870 PE=3 SV=1	-2,842962378	0,002525836	CLJU_RS17190
CLJU_c34890	CLJU_c34890	D8GSE8	Putative flavodoxin OS=Clostridium ljungdahlii (strain ATCC 55383 / DSM 13528 / PETC) OX=748727 GN=CLJU_c34890 PE=4 SV=1	-1,021750452	0,003528996	CLJU_RS17200
CLJU_c34910	CLJU_c34910	D8GSF0	Polymer-forming cytoskeletal OS=Clostridium ljungdahlii (strain ATCC 55383 / DSM 13528 / PETC) OX=748727 GN=CLJU_c34910 PE=4 SV=1	-0,60090116	0,363719387	CLJU_RS17210
CLJU_c34940	fabG1	D8GSF3	3-oxoacyl-[acyl-carrier-protein] reductase OS=Clostridium ljungdahlii (strain ATCC 55383 / DSM 13528 / PETC) OX=748727 GN=fabG1 PE=3 SV=1	1,181125481	0,095512782	CLJU_RS17225
CLJU_c34950	CLJU_c34950	D8GSF4	Predicted metal-dependent hydrolase OS=Clostridium ljungdahlii (strain ATCC 55383 / DSM 13528 / PETC) OX=748727 GN=CLJU_c34950 PE=4 SV=1	-1,186408003	0,082765398	CLJU_RS17230
CLJU_c35000	CLJU_c35000	D8GSF9	Putative nitroreductase OS=Clostridium ljungdahlii (strain ATCC 55383 / DSM 13528 / PETC) OX=748727 GN=CLJU_c35000 PE=3 SV=1	-0,017956072	0,966299861	CLJU_RS17245
CLJU_c35100	CLJU_c35100	D8GSG9	TfoX C-terminal domain-containing protein OS=Clostridium ljungdahlii (strain ATCC 55383 / DSM 13528 / PETC) OX=748727 GN=CLJU_c35100 PE=4 SV=1	0,19673461	0,582673106	CLJU_RS17295
CLJU_c35110	CLJU_c35110	D8GSH0	Putative acetyltransferase, GNAT family OS=Clostridium ljungdahlii (strain ATCC 55383 / DSM 13528 / PETC) OX=748727 GN=CLJU_c35110 PE=4 SV=1	-0,149908455	0,591664352	CLJU_RS17300
CLJU_c35160	CLJU_c35160	D8GSH5	Predicted cell wall binding protein OS=Clostridium ljungdahlii (strain ATCC 55383 / DSM 13528 / PETC) OX=748727 GN=CLJU_c35160 PE=4 SV=1	-0,743278897	0,017904979	CLJU_RS21465
CLJU_c35220	CLJU_c35220	D8GSI1	Carboxymuconolactone decarboxylase-like domain-containing protein OS=Clostridium ljungdahlii (strain ATCC 55383 / DSM 13528 / PETC) OX=748727 GN=CLJU_c35220 PE=4 SV=1	0,063973954	0,865280979	CLJU_RS17355
CLJU_c35230	CLJU_c35230	D8GSI2	Predicted beta-lactamase OS=Clostridium ljungdahlii (strain ATCC 55383 / DSM 13528 / PETC) OX=748727 GN=CLJU_c35230 PE=4 SV=1	3,893091842	0,01909259	CLJU_RS17360
CLJU_c35240	CLJU_c35240	D8GSI3	Putative nitroreductase OS=Clostridium ljungdahlii (strain ATCC 55383 / DSM 13528 / PETC) OX=748727 GN=CLJU_c35240 PE=3 SV=1	-2,077743194	0,036171596	CLJU_RS17365
CLJU_c35270	CLJU_c35270	D8GSI6	Putative transporter protein OS=Clostridium ljungdahlii (strain ATCC 55383 / DSM 13528 / PETC) OX=748727 GN=CLJU_c35270 PE=4 SV=1	2,566386704	0,250218624	CLJU_RS17380
CLJU_c35280	CLJU_c35280	D8GSI7	Predicted ABC transporter, ATPase component OS=Clostridium ljungdahlii (strain ATCC 55383 / DSM 13528 / PETC) OX=748727 GN=CLJU_c35280 PE=4 SV=1	0,141251009	0,462838085	CLJU_RS17385
CLJU_c35330	CLJU_c35330	D8GSJ2	Putative activator of (R)-2-hydroxyglutaryl-coA dehydratase OS=Clostridium ljungdahlii (strain ATCC 55383 / DSM 13528 / PETC) OX=748727 GN=CLJU_c35330 PE=4 SV=1	0,602975161	0,288702363	CLJU_RS17405
CLJU_c35390	CLJU_c35390	D8GSJ8	Putative membrane-bound protein with a transglutaminase domain OS=Clostridium ljungdahlii (strain ATCC 55383 / DSM 13528 / PETC) OX=748727 GN=CLJU_c35390 PE=4 SV=1	-1,618922873	0,016226003	CLJU_RS17430
CLJU_c35400	recX	D8GSJ9	Regulatory protein RecX OS=Clostridium ljungdahlii (strain ATCC 55383 / DSM 13528 / PETC) OX=748727 GN=recX PE=3 SV=1	-0,396697631	0,05514299	CLJU_RS17435
CLJU_c35410	CLJU_c35410	D8GSK0	Predicted zinc-dependent peptidase OS=Clostridium ljungdahlii (strain ATCC 55383 / DSM 13528 / PETC) OX=748727 GN=CLJU_c35410 PE=3 SV=1	-1,512939221	0,01243203	CLJU_RS17440
CLJU_c35420	CLJU_c35420	D8GSK1	Predicted RNA helicase OS=Clostridium ljungdahlii (strain ATCC 55383 / DSM 13528 / PETC) OX=748727 GN=CLJU_c35420 PE=3 SV=1	0,656017887	0,110041377	CLJU_RS17445
CLJU_c35450	greA2	D8GSK4	Transcription elongation factor GreA OS=Clostridium ljungdahlii (strain ATCC 55383 / DSM 13528 / PETC) OX=748727 GN=greA2 PE=3 SV=1	-2,31559909	0,080232796	CLJU_RS17455
CLJU_c35470	uppS2	D8GSK6	Undecaprenyl pyrophosphate synthase OS=Clostridium ljungdahlii (strain ATCC 55383 / DSM 13528 / PETC) OX=748727 GN=uppS2 PE=3 SV=1	-0,771564044	0,008736555	CLJU_RS17465
CLJU_c35500	CLJU_c35500	D8GSK9	DUF1858 domain-containing protein OS=Clostridium ljungdahlii (strain ATCC 55383 / DSM 13528 / PETC) OX=748727 GN=CLJU_c35500 PE=4 SV=1	0,842345693	0,43541592	CLJU_RS17480
CLJU_c35510	CLJU_c35510	D8GSL0	FAD:protein FMN transferase OS=Clostridium ljungdahlii (strain ATCC 55383 / DSM 13528 / PETC) OX=748727 GN=CLJU_c35510 PE=3 SV=1	-0,835018831	0,048379805	CLJU_RS17485
CLJU_c35540	cobC	D8GSL3	Alpha-ribazole phosphatase OS=Clostridium ljungdahlii (strain ATCC 55383 / DSM 13528 / PETC) OX=748727 GN=cobC PE=4 SV=1	0,767960393	0,231159216	CLJU_RS17500
CLJU_c35550	CLJU_c35550	D8GSL4	Predicted transcriptional regulator, Fur family OS=Clostridium ljungdahlii (strain ATCC 55383 / DSM 13528 / PETC) OX=748727 GN=CLJU_c35550 PE=3 SV=1	1,368238788	0,002416669	CLJU_RS17505
CLJU_c35580	CLJU_c35580	D8GT00	Predicted transcriptional regulator OS=Clostridium ljungdahlii (strain ATCC 55383 / DSM 13528 / PETC) OX=748727 GN=CLJU_c35580 PE=4 SV=1	0,678143863	0,087945136	CLJU_RS17520
CLJU_c35610	engB	D8GT03	Probable GTP-binding protein EngB OS=Clostridium ljungdahlii (strain ATCC 55383 / DSM 13528 / PETC) OX=748727 GN=engB PE=3 SV=1	0,738273752	0,064327118	CLJU_RS17535
CLJU_c35620	lon	D8GT04	Lon protease OS=Clostridium ljungdahlii (strain ATCC 55383 / DSM 13528 / PETC) OX=748727 GN=lon PE=2 SV=1	0,005433288	0,968880299	CLJU_RS17540
CLJU_c35630	clpX	D8GT05	ATP-dependent Clp protease ATP-binding subunit ClpX OS=Clostridium ljungdahlii (strain ATCC 55383 / DSM 13528 / PETC) OX=748727 GN=clpX PE=3 SV=1	-0,409448667	0,01604808	CLJU_RS17545
CLJU_c35640	clpP	D8GT06	ATP-dependent Clp protease proteolytic subunit OS=Clostridium ljungdahlii (strain ATCC 55383 / DSM 13528 / PETC) OX=748727 GN=clpP PE=3 SV=1	0,626547558	0,099030435	CLJU_RS17550
CLJU_c35650	tig	D8GT07	Trigger factor OS=Clostridium ljungdahlii (strain ATCC 55383 / DSM 13528 / PETC) OX=748727 GN=tig PE=3 SV=1	-1,110409672	0,037263604	CLJU_RS17555
CLJU_c35660	CLJU_c35660	D8GT08	Putative sugar phosphate isomerase/epimerase OS=Clostridium ljungdahlii (strain ATCC 55383 / DSM 13528 / PETC) OX=748727 GN=CLJU_c35660 PE=4 SV=1	-1,061382353	0,078056781	CLJU_RS17560
CLJU_c35670	CLJU_c35670	D8GT09	Secreted protein OS=Clostridium ljungdahlii (strain ATCC 55383 / DSM 13528 / PETC) OX=748727 GN=CLJU_c35670 PE=4 SV=1	-0,406260218	0,239201628	CLJU_RS17565
CLJU_c35680	pyrE	D8GT10	Orotate phosphoribosyltransferase OS=Clostridium ljungdahlii (strain ATCC 55383 / DSM 13528 / PETC) OX=748727 GN=pyrE PE=3 SV=1	0,056892212	0,693114359	CLJU_RS17570
CLJU_c35710	pyrF	D8GT13	Orotidine 5'-phosphate decarboxylase OS=Clostridium ljungdahlii (strain ATCC 55383 / DSM 13528 / PETC) OX=748727 GN=pyrF PE=3 SV=1	6,106786753	0,193097112	CLJU_RS17585
CLJU_c35720	pyrI	D8GT14	Aspartate carbamoyltransferase regulatory chain OS=Clostridium ljungdahlii (strain ATCC 55383 / DSM 13528 / PETC) OX=748727 GN=pyrI PE=4 SV=1	0,86219579	0,471367858	CLJU_RS17590
CLJU_c35730	pyrB	D8GT15	Aspartate carbamoyltransferase OS=Clostridium ljungdahlii (strain ATCC 55383 / DSM 13528 / PETC) OX=748727 GN=pyrB PE=3 SV=1	0,304911975	0,607783961	CLJU_RS17595
CLJU_c35740	CLJU_c35740	D8GT16	Predicted (R)-2-hydroxyglutaryl-CoA dehydratase activator OS=Clostridium ljungdahlii (strain ATCC 55383 / DSM 13528 / PETC) OX=748727 GN=CLJU_c35740 PE=4 SV=1	-1,789447488	0,042366477	CLJU_RS17600
CLJU_c35750	CLJU_c35750	D8GT17	Putative Se/S carrier protein-like domain-containing protein OS=Clostridium ljungdahlii (strain ATCC 55383 / DSM 13528 / PETC) OX=748727 GN=CLJU_c35750 PE=4 SV=1	0,106812043	0,533656288	CLJU_RS17605
CLJU_c35760	CLJU_c35760	D8GT18	Predicted 2-hydroxyglutaryl-CoA dehydratase, D-component OS=Clostridium ljungdahlii (strain ATCC 55383 / DSM 13528 / PETC) OX=748727 GN=CLJU_c35760 PE=3 SV=1	0,382096957	0,204642588	CLJU_RS17610
CLJU_c35780	map	D8GT20	Methionine aminopeptidase OS=Clostridium ljungdahlii (strain ATCC 55383 / DSM 13528 / PETC) OX=748727 GN=map PE=3 SV=1	-1,181097717	0,00130286	CLJU_RS17620
CLJU_c35800	CLJU_c35800	D8GT22	Probable zinc-binding domain-containing protein OS=Clostridium ljungdahlii (strain ATCC 55383 / DSM 13528 / PETC) OX=748727 GN=CLJU_c35800 PE=4 SV=1	-7,563790111	0,234486098	CLJU_RS17630
CLJU_c35860	CLJU_c35860	D8GT28	Predicted transcriptional regulator OS=Clostridium ljungdahlii (strain ATCC 55383 / DSM 13528 / PETC) OX=748727 GN=CLJU_c35860 PE=4 SV=1	1,699301545	0,160553301	CLJU_RS17645
CLJU_c36000	CLJU_c36000	D8GT42	4-amino-4-deoxychorismate lyase OS=Clostridium ljungdahlii (strain ATCC 55383 / DSM 13528 / PETC) OX=748727 GN=CLJU_c36000 PE=4 SV=1	-2,178159635	0,02701659	CLJU_RS17710
CLJU_c36010	CLJU_c36010	D8GT43	Anthranilate synthase component 1 OS=Clostridium ljungdahlii (strain ATCC 55383 / DSM 13528 / PETC) OX=748727 GN=CLJU_c36010 PE=4 SV=1	-2,514117352	0,02132634	CLJU_RS17715
CLJU_c36020	CLJU_c36020	D8GT44	ubiquitinyl hydrolase 1 OS=Clostridium ljungdahlii (strain ATCC 55383 / DSM 13528 / PETC) OX=748727 GN=CLJU_c36020 PE=4 SV=1	-3,114134753	0,010713204	CLJU_RS17720
CLJU_c36050	CLJU_c36050	D8GT47	Putative membrane-bound protein with a GGDEF domain OS=Clostridium ljungdahlii (strain ATCC 55383 / DSM 13528 / PETC) OX=748727 GN=CLJU_c36050 PE=4 SV=1	1,337075943	0,028395893	CLJU_RS21485
CLJU_c36060	CLJU_c36060	D8GT48	Uncharacterized protein OS=Clostridium ljungdahlii (strain ATCC 55383 / DSM 13528 / PETC) OX=748727 GN=CLJU_c36060 PE=4 SV=1	3,616591707	0,21936988	CLJU_RS17740
CLJU_c36080	CLJU_c36080	D8GT50	DUF3786 domain-containing protein OS=Clostridium ljungdahlii (strain ATCC 55383 / DSM 13528 / PETC) OX=748727 GN=CLJU_c36080 PE=4 SV=1	-0,527621447	0,062838653	CLJU_RS17750
CLJU_c36090	CLJU_c36090	D8GT51	Hemerythrin related protein OS=Clostridium ljungdahlii (strain ATCC 55383 / DSM 13528 / PETC) OX=748727 GN=CLJU_c36090 PE=3 SV=1	1,055716625	0,096459607	CLJU_RS17755
CLJU_c36140	CLJU_c36140	D8GT56	Predicted thioesterase OS=Clostridium ljungdahlii (strain ATCC 55383 / DSM 13528 / PETC) OX=748727 GN=CLJU_c36140 PE=3 SV=1	-1,300922908	0,164659095	CLJU_RS17780
CLJU_c36180	CLJU_c36180	D8GT60	Transglutaminase-like domain-containing protein OS=Clostridium ljungdahlii (strain ATCC 55383 / DSM 13528 / PETC) OX=748727 GN=CLJU_c36180 PE=4 SV=1	-0,593694688	0,006451717	CLJU_RS17800
CLJU_c36200	CLJU_c36200	D8GT62	Predicted methyl-accepting chemotaxis protein OS=Clostridium ljungdahlii (strain ATCC 55383 / DSM 13528 / PETC) OX=748727 GN=CLJU_c36200 PE=3 SV=1	0,59605163	0,397510527	CLJU_RS17810
CLJU_c36320	CLJU_c36320	D8GT74	ATPase AAA-type core domain-containing protein OS=Clostridium ljungdahlii (strain ATCC 55383 / DSM 13528 / PETC) OX=748727 GN=CLJU_c36320 PE=4 SV=1	-0,049750642	0,941227688	CLJU_RS17860
CLJU_c36330	CLJU_c36330	D8GT75	Uncharacterized protein OS=Clostridium ljungdahlii (strain ATCC 55383 / DSM 13528 / PETC) OX=748727 GN=CLJU_c36330 PE=4 SV=1	-0,821368788	0,173709956	CLJU_RS17870
CLJU_c36340	CLJU_c36340	D8GT76	Uncharacterized protein OS=Clostridium ljungdahlii (strain ATCC 55383 / DSM 13528 / PETC) OX=748727 GN=CLJU_c36340 PE=4 SV=1	-0,424616021	0,597998056	CLJU_RS21490
CLJU_c36350	CLJU_c36350	D8GT77	Putative cell wall binding protein OS=Clostridium ljungdahlii (strain ATCC 55383 / DSM 13528 / PETC) OX=748727 GN=CLJU_c36350 PE=4 SV=1	-0,82721071	0,07892066	CLJU_RS17880
CLJU_c36380	CLJU_c36380	D8GT80	IrrE N-terminal-like domain-containing protein OS=Clostridium ljungdahlii (strain ATCC 55383 / DSM 13528 / PETC) OX=748727 GN=CLJU_c36380 PE=4 SV=1	1,398015533	0,000282133	CLJU_RS17890
CLJU_c36390	CLJU_c36390	D8GT81	Uncharacterized protein OS=Clostridium ljungdahlii (strain ATCC 55383 / DSM 13528 / PETC) OX=748727 GN=CLJU_c36390 PE=4 SV=1	0,936361079	0,081694797	CLJU_RS17895
CLJU_c36450	CLJU_c36450	D8GT87	Putative cell wall binding protein OS=Clostridium ljungdahlii (strain ATCC 55383 / DSM 13528 / PETC) OX=748727 GN=CLJU_c36450 PE=4 SV=1	9,919894419	0,304928582	CLJU_RS17930
CLJU_c36460	CLJU_c36460	D8GT88	Putative hydrolase OS=Clostridium ljungdahlii (strain ATCC 55383 / DSM 13528 / PETC) OX=748727 GN=CLJU_c36460 PE=3 SV=1	-0,818629077	0,040678323	CLJU_RS17935
CLJU_c36470	CLJU_c36470	D8GT89	Uncharacterized protein OS=Clostridium ljungdahlii (strain ATCC 55383 / DSM 13528 / PETC) OX=748727 GN=CLJU_c36470 PE=4 SV=1	-6,5309366	0,109799611	CLJU_RS17940
CLJU_c36540	CLJU_c36540	D8GT96	SIR2-like domain-containing protein OS=Clostridium ljungdahlii (strain ATCC 55383 / DSM 13528 / PETC) OX=748727 GN=CLJU_c36540 PE=4 SV=1	-1,330505674	0,006494568	CLJU_RS17980
CLJU_c36560	CLJU_c36560	D8GT98	Phage-related protein OS=Clostridium ljungdahlii (strain ATCC 55383 / DSM 13528 / PETC) OX=748727 GN=CLJU_c36560 PE=4 SV=1	0,118955379	0,631110365	CLJU_RS17990
CLJU_c36570	CLJU_c36570	D8GT99	Phage-related protein OS=Clostridium ljungdahlii (strain ATCC 55383 / DSM 13528 / PETC) OX=748727 GN=CLJU_c36570 PE=4 SV=1	-0,416932012	0,094434287	CLJU_RS17995
CLJU_c36580	CLJU_c36580	D8GTA0	rRNA biogenesis protein rrp5 OS=Clostridium ljungdahlii (strain ATCC 55383 / DSM 13528 / PETC) OX=748727 GN=CLJU_c36580 PE=4 SV=1	-1,738899663	0,310550534	CLJU_RS18000
CLJU_c36610	CLJU_c36610	D8GTA3	Uncharacterized protein OS=Clostridium ljungdahlii (strain ATCC 55383 / DSM 13528 / PETC) OX=748727 GN=CLJU_c36610 PE=4 SV=1	-0,087752306	0,950705739	CLJU_RS18015
CLJU_c36650	rha	D8GTA7	Putative phage regulatory protein OS=Clostridium ljungdahlii (strain ATCC 55383 / DSM 13528 / PETC) OX=748727 GN=rha PE=4 SV=1	-1,590436716	0,053261082	CLJU_RS23080
CLJU_c36670	CLJU_c36670	D8GTA9	Predicted transcriptional regulator OS=Clostridium ljungdahlii (strain ATCC 55383 / DSM 13528 / PETC) OX=748727 GN=CLJU_c36670 PE=4 SV=1	-0,97863764	0,025379981	CLJU_RS21500
CLJU_c36840	CLJU_c36840	D8GTB1	Phosphoesterase OS=Clostridium ljungdahlii (strain ATCC 55383 / DSM 13528 / PETC) OX=748727 GN=CLJU_c36840 PE=3 SV=1	-1,192459206	0,02357292	CLJU_RS18135
CLJU_c36850	CLJU_c36850	D8GTB2	dITP/XTP pyrophosphatase OS=Clostridium ljungdahlii (strain ATCC 55383 / DSM 13528 / PETC) OX=748727 GN=CLJU_c36850 PE=3 SV=1	0,125566906	0,595120262	CLJU_RS18140
CLJU_c36860	rpH	D8GTB3	Ribonuclease PH OS=Clostridium ljungdahlii (strain ATCC 55383 / DSM 13528 / PETC) OX=748727 GN=rpH PE=3 SV=1	-0,161754657	0,363485139	CLJU_RS18145
CLJU_c36870	hypE2	D8GTB4	Predicted hydrogenase maturation factor OS=Clostridium ljungdahlii (strain ATCC 55383 / DSM 13528 / PETC) OX=748727 GN=hypE2 PE=3 SV=1	-0,423788584	0,09908947	CLJU_RS18150
CLJU_c36910	gatB	D8GTB8	Aspartyl/glutamyl-tRNA(Asn/Gln) amidotransferase subunit B OS=Clostridium ljungdahlii (strain ATCC 55383 / DSM 13528 / PETC) OX=748727 GN=gatB PE=3 SV=1	0,687492165	0,074142932	CLJU_RS18175
CLJU_c36950	CLJU_c36950	D8GTQ8	Transcriptional regulator OS=Clostridium ljungdahlii (strain ATCC 55383 / DSM 13528 / PETC) OX=748727 GN=CLJU_c36950 PE=4 SV=1	-1,624459818	0,235167549	CLJU_RS18195
CLJU_c36970	ligA	D8GTR0	DNA ligase OS=Clostridium ljungdahlii (strain ATCC 55383 / DSM 13528 / PETC) OX=748727 GN=ligA PE=3 SV=1	-0,961049265	0,094603954	CLJU_RS18205
CLJU_c36980	pcrA	D8GTR1	ATP-dependent DNA helicase OS=Clostridium ljungdahlii (strain ATCC 55383 / DSM 13528 / PETC) OX=748727 GN=pcrA PE=3 SV=1	-1,066243264	0,01788329	CLJU_RS18210
CLJU_c36990	CLJU_c36990	D8GTR2	Putative repressor OS=Clostridium ljungdahlii (strain ATCC 55383 / DSM 13528 / PETC) OX=748727 GN=CLJU_c36990 PE=4 SV=1	1,859383457	0,003974924	CLJU_RS18215
CLJU_c37000	rsuA	D8GTR3	Pseudouridine synthase OS=Clostridium ljungdahlii (strain ATCC 55383 / DSM 13528 / PETC) OX=748727 GN=rsuA PE=3 SV=1	0,234985762	0,478396051	CLJU_RS18220
CLJU_c37110	CLJU_c37110	D8GTS4	Putative pyridoxamine 5'-phosphate oxidase-related, FMN-binding protein OS=Clostridium ljungdahlii (strain ATCC 55383 / DSM 13528 / PETC) OX=748727 GN=CLJU_c37110 PE=4 SV=1	0,699292013	0,132242322	CLJU_RS18275
CLJU_c37130	pgi	D8GTS6	Glucose-6-phosphate isomerase OS=Clostridium ljungdahlii (strain ATCC 55383 / DSM 13528 / PETC) OX=748727 GN=pgi PE=3 SV=1	1,300228049	0,132099842	CLJU_RS18285
CLJU_c37140	CLJU_c37140	D8GTS7	Predicted methyl-accepting transducer OS=Clostridium ljungdahlii (strain ATCC 55383 / DSM 13528 / PETC) OX=748727 GN=CLJU_c37140 PE=3 SV=1	1,536319202	0,001125501	CLJU_RS18290
CLJU_c37170	guaA	D8GTT0	GMP synthase [glutamine-hydrolyzing] OS=Clostridium ljungdahlii (strain ATCC 55383 / DSM 13528 / PETC) OX=748727 GN=guaA PE=3 SV=1	-0,245597237	0,0089208	CLJU_RS18300
CLJU_c37180	guaB	D8GTT1	Inosine-5'-monophosphate dehydrogenase OS=Clostridium ljungdahlii (strain ATCC 55383 / DSM 13528 / PETC) OX=748727 GN=guaB PE=3 SV=1	0,951801167	0,001951475	CLJU_RS18305
CLJU_c37190	groL	D8GTT2	Chaperonin GroEL OS=Clostridium ljungdahlii (strain ATCC 55383 / DSM 13528 / PETC) OX=748727 GN=groL PE=3 SV=1	0,094134011	0,444168348	CLJU_RS18310
CLJU_c37200	groS	D8GTT3	Co-chaperonin GroES OS=Clostridium ljungdahlii (strain ATCC 55383 / DSM 13528 / PETC) OX=748727 GN=groS PE=3 SV=1	-1,713372634	0,027014438	CLJU_RS18315
CLJU_c37220	CLJU_c37220	D8GTT5	Putative iron-dependent hydrogenase OS=Clostridium ljungdahlii (strain ATCC 55383 / DSM 13528 / PETC) OX=748727 GN=CLJU_c37220 PE=4 SV=1	-0,961412626	0,088195313	CLJU_RS18325
CLJU_c37230	CLJU_c37230	D8GTT6	DNA-(apurinic or apyrimidinic site) lyase OS=Clostridium ljungdahlii (strain ATCC 55383 / DSM 13528 / PETC) OX=748727 GN=CLJU_c37230 PE=3 SV=1	7,456992238	0,224512212	CLJU_RS18330
CLJU_c37240	CLJU_c37240	D8GTT7	Glutamate synthase OS=Clostridium ljungdahlii (strain ATCC 55383 / DSM 13528 / PETC) OX=748727 GN=CLJU_c37240 PE=4 SV=1	-0,621041713	0,006707582	CLJU_RS18335
CLJU_c37250	rex	D8GTT8	Redox-sensing transcriptional repressor Rex OS=Clostridium ljungdahlii (strain ATCC 55383 / DSM 13528 / PETC) OX=748727 GN=rex PE=3 SV=1	0,829451099	0,007893555	CLJU_RS18340
CLJU_c37260	CLJU_c37260	D8GTT9	Predicted ABC transporter with duplicated ATPase domain OS=Clostridium ljungdahlii (strain ATCC 55383 / DSM 13528 / PETC) OX=748727 GN=CLJU_c37260 PE=4 SV=1	0,504541373	0,139071321	CLJU_RS18345
CLJU_c37290	pyrC	D8GTU2	Dihydroorotase OS=Clostridium ljungdahlii (strain ATCC 55383 / DSM 13528 / PETC) OX=748727 GN=pyrC PE=3 SV=1	-0,171280607	0,403240636	CLJU_RS18360
CLJU_c37300	hbd2	D8GTU3	L-gulonate 3-dehydrogenase OS=Clostridium ljungdahlii (strain ATCC 55383 / DSM 13528 / PETC) OX=748727 GN=hbd2 PE=3 SV=1	-0,578777129	0,070928856	CLJU_RS18365
CLJU_c37310	CLJU_c37310	D8GTU4	Thiamine-binding protein domain-containing protein OS=Clostridium ljungdahlii (strain ATCC 55383 / DSM 13528 / PETC) OX=748727 GN=CLJU_c37310 PE=3 SV=1	-2,619092261	0,021495515	CLJU_RS18370
CLJU_c37320	CLJU_c37320	D8GTU5	Stage 0 sporulation protein A homolog OS=Clostridium ljungdahlii (strain ATCC 55383 / DSM 13528 / PETC) OX=748727 GN=CLJU_c37320 PE=4 SV=1	0,175504211	0,19521275	CLJU_RS18375
CLJU_c37330	CLJU_c37330	D8GTU6	Predicted two-component sensor histidine kinase OS=Clostridium ljungdahlii (strain ATCC 55383 / DSM 13528 / PETC) OX=748727 GN=CLJU_c37330 PE=4 SV=1	0,73771572	0,141177768	CLJU_RS18380
CLJU_c37340	CLJU_c37340	D8GTU7	Carbon starvation protein A OS=Clostridium ljungdahlii (strain ATCC 55383 / DSM 13528 / PETC) OX=748727 GN=CLJU_c37340 PE=3 SV=1	4,994184457	0,040412003	CLJU_RS18385
CLJU_c37350	CLJU_c37350	D8GTU8	Carbon starvation protein A OS=Clostridium ljungdahlii (strain ATCC 55383 / DSM 13528 / PETC) OX=748727 GN=CLJU_c37350 PE=3 SV=1	1,284695976	0,094207993	CLJU_RS18390
CLJU_c37360	CLJU_c37360	D8GTU9	Predicted peptidase OS=Clostridium ljungdahlii (strain ATCC 55383 / DSM 13528 / PETC) OX=748727 GN=CLJU_c37360 PE=4 SV=1	0,122311609	0,315302185	CLJU_RS18395
CLJU_c37370	CLJU_c37370	D8GTV0	Putative esterase OS=Clostridium ljungdahlii (strain ATCC 55383 / DSM 13528 / PETC) OX=748727 GN=CLJU_c37370 PE=4 SV=1	1,019086848	0,137822528	CLJU_RS18400
CLJU_c37380	proC	D8GTV1	Pyrroline-5-carboxylate reductase OS=Clostridium ljungdahlii (strain ATCC 55383 / DSM 13528 / PETC) OX=748727 GN=proC PE=3 SV=1	0,524456462	0,052660337	CLJU_RS18405
CLJU_c37390	pyc	D8GTV2	Pyruvate carboxylase OS=Clostridium ljungdahlii (strain ATCC 55383 / DSM 13528 / PETC) OX=748727 GN=pyc PE=4 SV=1	-1,634452748	0,003501717	CLJU_RS18410
CLJU_c37400	tsaD	D8GTV3	tRNA N6-adenosine threonylcarbamoyltransferase OS=Clostridium ljungdahlii (strain ATCC 55383 / DSM 13528 / PETC) OX=748727 GN=tsaD PE=3 SV=1	-1,226008046	0,022812434	CLJU_RS18415
CLJU_c37450	CLJU_c37450	D8GTV8	DUF1836 domain-containing protein OS=Clostridium ljungdahlii (strain ATCC 55383 / DSM 13528 / PETC) OX=748727 GN=CLJU_c37450 PE=4 SV=1	-0,420250353	0,695010455	CLJU_RS18440
CLJU_c37460	CLJU_c37460	D8GTV9	DUF1667 domain-containing protein OS=Clostridium ljungdahlii (strain ATCC 55383 / DSM 13528 / PETC) OX=748727 GN=CLJU_c37460 PE=4 SV=1	2,887214303	0,239222763	CLJU_RS18445
CLJU_c37470	CLJU_c37470	D8GTW0	Predicted oxidoreductase OS=Clostridium ljungdahlii (strain ATCC 55383 / DSM 13528 / PETC) OX=748727 GN=CLJU_c37470 PE=4 SV=1	-0,277090505	0,210939956	CLJU_RS18450
CLJU_c37480	CLJU_c37480	D8GTW1	Glycerol-3-phosphate dehydrogenase OS=Clostridium ljungdahlii (strain ATCC 55383 / DSM 13528 / PETC) OX=748727 GN=CLJU_c37480 PE=4 SV=1	0,646194924	0,083346642	CLJU_RS18455
CLJU_c37490	CLJU_c37490	D8GTW2	Predicted formate/nitrite transporter OS=Clostridium ljungdahlii (strain ATCC 55383 / DSM 13528 / PETC) OX=748727 GN=CLJU_c37490 PE=3 SV=1	-1,023268637	0,118738294	CLJU_RS18460
CLJU_c37500	CLJU_c37500	D8GTW3	DUF3786 domain-containing protein OS=Clostridium ljungdahlii (strain ATCC 55383 / DSM 13528 / PETC) OX=748727 GN=CLJU_c37500 PE=4 SV=1	0,118989867	0,592034118	CLJU_RS18465
CLJU_c37510	CLJU_c37510	D8GTW4	Zinc transporter OS=Clostridium ljungdahlii (strain ATCC 55383 / DSM 13528 / PETC) OX=748727 GN=CLJU_c37510 PE=4 SV=1	0,277057353	0,148754463	CLJU_RS18470
CLJU_c37520	CLJU_c37520	D8GTW5	RNA-binding protein OS=Clostridium ljungdahlii (strain ATCC 55383 / DSM 13528 / PETC) OX=748727 GN=CLJU_c37520 PE=4 SV=1	0,203821488	0,746135475	CLJU_RS18475
CLJU_c37530	CLJU_c37530	D8GTW6	Predicted ferredoxin-containing protein OS=Clostridium ljungdahlii (strain ATCC 55383 / DSM 13528 / PETC) OX=748727 GN=CLJU_c37530 PE=4 SV=1	-0,687601583	0,102739402	CLJU_RS18480
CLJU_c37540	gcvH	D8GTW7	Glycine cleavage system H protein OS=Clostridium ljungdahlii (strain ATCC 55383 / DSM 13528 / PETC) OX=748727 GN=gcvH PE=3 SV=1	-2,32794336	0,059648938	CLJU_RS18485
CLJU_c37550	CLJU_c37550	D8GTW8	CO-methylating acetyl-CoA synthase OS=Clostridium ljungdahlii (strain ATCC 55383 / DSM 13528 / PETC) OX=748727 GN=CLJU_c37550 PE=4 SV=1	1,351829875	0,000316328	CLJU_RS18490
CLJU_c37560	meTr	D8GTW9	Predicted methyltetrahydrofolate:corrinoid/iron-sulfur protein methyltransferase OS=Clostridium ljungdahlii (strain ATCC 55383 / DSM 13528 / PETC) OX=748727 GN=meTr PE=3 SV=1	-0,887200837	0,014765269	CLJU_RS18495
CLJU_c37570	CLJU_c37570	D8GTX0	CO dehydrogenase/acetyl-CoA synthase gamma subunit OS=Clostridium ljungdahlii (strain ATCC 55383 / DSM 13528 / PETC) OX=748727 GN=CLJU_c37570 PE=4 SV=1	-0,38667206	0,044850136	CLJU_RS18500
CLJU_c37580	CLJU_c37580	D8GTX1	CO dehydrogenase/acetyl-CoA synthase, delta subunit OS=Clostridium ljungdahlii (strain ATCC 55383 / DSM 13528 / PETC) OX=748727 GN=CLJU_c37580 PE=4 SV=1	-0,321716297	0,06155462	CLJU_RS18505
CLJU_c37590	cooC1	D8GTX2	Putative CODH nickel-insertion accessory protein OS=Clostridium ljungdahlii (strain ATCC 55383 / DSM 13528 / PETC) OX=748727 GN=cooC1 PE=4 SV=1	-0,97589742	0,009793898	CLJU_RS18510
CLJU_c37600	CLJU_c37600	D8GTX3	Dihydrolipoyl dehydrogenase OS=Clostridium ljungdahlii (strain ATCC 55383 / DSM 13528 / PETC) OX=748727 GN=CLJU_c37600 PE=3 SV=1	-0,64357343	0,016545464	CLJU_RS18515
CLJU_c37610	CLJU_c37610	D8GTX4	Methylenetetrahydrofolate reductase OS=Clostridium ljungdahlii (strain ATCC 55383 / DSM 13528 / PETC) OX=748727 GN=CLJU_c37610 PE=3 SV=1	0,863940065	0,006695529	CLJU_RS18520
CLJU_c37620	CLJU_c37620	D8GTX5	Methylene-tetrahydrofolate reductase C-terminal domain-containing protein OS=Clostridium ljungdahlii (strain ATCC 55383 / DSM 13528 / PETC) OX=748727 GN=CLJU_c37620 PE=4 SV=1	-0,7082138	0,00188466	CLJU_RS18525
CLJU_c37630	folD	D8GTX6	Bifunctional protein FolD OS=Clostridium ljungdahlii (strain ATCC 55383 / DSM 13528 / PETC) OX=748727 GN=folD PE=3 SV=1	0,400914393	0,492270402	CLJU_RS18530
CLJU_c37640	fchA	D8GTX7	Formyltetrahydrofolate cyclohydrolase OS=Clostridium ljungdahlii (strain ATCC 55383 / DSM 13528 / PETC) OX=748727 GN=fchA PE=4 SV=1	-0,038821666	0,964646947	CLJU_RS18535
CLJU_c37650	fhs	D8GTX8	Formate--tetrahydrofolate ligase OS=Clostridium ljungdahlii (strain ATCC 55383 / DSM 13528 / PETC) OX=748727 GN=fhs PE=3 SV=1	0,898315381	0,015382841	CLJU_RS18540
CLJU_c37660	cooC2	D8GTX9	Putative CODH nickel-insertion accessory protein OS=Clostridium ljungdahlii (strain ATCC 55383 / DSM 13528 / PETC) OX=748727 GN=cooC2 PE=4 SV=1	-0,231776051	0,021070823	CLJU_RS18545
CLJU_c37670	codH	D8GTY0	Carbon monoxide dehydrogenase OS=Clostridium ljungdahlii (strain ATCC 55383 / DSM 13528 / PETC) OX=748727 GN=codH PE=4 SV=1	1,407936556	0,002832121	CLJU_RS18550
CLJU_c37680	CLJU_c37680	D8GTY1	Predicted universal stress protein OS=Clostridium ljungdahlii (strain ATCC 55383 / DSM 13528 / PETC) OX=748727 GN=CLJU_c37680 PE=3 SV=1	1,026111529	0,172799043	CLJU_RS18555
CLJU_c37690	CLJU_c37690	D8GTY2	Putative dinitrogenase iron-molybdenum cofactor biosynthesis protein OS=Clostridium ljungdahlii (strain ATCC 55383 / DSM 13528 / PETC) OX=748727 GN=CLJU_c37690 PE=4 SV=1	-0,590281842	0,14048584	CLJU_RS18560
CLJU_c37700	CLJU_c37700	D8GTY3	UPF0251 protein CLJU_c37700 OS=Clostridium ljungdahlii (strain ATCC 55383 / DSM 13528 / PETC) OX=748727 GN=CLJU_c37700 PE=3 SV=1	0,470977078	0,089902004	CLJU_RS18565
CLJU_c37720	CLJU_c37720	D8GTY5	Putative dinitrogenase iron-molybdenum cofactor biosynthesis protein OS=Clostridium ljungdahlii (strain ATCC 55383 / DSM 13528 / PETC) OX=748727 GN=CLJU_c37720 PE=4 SV=1	1,711673952	0,022768717	CLJU_RS18575
CLJU_c37730	CLJU_c37730	D8GTY6	Predicted ATP-binding protein containing a ferredoxin domain OS=Clostridium ljungdahlii (strain ATCC 55383 / DSM 13528 / PETC) OX=748727 GN=CLJU_c37730 PE=4 SV=1	4,042624634	0,060308604	CLJU_RS18580
CLJU_c37740	CLJU_c37740	D8GTY7	Predicted ATP-binding protein containing a ferredoxin domain OS=Clostridium ljungdahlii (strain ATCC 55383 / DSM 13528 / PETC) OX=748727 GN=CLJU_c37740 PE=4 SV=1	3,101629111	0,037019084	CLJU_RS18585
CLJU_c37750	CLJU_c37750	D8GTY8	Putative dinitrogenase iron-molybdenum cofactor biosynthesis protein OS=Clostridium ljungdahlii (strain ATCC 55383 / DSM 13528 / PETC) OX=748727 GN=CLJU_c37750 PE=4 SV=1	0,957384782	0,034951981	CLJU_RS18590
CLJU_c37770	CLJU_c37770	D8GTZ0	Pyridoxamine 5'-phosphate oxidase putative domain-containing protein OS=Clostridium ljungdahlii (strain ATCC 55383 / DSM 13528 / PETC) OX=748727 GN=CLJU_c37770 PE=4 SV=1	0,129468471	0,679318293	CLJU_RS18600
CLJU_c37780	CLJU_c37780	D8GTZ1	Iron-sulfur cluster carrier protein OS=Clostridium ljungdahlii (strain ATCC 55383 / DSM 13528 / PETC) OX=748727 GN=CLJU_c37780 PE=3 SV=1	1,005517031	0,031897276	CLJU_RS18605
CLJU_c37790	CLJU_c37790	D8GTZ2	50S ribosomal protein L29 OS=Clostridium ljungdahlii (strain ATCC 55383 / DSM 13528 / PETC) OX=748727 GN=CLJU_c37790 PE=4 SV=1	0,798293914	0,431564057	CLJU_RS18610
CLJU_c37820	CLJU_c37820	D8GTZ5	Putative flavoredoxin OS=Clostridium ljungdahlii (strain ATCC 55383 / DSM 13528 / PETC) OX=748727 GN=CLJU_c37820 PE=3 SV=1	1,128862165	0,003945791	CLJU_RS18625
CLJU_c37830	CLJU_c37830	D8GTZ6	Predicted CODH nickel-insertion accessory protein OS=Clostridium ljungdahlii (strain ATCC 55383 / DSM 13528 / PETC) OX=748727 GN=CLJU_c37830 PE=4 SV=1	-4,523956683	0,002753333	CLJU_RS18630
CLJU_c37840	CLJU_c37840	D8GTZ7	dTDP-4-dehydrorhamnose 3,5 epimerase OS=Clostridium ljungdahlii (strain ATCC 55383 / DSM 13528 / PETC) OX=748727 GN=CLJU_c37840 PE=4 SV=1	-5,376417515	0,018168498	CLJU_RS18635
CLJU_c37850	CLJU_c37850	D8GTZ8	Putative FMN-binding protein OS=Clostridium ljungdahlii (strain ATCC 55383 / DSM 13528 / PETC) OX=748727 GN=CLJU_c37850 PE=3 SV=1	-5,313969227	0,003165894	CLJU_RS18640
CLJU_c37880	CLJU_c37880	D8GU01	Predicted metal binding protein OS=Clostridium ljungdahlii (strain ATCC 55383 / DSM 13528 / PETC) OX=748727 GN=CLJU_c37880 PE=3 SV=1	1,582347201	0,051425131	CLJU_RS18655
CLJU_c37920	asrA3	D8GU05	Anaerobic sulfite reductase subunit A OS=Clostridium ljungdahlii (strain ATCC 55383 / DSM 13528 / PETC) OX=748727 GN=asrA3 PE=3 SV=1	-0,797578757	0,002415188	CLJU_RS18675
CLJU_c37930	CLJU_c37930	D8GU06	FeS cluster assembly protein SufB OS=Clostridium ljungdahlii (strain ATCC 55383 / DSM 13528 / PETC) OX=748727 GN=CLJU_c37930 PE=3 SV=1	-1,710357892	0,016542752	CLJU_RS18680
CLJU_c37940	sufC	D8GU07	Predicted ABC-type transport system, ATPAse component OS=Clostridium ljungdahlii (strain ATCC 55383 / DSM 13528 / PETC) OX=748727 GN=sufC PE=4 SV=1	-1,15899185	0,007849928	CLJU_RS18685
CLJU_c37950	CLJU_c37950	D8GU08	Dinitrogenase iron-molybdenum cofactor biosynthesis domain-containing protein OS=Clostridium ljungdahlii (strain ATCC 55383 / DSM 13528 / PETC) OX=748727 GN=CLJU_c37950 PE=4 SV=1	-8,11409721	0,062239622	CLJU_RS18690
CLJU_c37960	CLJU_c37960	D8GU09	Putative heavy-metal chelation domain-containing protein OS=Clostridium ljungdahlii (strain ATCC 55383 / DSM 13528 / PETC) OX=748727 GN=CLJU_c37960 PE=4 SV=1	-1,804868422	0,000189737	CLJU_RS18695
CLJU_c37970	CLJU_c37970	D8GU10	Metal-binding protein OS=Clostridium ljungdahlii (strain ATCC 55383 / DSM 13528 / PETC) OX=748727 GN=CLJU_c37970 PE=4 SV=1	-2,978721544	0,010572911	CLJU_RS18700
CLJU_c38000	hemV1	D8GU13	Predicted metal ion (Fe 3+) ABC transporter, ATPase component OS=Clostridium ljungdahlii (strain ATCC 55383 / DSM 13528 / PETC) OX=748727 GN=hemV1 PE=3 SV=1	-4,242863383	0,006201609	CLJU_RS18715
CLJU_c38010	CLJU_c38010	D8GU14	MOSC domain-containing protein OS=Clostridium ljungdahlii (strain ATCC 55383 / DSM 13528 / PETC) OX=748727 GN=CLJU_c38010 PE=4 SV=1	-1,511908413	0,00913295	CLJU_RS18720
CLJU_c38020	hemV2	D8GU15	Predicted metal ion (Fe 3+) ABC transporter, ATPase component OS=Clostridium ljungdahlii (strain ATCC 55383 / DSM 13528 / PETC) OX=748727 GN=hemV2 PE=3 SV=1	-3,383378513	0,007874612	CLJU_RS18725
CLJU_c38030	CLJU_c38030	D8GU16	Predicted iron ABC transporter, ATPase component OS=Clostridium ljungdahlii (strain ATCC 55383 / DSM 13528 / PETC) OX=748727 GN=CLJU_c38030 PE=4 SV=1	-4,300911328	0,001234159	CLJU_RS18730
CLJU_c38050	CLJU_c38050	D8GU18	Methyltransferase OS=Clostridium ljungdahlii (strain ATCC 55383 / DSM 13528 / PETC) OX=748727 GN=CLJU_c38050 PE=4 SV=1	-3,736398087	0,003480079	CLJU_RS18740
CLJU_c38060	CLJU_c38060	D8GU19	Formylmethanofuran dehydrogenase, subunit E OS=Clostridium ljungdahlii (strain ATCC 55383 / DSM 13528 / PETC) OX=748727 GN=CLJU_c38060 PE=4 SV=1	-4,946055847	0,001073635	CLJU_RS18745
CLJU_c38070	CLJU_c38070	D8GU20	Putative pyrophosphorylase ModD OS=Clostridium ljungdahlii (strain ATCC 55383 / DSM 13528 / PETC) OX=748727 GN=CLJU_c38070 PE=3 SV=1	0,715465247	0,005699683	CLJU_RS18750
CLJU_c38100	modA2	D8GU23	Predicted ABC-type molybdate transport system, periplasmic component OS=Clostridium ljungdahlii (strain ATCC 55383 / DSM 13528 / PETC) OX=748727 GN=modA2 PE=3 SV=1	0,832325944	0,041283528	CLJU_RS18765
CLJU_c38160	CLJU_c38160	D8GU28	Predicted metal ion transporter OS=Clostridium ljungdahlii (strain ATCC 55383 / DSM 13528 / PETC) OX=748727 GN=CLJU_c38160 PE=4 SV=1	-1,618585822	0,004271757	CLJU_RS18795
CLJU_c38170	CLJU_c38170	D8GU29	Putative metal dependent phosphohydrolase OS=Clostridium ljungdahlii (strain ATCC 55383 / DSM 13528 / PETC) OX=748727 GN=CLJU_c38170 PE=4 SV=1	-0,147513208	0,525999519	CLJU_RS18800
CLJU_c38180	CLJU_c38180	D8GU30	tRNA threonylcarbamoyladenosine biosynthesis protein TsaE OS=Clostridium ljungdahlii (strain ATCC 55383 / DSM 13528 / PETC) OX=748727 GN=CLJU_c38180 PE=3 SV=1	0,551845552	0,175919004	CLJU_RS18805
CLJU_c38190	CLJU_c38190	D8GU31	Putative protease OS=Clostridium ljungdahlii (strain ATCC 55383 / DSM 13528 / PETC) OX=748727 GN=CLJU_c38190 PE=4 SV=1	-0,703135743	0,10217497	CLJU_RS18810
CLJU_c38210	tyrS2	D8GU33	Tyrosine--tRNA ligase OS=Clostridium ljungdahlii (strain ATCC 55383 / DSM 13528 / PETC) OX=748727 GN=tyrS2 PE=3 SV=1	-1,645900402	0,016207797	CLJU_RS18820
CLJU_c38220	CLJU_c38220	D8GU34	ATP-binding protein OS=Clostridium ljungdahlii (strain ATCC 55383 / DSM 13528 / PETC) OX=748727 GN=CLJU_c38220 PE=4 SV=1	-0,300134573	0,469069498	CLJU_RS18825
CLJU_c38230	CLJU_c38230	D8GU35	Schlafen AlbA-2 domain-containing protein OS=Clostridium ljungdahlii (strain ATCC 55383 / DSM 13528 / PETC) OX=748727 GN=CLJU_c38230 PE=4 SV=1	2,028007222	0,006264215	CLJU_RS18830
CLJU_c38240	CLJU_c38240	D8GU36	Probable zinc-binding domain-containing protein OS=Clostridium ljungdahlii (strain ATCC 55383 / DSM 13528 / PETC) OX=748727 GN=CLJU_c38240 PE=4 SV=1	-2,024304826	0,030059982	CLJU_RS18835
CLJU_c38270	CLJU_c38270	D8GU39	Putative hydrolase of the HAD family OS=Clostridium ljungdahlii (strain ATCC 55383 / DSM 13528 / PETC) OX=748727 GN=CLJU_c38270 PE=4 SV=1	-1,141960441	0,026483102	CLJU_RS18850
CLJU_c38280	prfC	D8GU40	Peptide chain release factor 3 OS=Clostridium ljungdahlii (strain ATCC 55383 / DSM 13528 / PETC) OX=748727 GN=prfC PE=3 SV=1	-0,409829639	0,071775383	CLJU_RS18855
CLJU_c38290	trpS	D8GU41	Tryptophan--tRNA ligase OS=Clostridium ljungdahlii (strain ATCC 55383 / DSM 13528 / PETC) OX=748727 GN=trpS PE=3 SV=1	-1,789596023	0,05387788	CLJU_RS18860
CLJU_c38310	lysA	D8GUH9	Diaminopimelate decarboxylase OS=Clostridium ljungdahlii (strain ATCC 55383 / DSM 13528 / PETC) OX=748727 GN=lysA PE=3 SV=1	-0,233958931	0,572857727	CLJU_RS18870
CLJU_c38320	lysC	D8GUI0	Aspartokinase OS=Clostridium ljungdahlii (strain ATCC 55383 / DSM 13528 / PETC) OX=748727 GN=lysC PE=3 SV=1	-1,041654476	0,075883309	CLJU_RS18875
CLJU_c38330	CLJU_c38330	D8GUI1	Putative biotin synthase OS=Clostridium ljungdahlii (strain ATCC 55383 / DSM 13528 / PETC) OX=748727 GN=CLJU_c38330 PE=4 SV=1	-0,880435477	0,004955315	CLJU_RS18880
CLJU_c38340	CLJU_c38340	D8GUI2	DNA 3'-5' helicase OS=Clostridium ljungdahlii (strain ATCC 55383 / DSM 13528 / PETC) OX=748727 GN=CLJU_c38340 PE=4 SV=1	0,608398234	0,030454136	CLJU_RS18885
CLJU_c38350	ftsH2	D8GUI3	ATP-dependent zinc metalloprotease FtsH OS=Clostridium ljungdahlii (strain ATCC 55383 / DSM 13528 / PETC) OX=748727 GN=ftsH2 PE=3 SV=1	0,734880948	0,016322869	CLJU_RS18890
CLJU_c38360	proS	D8GUI4	Proline--tRNA ligase OS=Clostridium ljungdahlii (strain ATCC 55383 / DSM 13528 / PETC) OX=748727 GN=proS PE=3 SV=1	-1,564423175	0,014965551	CLJU_RS18895
CLJU_c38400	CLJU_c38400	D8GUI8	Putative D-threonate 4-phosphate dehydrogenase OS=Clostridium ljungdahlii (strain ATCC 55383 / DSM 13528 / PETC) OX=748727 GN=CLJU_c38400 PE=3 SV=1	-2,851524732	0,051474872	CLJU_RS18915
CLJU_c38460	CLJU_c38460	D8GUJ4	NAD-dependent malic enzyme OS=Clostridium ljungdahlii (strain ATCC 55383 / DSM 13528 / PETC) OX=748727 GN=CLJU_c38460 PE=3 SV=1	1,14365129	0,00415489	CLJU_RS18940
CLJU_c38470	CLJU_c38470	D8GUJ5	Transcriptional regulatory protein OS=Clostridium ljungdahlii (strain ATCC 55383 / DSM 13528 / PETC) OX=748727 GN=CLJU_c38470 PE=4 SV=1	1,272518168	0,05900251	CLJU_RS18945
CLJU_c38480	CLJU_c38480	D8GUJ6	histidine kinase OS=Clostridium ljungdahlii (strain ATCC 55383 / DSM 13528 / PETC) OX=748727 GN=CLJU_c38480 PE=4 SV=1	3,118208951	0,037385519	CLJU_RS18950
CLJU_c38560	CLJU_c38560	D8GUK4	Transcriptional regulator OS=Clostridium ljungdahlii (strain ATCC 55383 / DSM 13528 / PETC) OX=748727 GN=CLJU_c38560 PE=3 SV=1	-0,046004514	0,944529179	CLJU_RS18990
CLJU_c38580	CLJU_c38580	D8GUK6	Predicted Zn-dependent alcohol dehydrogenase OS=Clostridium ljungdahlii (strain ATCC 55383 / DSM 13528 / PETC) OX=748727 GN=CLJU_c38580 PE=3 SV=1	-0,30969131	0,387154775	CLJU_RS19000
CLJU_c38590	CLJU_c38590	D8GUK7	Enoate reductase OS=Clostridium ljungdahlii (strain ATCC 55383 / DSM 13528 / PETC) OX=748727 GN=CLJU_c38590 PE=3 SV=1	0,529575102	0,036131888	CLJU_RS19005
CLJU_c38650	CLJU_c38650	D8GUL3	Stage 0 sporulation protein A homolog OS=Clostridium ljungdahlii (strain ATCC 55383 / DSM 13528 / PETC) OX=748727 GN=CLJU_c38650 PE=4 SV=1	-0,293193148	0,476182392	CLJU_RS19035
CLJU_c38680	CLJU_c38680	D8GUL6	Stage 0 sporulation protein A homolog OS=Clostridium ljungdahlii (strain ATCC 55383 / DSM 13528 / PETC) OX=748727 GN=CLJU_c38680 PE=4 SV=1	2,405462958	0,188603545	CLJU_RS19050
CLJU_c38690	CLJU_c38690	D8GUL7	histidine kinase OS=Clostridium ljungdahlii (strain ATCC 55383 / DSM 13528 / PETC) OX=748727 GN=CLJU_c38690 PE=4 SV=1	0,990932424	0,217217871	CLJU_RS19055
CLJU_c38740	CLJU_c38740	D8GUM2	Predicted membrane-bound methyl-accepting chemotaxis protein OS=Clostridium ljungdahlii (strain ATCC 55383 / DSM 13528 / PETC) OX=748727 GN=CLJU_c38740 PE=3 SV=1	0,604102596	0,168082406	CLJU_RS19080
CLJU_c38810	ftsI2	D8GUM9	Predicted cell division protein OS=Clostridium ljungdahlii (strain ATCC 55383 / DSM 13528 / PETC) OX=748727 GN=ftsI2 PE=3 SV=1	-1,023353492	0,04959572	CLJU_RS19105
CLJU_c38820	CLJU_c38820	D8GUN0	Hydrolase OS=Clostridium ljungdahlii (strain ATCC 55383 / DSM 13528 / PETC) OX=748727 GN=CLJU_c38820 PE=4 SV=1	-4,553703514	0,001250772	CLJU_RS19110
CLJU_c38830	CLJU_c38830	D8GUN1	Predicted membrane associated protein with a GGDEF domain OS=Clostridium ljungdahlii (strain ATCC 55383 / DSM 13528 / PETC) OX=748727 GN=CLJU_c38830 PE=4 SV=1	2,280666703	0,025488792	CLJU_RS21505
CLJU_c38920	CLJU_c38920	D8GUP0	Acetolactate synthase OS=Clostridium ljungdahlii (strain ATCC 55383 / DSM 13528 / PETC) OX=748727 GN=CLJU_c38920 PE=3 SV=1	-0,777029107	0,00316135	CLJU_RS19160
CLJU_c38930	4hbD	D8GUP1	NAD-dependent 4-hydroxybutyrate dehydrogenase OS=Clostridium ljungdahlii (strain ATCC 55383 / DSM 13528 / PETC) OX=748727 GN=4hbD PE=3 SV=1	-0,176024271	0,336399396	CLJU_RS19165
CLJU_c38950	CLJU_c38950	D8GUP3	Predicted dehydrogenase OS=Clostridium ljungdahlii (strain ATCC 55383 / DSM 13528 / PETC) OX=748727 GN=CLJU_c38950 PE=3 SV=1	1,036474372	0,424636325	CLJU_RS19175
CLJU_c39010	CLJU_c39010	D8GUP9	Probable N-acetyltransferase 14 OS=Clostridium ljungdahlii (strain ATCC 55383 / DSM 13528 / PETC) OX=748727 GN=CLJU_c39010 PE=4 SV=1	0,9499336	0,351655649	CLJU_RS19205
CLJU_c39090	rnr	D8GUQ7	Ribonuclease R OS=Clostridium ljungdahlii (strain ATCC 55383 / DSM 13528 / PETC) OX=748727 GN=rnr PE=3 SV=1	-0,355057627	0,140485114	CLJU_RS19245
CLJU_c39110	eno	D8GUQ9	Enolase OS=Clostridium ljungdahlii (strain ATCC 55383 / DSM 13528 / PETC) OX=748727 GN=eno PE=3 SV=1	0,09135057	0,835528524	CLJU_RS19255
CLJU_c39120	gpmI	D8GUR0	2,3-bisphosphoglycerate-independent phosphoglycerate mutase OS=Clostridium ljungdahlii (strain ATCC 55383 / DSM 13528 / PETC) OX=748727 GN=gpmI PE=3 SV=1	-1,789352287	0,006281249	CLJU_RS19260
CLJU_c39130	tim	D8GUR1	Triosephosphate isomerase OS=Clostridium ljungdahlii (strain ATCC 55383 / DSM 13528 / PETC) OX=748727 GN=tim PE=3 SV=1	0,285310712	0,130190313	CLJU_RS23090
CLJU_c39140	pgk	D8GUR2	Phosphoglycerate kinase OS=Clostridium ljungdahlii (strain ATCC 55383 / DSM 13528 / PETC) OX=748727 GN=pgk PE=3 SV=1	-0,136546802	0,594270148	CLJU_RS23095
CLJU_c39150	gap	D8GUR3	Glyceraldehyde-3-phosphate dehydrogenase OS=Clostridium ljungdahlii (strain ATCC 55383 / DSM 13528 / PETC) OX=748727 GN=gap PE=3 SV=1	0,216927116	0,099006746	CLJU_RS19275
CLJU_c39160	CLJU_c39160	D8GUR4	Predicted transcription regulator OS=Clostridium ljungdahlii (strain ATCC 55383 / DSM 13528 / PETC) OX=748727 GN=CLJU_c39160 PE=3 SV=1	-0,105991605	0,899103433	CLJU_RS19280
CLJU_c39170	CLJU_c39170	D8GUR5	Predicted RNA polymerase sigma-54 factor OS=Clostridium ljungdahlii (strain ATCC 55383 / DSM 13528 / PETC) OX=748727 GN=CLJU_c39170 PE=3 SV=1	-0,5492187	0,051368482	CLJU_RS19285
CLJU_c39180	CLJU_c39180	D8GUR6	Putative degV protein OS=Clostridium ljungdahlii (strain ATCC 55383 / DSM 13528 / PETC) OX=748727 GN=CLJU_c39180 PE=4 SV=1	-0,849731228	0,164690093	CLJU_RS19290
CLJU_c39190	CLJU_c39190	D8GUR7	Putative tRNA (cytidine(34)-2'-O)-methyltransferase OS=Clostridium ljungdahlii (strain ATCC 55383 / DSM 13528 / PETC) OX=748727 GN=CLJU_c39190 PE=3 SV=1	-0,618277041	0,113158853	CLJU_RS19295
CLJU_c39260	cinA	D8GUS3	Putative competence-damage inducible protein OS=Clostridium ljungdahlii (strain ATCC 55383 / DSM 13528 / PETC) OX=748727 GN=cinA PE=3 SV=1	-0,303017799	0,035495669	CLJU_RS19330
CLJU_c39270	nth	D8GUS4	Endonuclease III OS=Clostridium ljungdahlii (strain ATCC 55383 / DSM 13528 / PETC) OX=748727 GN=nth PE=3 SV=1	-2,008836673	0,020817343	CLJU_RS19335
CLJU_c39280	CLJU_c39280	D8GUS5	1-acyl-sn-glycerol-3-phosphate acyltransferase OS=Clostridium ljungdahlii (strain ATCC 55383 / DSM 13528 / PETC) OX=748727 GN=CLJU_c39280 PE=4 SV=1	-0,171108245	0,125869049	CLJU_RS19340
CLJU_c39310	CLJU_c39310	D8GUS8	Cysteine synthase OS=Clostridium ljungdahlii (strain ATCC 55383 / DSM 13528 / PETC) OX=748727 GN=CLJU_c39310 PE=3 SV=1	-2,34249946	0,034474046	CLJU_RS19355
CLJU_c39330	CLJU_c39330	D8GUT0	Bacterial Ig-like domain (Group 4) OS=Clostridium ljungdahlii (strain ATCC 55383 / DSM 13528 / PETC) OX=748727 GN=CLJU_c39330 PE=4 SV=1	-1,348796926	0,014008876	CLJU_RS19365
CLJU_c39340	CLJU_c39340	D8GUT1	Predicted rubrerythrin OS=Clostridium ljungdahlii (strain ATCC 55383 / DSM 13528 / PETC) OX=748727 GN=CLJU_c39340 PE=4 SV=1	2,63984845	0,000408798	CLJU_RS19370
CLJU_c39370	CLJU_c39370	D8GUT4	Transcriptional regulator OS=Clostridium ljungdahlii (strain ATCC 55383 / DSM 13528 / PETC) OX=748727 GN=CLJU_c39370 PE=3 SV=1	3,229456778	0,010663622	CLJU_RS19385
CLJU_c39440	CLJU_c39440	D8GUU1	Predicted acyl-CoA dehydrogenase OS=Clostridium ljungdahlii (strain ATCC 55383 / DSM 13528 / PETC) OX=748727 GN=CLJU_c39440 PE=3 SV=1	2,295811912	0,042102058	CLJU_RS19420
CLJU_c39500	leuB	D8GUU7	3-isopropylmalate dehydrogenase OS=Clostridium ljungdahlii (strain ATCC 55383 / DSM 13528 / PETC) OX=748727 GN=leuB PE=3 SV=1	0,071686882	0,892317786	CLJU_RS19450
CLJU_c39510	CLJU_c39510	D8GUU8	Stage 0 sporulation protein A homolog OS=Clostridium ljungdahlii (strain ATCC 55383 / DSM 13528 / PETC) OX=748727 GN=CLJU_c39510 PE=4 SV=1	0,613545148	0,408017922	CLJU_RS19455
CLJU_c39520	kdpD	D8GUU9	histidine kinase OS=Clostridium ljungdahlii (strain ATCC 55383 / DSM 13528 / PETC) OX=748727 GN=kdpD PE=4 SV=1	0,193519547	0,498224551	CLJU_RS19460
CLJU_c39580	pdxS	D8GUV5	Pyridoxal 5'-phosphate synthase subunit PdxS OS=Clostridium ljungdahlii (strain ATCC 55383 / DSM 13528 / PETC) OX=748727 GN=pdxS PE=3 SV=1	0,291704665	0,306369815	CLJU_RS19490
CLJU_c39590	pdxT	D8GUV6	Pyridoxal 5'-phosphate synthase subunit PdxT OS=Clostridium ljungdahlii (strain ATCC 55383 / DSM 13528 / PETC) OX=748727 GN=pdxT PE=3 SV=1	-1,094550146	0,014286232	CLJU_RS19495
CLJU_c39630	CLJU_c39630	D8GUW0	Predicted ABC-type transporter, tperiplasmic component OS=Clostridium ljungdahlii (strain ATCC 55383 / DSM 13528 / PETC) OX=748727 GN=CLJU_c39630 PE=4 SV=1	-0,003513949	0,970622017	CLJU_RS19515
CLJU_c39640	tal2	D8GUW1	Probable transaldolase OS=Clostridium ljungdahlii (strain ATCC 55383 / DSM 13528 / PETC) OX=748727 GN=tal2 PE=3 SV=1	0,708503787	0,02204337	CLJU_RS19520
CLJU_c39650	CLJU_c39650	D8GUW2	Putative membrane protein OS=Clostridium ljungdahlii (strain ATCC 55383 / DSM 13528 / PETC) OX=748727 GN=CLJU_c39650 PE=4 SV=1	-5,456098808	0,006528693	CLJU_RS19525
CLJU_c39660	CLJU_c39660	D8GIB6	Putative choline kinase OS=Clostridium ljungdahlii (strain ATCC 55383 / DSM 13528 / PETC) OX=748727 GN=CLJU_c39660 PE=4 SV=1	0,009141595	0,954378698	CLJU_RS19530
CLJU_c39670	CLJU_c39670	D8GIB7	Ethanol dehydrogenase OS=Clostridium ljungdahlii (strain ATCC 55383 / DSM 13528 / PETC) OX=748727 GN=CLJU_c39670 PE=3 SV=1	1,017028038	0,05460931	CLJU_RS19540
CLJU_c39680	CLJU_c39680	D8GIB8	Predicted two-component sensor kinase OS=Clostridium ljungdahlii (strain ATCC 55383 / DSM 13528 / PETC) OX=748727 GN=CLJU_c39680 PE=4 SV=1	0,138712296	0,480856181	CLJU_RS19545
CLJU_c39750	eutQ2	D8GIC5	Predicted ethanolamine utilization protein EutQ OS=Clostridium ljungdahlii (strain ATCC 55383 / DSM 13528 / PETC) OX=748727 GN=eutQ2 PE=4 SV=1	0,047145606	0,753805543	CLJU_RS19580
CLJU_c39770	CLJU_c39770	D8GIC7	Putative RnfC related NADH dehydrogenase OS=Clostridium ljungdahlii (strain ATCC 55383 / DSM 13528 / PETC) OX=748727 GN=CLJU_c39770 PE=4 SV=1	-0,97312979	0,168389475	CLJU_RS19590
CLJU_c39830	pflB3	D8GID3	Choline trimethylamine-lyase OS=Clostridium ljungdahlii (strain ATCC 55383 / DSM 13528 / PETC) OX=748727 GN=pflB3 PE=3 SV=1	-0,833273287	0,103707508	CLJU_RS19620
CLJU_c39940	CLJU_c39940	D8GIE4	Predicted transcriptional regulator OS=Clostridium ljungdahlii (strain ATCC 55383 / DSM 13528 / PETC) OX=748727 GN=CLJU_c39940 PE=4 SV=1	-0,210853354	0,450814317	CLJU_RS19675
CLJU_c39950	adh2	D8GIE5	Predicted NADPH-dependent butanol dehydrogenase OS=Clostridium ljungdahlii (strain ATCC 55383 / DSM 13528 / PETC) OX=748727 GN=adh2 PE=4 SV=1	1,601633098	0,000586614	CLJU_RS19680
CLJU_c40140	CLJU_c40140	D8GIG4	Flavoprotein domain-containing protein OS=Clostridium ljungdahlii (strain ATCC 55383 / DSM 13528 / PETC) OX=748727 GN=CLJU_c40140 PE=4 SV=1	1,198693678	0,061902162	CLJU_RS19770
CLJU_c40230	fixA	D8GIH3	Electron transfer flavoprotein small subunit OS=Clostridium ljungdahlii (strain ATCC 55383 / DSM 13528 / PETC) OX=748727 GN=fixA PE=4 SV=1	14,79623141	0,238427415	CLJU_RS19810
CLJU_c40350	CLJU_c40350	D8GII5	Predicted Na+/H+ antiporter OS=Clostridium ljungdahlii (strain ATCC 55383 / DSM 13528 / PETC) OX=748727 GN=CLJU_c40350 PE=3 SV=1	-2,214975042	0,11731231	CLJU_RS19870
CLJU_c40360	CLJU_c40360	D8GII6	Threonine synthase OS=Clostridium ljungdahlii (strain ATCC 55383 / DSM 13528 / PETC) OX=748727 GN=CLJU_c40360 PE=4 SV=1	-3,904486308	0,002843454	CLJU_RS19875
CLJU_c40370	CLJU_c40370	D8GII7	Predicted endoribonuclease L-PSP OS=Clostridium ljungdahlii (strain ATCC 55383 / DSM 13528 / PETC) OX=748727 GN=CLJU_c40370 PE=3 SV=1	-5,675150291	0,019894619	CLJU_RS19880
CLJU_c40390	alr3	D8GII9	Alanine racemase OS=Clostridium ljungdahlii (strain ATCC 55383 / DSM 13528 / PETC) OX=748727 GN=alr3 PE=3 SV=1	-3,084032508	0,00131639	CLJU_RS19890
CLJU_c40410	CLJU_c40410	D8GIJ1	Predicted transcriptional regulator OS=Clostridium ljungdahlii (strain ATCC 55383 / DSM 13528 / PETC) OX=748727 GN=CLJU_c40410 PE=4 SV=1	1,132597059	0,074135127	CLJU_RS19900
CLJU_c40420	glmS	D8GIJ2	Glutamine--fructose-6-phosphate aminotransferase [isomerizing] OS=Clostridium ljungdahlii (strain ATCC 55383 / DSM 13528 / PETC) OX=748727 GN=glmS PE=3 SV=1	-0,940722395	0,025989628	CLJU_RS19905
CLJU_c40440	glmM	D8GIJ4	Phosphoglucosamine mutase OS=Clostridium ljungdahlii (strain ATCC 55383 / DSM 13528 / PETC) OX=748727 GN=glmM PE=3 SV=1	-0,497162416	0,055888251	CLJU_RS19915
CLJU_c40450	CLJU_c40450	D8GIJ5	Predicted FAD dependent dehydrogenase OS=Clostridium ljungdahlii (strain ATCC 55383 / DSM 13528 / PETC) OX=748727 GN=CLJU_c40450 PE=4 SV=1	-0,766823929	0,197767223	CLJU_RS19920
CLJU_c40460	CLJU_c40460	D8GIJ6	YbbR-like protein OS=Clostridium ljungdahlii (strain ATCC 55383 / DSM 13528 / PETC) OX=748727 GN=CLJU_c40460 PE=4 SV=1	-0,240354756	0,668592475	CLJU_RS19925
CLJU_c40470	dacA	D8GIJ7	Diadenylate cyclase OS=Clostridium ljungdahlii (strain ATCC 55383 / DSM 13528 / PETC) OX=748727 GN=dacA PE=3 SV=1	-0,339704751	0,323137423	CLJU_RS19930
CLJU_c40490	trxR	D8GIJ9	Thioredoxin reductase OS=Clostridium ljungdahlii (strain ATCC 55383 / DSM 13528 / PETC) OX=748727 GN=trxR PE=4 SV=1	0,428567993	0,268997175	CLJU_RS19940
CLJU_c40500	trx	D8GIK0	Thioredoxin OS=Clostridium ljungdahlii (strain ATCC 55383 / DSM 13528 / PETC) OX=748727 GN=trx PE=3 SV=1	-1,19568284	0,057719705	CLJU_RS19945
CLJU_c40510	CLJU_c40510	D8GIK1	TPR-repeat-containing protein OS=Clostridium ljungdahlii (strain ATCC 55383 / DSM 13528 / PETC) OX=748727 GN=CLJU_c40510 PE=4 SV=1	-1,559513624	0,093786565	CLJU_RS19950
CLJU_c40520	CLJU_c40520	D8GIK2	Hypothetical lipoprotein OS=Clostridium ljungdahlii (strain ATCC 55383 / DSM 13528 / PETC) OX=748727 GN=CLJU_c40520 PE=4 SV=1	0,775706906	0,185110844	CLJU_RS19955
CLJU_c40530	pts1	D8GIK3	Phosphoenolpyruvate-protein phosphotransferase OS=Clostridium ljungdahlii (strain ATCC 55383 / DSM 13528 / PETC) OX=748727 GN=pts1 PE=3 SV=1	0,098584842	0,564460908	CLJU_RS19960
CLJU_c40540	CLJU_c40540	D8GIK4	TPR-repeat-containing protein OS=Clostridium ljungdahlii (strain ATCC 55383 / DSM 13528 / PETC) OX=748727 GN=CLJU_c40540 PE=4 SV=1	-0,008436006	0,978245184	CLJU_RS19965
CLJU_c40550	citC2	D8GIK5	[Citrate [pro-3S]-lyase] ligase OS=Clostridium ljungdahlii (strain ATCC 55383 / DSM 13528 / PETC) OX=748727 GN=citC2 PE=4 SV=1	0,244259557	0,829977932	CLJU_RS19970
CLJU_c40560	CLJU_c40560	D8GIK6	Citrate lyase alpha chain OS=Clostridium ljungdahlii (strain ATCC 55383 / DSM 13528 / PETC) OX=748727 GN=CLJU_c40560 PE=4 SV=1	-0,48881639	0,072812282	CLJU_RS19975
CLJU_c40570	CLJU_c40570	D8GIK7	Citrate lyase beta chain OS=Clostridium ljungdahlii (strain ATCC 55383 / DSM 13528 / PETC) OX=748727 GN=CLJU_c40570 PE=4 SV=1	1,183556734	0,137219797	CLJU_RS19980
CLJU_c40590	fumB	D8GIK9	L(+)-tartrate dehydratase subunit beta OS=Clostridium ljungdahlii (strain ATCC 55383 / DSM 13528 / PETC) OX=748727 GN=fumB PE=3 SV=1	1,107057812	0,351078381	CLJU_RS19990
CLJU_c40600	fumA	D8GIL0	Fumarate hydratase, alpha subunit OS=Clostridium ljungdahlii (strain ATCC 55383 / DSM 13528 / PETC) OX=748727 GN=fumA PE=3 SV=1	0,091502695	0,308979393	CLJU_RS19995
CLJU_c40610	CLJU_c40610	D8GIL1	methylaspartate ammonia-lyase OS=Clostridium ljungdahlii (strain ATCC 55383 / DSM 13528 / PETC) OX=748727 GN=CLJU_c40610 PE=3 SV=1	-0,716122712	0,011342327	CLJU_RS20000
CLJU_c40620	mutE	D8GIL2	Glutamate mutase epsilon subunit OS=Clostridium ljungdahlii (strain ATCC 55383 / DSM 13528 / PETC) OX=748727 GN=mutE PE=3 SV=1	1,092420267	0,00824192	CLJU_RS20005
CLJU_c40630	mutL2	D8GIL3	Glutamate mutase OS=Clostridium ljungdahlii (strain ATCC 55383 / DSM 13528 / PETC) OX=748727 GN=mutL2 PE=4 SV=1	1,129448998	0,080473783	CLJU_RS20010
CLJU_c40640	mutS4	D8GIL4	Glutamate mutase sigma subunit OS=Clostridium ljungdahlii (strain ATCC 55383 / DSM 13528 / PETC) OX=748727 GN=mutS4 PE=3 SV=1	0,29560843	0,387205694	CLJU_RS20015
CLJU_c40650	CLJU_c40650	D8GIL5	Putative regulatory protein OS=Clostridium ljungdahlii (strain ATCC 55383 / DSM 13528 / PETC) OX=748727 GN=CLJU_c40650 PE=4 SV=1	1,732506355	0,096262749	CLJU_RS20020
CLJU_c40660	CLJU_c40660	D8GIL6	Predicted amino acid permease OS=Clostridium ljungdahlii (strain ATCC 55383 / DSM 13528 / PETC) OX=748727 GN=CLJU_c40660 PE=4 SV=1	0,363063086	0,34140085	CLJU_RS20025
CLJU_c40670	CLJU_c40670	D8GIL7	Predicted transcription regulatory protein OS=Clostridium ljungdahlii (strain ATCC 55383 / DSM 13528 / PETC) OX=748727 GN=CLJU_c40670 PE=4 SV=1	-0,964085556	0,142122632	CLJU_RS20030
CLJU_c40680	CLJU_c40680	D8GIL8	Predicted glutamine amidotransferase OS=Clostridium ljungdahlii (strain ATCC 55383 / DSM 13528 / PETC) OX=748727 GN=CLJU_c40680 PE=4 SV=1	-3,032855101	0,010324236	CLJU_RS20035
CLJU_c40700	rpsI	D8GIM0	Small ribosomal subunit protein uS9 OS=Clostridium ljungdahlii (strain ATCC 55383 / DSM 13528 / PETC) OX=748727 GN=rpsI PE=3 SV=1	0,784471963	0,022838177	CLJU_RS20045
CLJU_c40710	rplM	D8GIM1	Large ribosomal subunit protein uL13 OS=Clostridium ljungdahlii (strain ATCC 55383 / DSM 13528 / PETC) OX=748727 GN=rplM PE=3 SV=1	0,662453264	0,035916967	CLJU_RS20050
CLJU_c40740	cbiO2	D8GIM4	Energy-coupling factor transporter ATP-binding protein EcfA2 OS=Clostridium ljungdahlii (strain ATCC 55383 / DSM 13528 / PETC) OX=748727 GN=cbiO2 PE=3 SV=1	0,485804891	0,190682521	CLJU_RS20065
CLJU_c40750	cbiO3	D8GIM5	Predicted ABC-type cobalt transport system, ATPase component OS=Clostridium ljungdahlii (strain ATCC 55383 / DSM 13528 / PETC) OX=748727 GN=cbiO3 PE=3 SV=1	-0,050314393	0,857800895	CLJU_RS20070
CLJU_c40760	rplQ	D8GIM6	Large ribosomal subunit protein bL17 OS=Clostridium ljungdahlii (strain ATCC 55383 / DSM 13528 / PETC) OX=748727 GN=rplQ PE=3 SV=1	0,654330952	0,010645624	CLJU_RS20075
CLJU_c40770	rpoA	D8GIM7	DNA-directed RNA polymerase subunit alpha OS=Clostridium ljungdahlii (strain ATCC 55383 / DSM 13528 / PETC) OX=748727 GN=rpoA PE=3 SV=1	-0,108040596	0,392582236	CLJU_RS20080
CLJU_c40780	rpsD	D8GIM8	Small ribosomal subunit protein uS4 OS=Clostridium ljungdahlii (strain ATCC 55383 / DSM 13528 / PETC) OX=748727 GN=rpsD PE=3 SV=1	0,573856231	0,013274277	CLJU_RS20085
CLJU_c40790	rpsK	D8GIM9	Small ribosomal subunit protein uS11 OS=Clostridium ljungdahlii (strain ATCC 55383 / DSM 13528 / PETC) OX=748727 GN=rpsK PE=3 SV=1	-0,156338856	0,558915431	CLJU_RS20090
CLJU_c40800	rpsM	D8GIN0	Small ribosomal subunit protein uS13 OS=Clostridium ljungdahlii (strain ATCC 55383 / DSM 13528 / PETC) OX=748727 GN=rpsM PE=3 SV=1	0,596629265	0,294522607	CLJU_RS20095
CLJU_c40820	infA	D8GIN2	Translation initiation factor IF-1 OS=Clostridium ljungdahlii (strain ATCC 55383 / DSM 13528 / PETC) OX=748727 GN=infA PE=3 SV=1	1,398447531	0,01241555	CLJU_RS20105
CLJU_c40830	adk	D8GIN3	Adenylate kinase OS=Clostridium ljungdahlii (strain ATCC 55383 / DSM 13528 / PETC) OX=748727 GN=adk PE=3 SV=1	-2,318606201	1,50E-05	CLJU_RS20110
CLJU_c40840	secY	D8GIN4	Protein translocase subunit SecY OS=Clostridium ljungdahlii (strain ATCC 55383 / DSM 13528 / PETC) OX=748727 GN=secY PE=3 SV=1	0,992006291	0,073980759	CLJU_RS20115
CLJU_c40850	rplO	D8GIN5	Large ribosomal subunit protein uL15 OS=Clostridium ljungdahlii (strain ATCC 55383 / DSM 13528 / PETC) OX=748727 GN=rplO PE=3 SV=1	0,629633415	0,024332157	CLJU_RS20120
CLJU_c40860	rpmD	D8GIN6	Large ribosomal subunit protein uL30 OS=Clostridium ljungdahlii (strain ATCC 55383 / DSM 13528 / PETC) OX=748727 GN=rpmD PE=3 SV=1	0,348525203	0,252015734	CLJU_RS20125
CLJU_c40870	rpsE	D8GIN7	Small ribosomal subunit protein uS5 OS=Clostridium ljungdahlii (strain ATCC 55383 / DSM 13528 / PETC) OX=748727 GN=rpsE PE=3 SV=1	0,339925326	0,082278547	CLJU_RS20130
CLJU_c40880	rplR	D8GIN8	Large ribosomal subunit protein uL18 OS=Clostridium ljungdahlii (strain ATCC 55383 / DSM 13528 / PETC) OX=748727 GN=rplR PE=3 SV=1	0,646240094	0,062117857	CLJU_RS20135
CLJU_c40890	rplF	D8GIN9	Large ribosomal subunit protein uL6 OS=Clostridium ljungdahlii (strain ATCC 55383 / DSM 13528 / PETC) OX=748727 GN=rplF PE=3 SV=1	0,487824215	0,118541067	CLJU_RS20140
CLJU_c40900	rpsH	D8GIP0	Small ribosomal subunit protein uS8 OS=Clostridium ljungdahlii (strain ATCC 55383 / DSM 13528 / PETC) OX=748727 GN=rpsH PE=3 SV=1	1,34178063	0,00139981	CLJU_RS20145
CLJU_c40920	rplE	D8GIP2	Large ribosomal subunit protein uL5 OS=Clostridium ljungdahlii (strain ATCC 55383 / DSM 13528 / PETC) OX=748727 GN=rplE PE=3 SV=1	0,211759709	0,198077395	CLJU_RS20155
CLJU_c40940	rplN	D8GIP4	Large ribosomal subunit protein uL14 OS=Clostridium ljungdahlii (strain ATCC 55383 / DSM 13528 / PETC) OX=748727 GN=rplN PE=3 SV=1	0,57376276	0,1778267	CLJU_RS20165
CLJU_c40950	rpsQ	D8GIP5	Small ribosomal subunit protein uS17 OS=Clostridium ljungdahlii (strain ATCC 55383 / DSM 13528 / PETC) OX=748727 GN=rpsQ PE=3 SV=1	-0,942323554	0,117916862	CLJU_RS20170
CLJU_c40960	rpmC	D8GIP6	Large ribosomal subunit protein uL29 OS=Clostridium ljungdahlii (strain ATCC 55383 / DSM 13528 / PETC) OX=748727 GN=rpmC PE=3 SV=1	0,032865238	0,885060803	CLJU_RS20175
CLJU_c40970	rplP	D8GIP7	Large ribosomal subunit protein uL16 OS=Clostridium ljungdahlii (strain ATCC 55383 / DSM 13528 / PETC) OX=748727 GN=rplP PE=3 SV=1	0,004025166	0,979883585	CLJU_RS20180
CLJU_c40980	rpsC	D8GIP8	Small ribosomal subunit protein uS3 OS=Clostridium ljungdahlii (strain ATCC 55383 / DSM 13528 / PETC) OX=748727 GN=rpsC PE=3 SV=1	0,131668529	0,511695147	CLJU_RS20185
CLJU_c40990	rplV	D8GIP9	Large ribosomal subunit protein uL22 OS=Clostridium ljungdahlii (strain ATCC 55383 / DSM 13528 / PETC) OX=748727 GN=rplV PE=3 SV=1	1,091723068	0,059153829	CLJU_RS20190
CLJU_c41000	rpsS	D8GIQ0	Small ribosomal subunit protein uS19 OS=Clostridium ljungdahlii (strain ATCC 55383 / DSM 13528 / PETC) OX=748727 GN=rpsS PE=3 SV=1	0,806761137	0,016148756	CLJU_RS20195
CLJU_c41010	rplB	D8GIQ1	Large ribosomal subunit protein uL2 OS=Clostridium ljungdahlii (strain ATCC 55383 / DSM 13528 / PETC) OX=748727 GN=rplB PE=3 SV=1	1,147588495	0,001429171	CLJU_RS20200
CLJU_c41020	rplW	D8GIQ2	Large ribosomal subunit protein uL23 OS=Clostridium ljungdahlii (strain ATCC 55383 / DSM 13528 / PETC) OX=748727 GN=rplW PE=3 SV=1	1,608094422	0,005013683	CLJU_RS20205
CLJU_c41030	rplD	D8GJ39	Large ribosomal subunit protein uL4 OS=Clostridium ljungdahlii (strain ATCC 55383 / DSM 13528 / PETC) OX=748727 GN=rplD PE=3 SV=1	0,796549904	0,092339333	CLJU_RS20210
CLJU_c41040	rplC	D8GJ40	Large ribosomal subunit protein uL3 OS=Clostridium ljungdahlii (strain ATCC 55383 / DSM 13528 / PETC) OX=748727 GN=rplC PE=3 SV=1	0,070082655	0,735703504	CLJU_RS20215
CLJU_c41050	rpsJ	D8GJ41	Small ribosomal subunit protein uS10 OS=Clostridium ljungdahlii (strain ATCC 55383 / DSM 13528 / PETC) OX=748727 GN=rpsJ PE=3 SV=1	0,024218142	0,906004155	CLJU_RS20220
CLJU_c41060	tuf1	D8GJ42	Elongation factor Tu OS=Clostridium ljungdahlii (strain ATCC 55383 / DSM 13528 / PETC) OX=748727 GN=tuf1 PE=3 SV=1	-1,123341802	0,008034701	CLJU_RS20225
CLJU_c41070	fusA	D8GJ43	Elongation factor G OS=Clostridium ljungdahlii (strain ATCC 55383 / DSM 13528 / PETC) OX=748727 GN=fusA PE=3 SV=1	-0,649441573	0,017742505	CLJU_RS20230
CLJU_c41080	rpsG	D8GJ44	Small ribosomal subunit protein uS7 OS=Clostridium ljungdahlii (strain ATCC 55383 / DSM 13528 / PETC) OX=748727 GN=rpsG PE=3 SV=1	0,346960781	0,144054058	CLJU_RS20235
CLJU_c41090	rpsL	D8GJ45	Small ribosomal subunit protein uS12 OS=Clostridium ljungdahlii (strain ATCC 55383 / DSM 13528 / PETC) OX=748727 GN=rpsL PE=3 SV=1	0,573242662	0,211487208	CLJU_RS20240
CLJU_c41100	CLJU_c41100	D8GJ46	Ribosomal protein L7Ae-like protein OS=Clostridium ljungdahlii (strain ATCC 55383 / DSM 13528 / PETC) OX=748727 GN=CLJU_c41100 PE=4 SV=1	-1,404118726	0,05986006	CLJU_RS20245
CLJU_c41110	rpoC	D8GJ47	DNA-directed RNA polymerase subunit beta' OS=Clostridium ljungdahlii (strain ATCC 55383 / DSM 13528 / PETC) OX=748727 GN=rpoC PE=3 SV=1	0,260093526	0,061718656	CLJU_RS20250
CLJU_c41120	rpoB	D8GJ48	DNA-directed RNA polymerase subunit beta OS=Clostridium ljungdahlii (strain ATCC 55383 / DSM 13528 / PETC) OX=748727 GN=rpoB PE=3 SV=1	-0,078788008	0,280561542	CLJU_RS20255
CLJU_c41130	rplL	D8GJ49	Large ribosomal subunit protein bL12 OS=Clostridium ljungdahlii (strain ATCC 55383 / DSM 13528 / PETC) OX=748727 GN=rplL PE=3 SV=1	-0,162159267	0,521056484	CLJU_RS20260
CLJU_c41140	rplJ	D8GJ50	Large ribosomal subunit protein uL10 OS=Clostridium ljungdahlii (strain ATCC 55383 / DSM 13528 / PETC) OX=748727 GN=rplJ PE=3 SV=1	-0,10209059	0,763554596	CLJU_RS20265
CLJU_c41150	rplA	D8GJ51	Large ribosomal subunit protein uL1 OS=Clostridium ljungdahlii (strain ATCC 55383 / DSM 13528 / PETC) OX=748727 GN=rplA PE=3 SV=1	-1,063328556	0,133513583	CLJU_RS20270
CLJU_c41160	rplK	D8GJ52	Large ribosomal subunit protein uL11 OS=Clostridium ljungdahlii (strain ATCC 55383 / DSM 13528 / PETC) OX=748727 GN=rplK PE=3 SV=1	0,675349587	0,00949018	CLJU_RS20275
CLJU_c41170	nusG	D8GJ53	Transcription termination/antitermination protein NusG OS=Clostridium ljungdahlii (strain ATCC 55383 / DSM 13528 / PETC) OX=748727 GN=nusG PE=3 SV=1	0,019739356	0,92565113	CLJU_RS20280
CLJU_c41180	secE	D8GJ54	Protein translocase subunit SecE OS=Clostridium ljungdahlii (strain ATCC 55383 / DSM 13528 / PETC) OX=748727 GN=secE PE=3 SV=1	-0,93462715	0,014362284	CLJU_RS20285
CLJU_c41190	rpmG	D8GJ55	Large ribosomal subunit protein bL33 OS=Clostridium ljungdahlii (strain ATCC 55383 / DSM 13528 / PETC) OX=748727 GN=rpmG PE=3 SV=1	-2,305776774	0,033411743	CLJU_RS20290
CLJU_c41230	sigH	D8GJ57	RNA polymerase sigma-H factor OS=Clostridium ljungdahlii (strain ATCC 55383 / DSM 13528 / PETC) OX=748727 GN=sigH PE=4 SV=1	-1,839570819	0,016361493	CLJU_RS20310
CLJU_c41250	spoU	D8GJ59	Predicted rRNA methylase OS=Clostridium ljungdahlii (strain ATCC 55383 / DSM 13528 / PETC) OX=748727 GN=spoU PE=4 SV=1	-0,596948576	0,359509796	CLJU_RS20320
CLJU_c41270	cysS	D8GJ61	Cysteine--tRNA ligase OS=Clostridium ljungdahlii (strain ATCC 55383 / DSM 13528 / PETC) OX=748727 GN=cysS PE=3 SV=1	-0,478905981	0,11777236	CLJU_RS20330
CLJU_c41280	ispD	D8GJ62	2-C-methyl-D-erythritol 4-phosphate cytidylyltransferase OS=Clostridium ljungdahlii (strain ATCC 55383 / DSM 13528 / PETC) OX=748727 GN=ispD PE=3 SV=1	-0,081926485	0,727233121	CLJU_RS20335
CLJU_c41290	CLJU_c41290	D8GJ63	Putative membrane protein with a PIN domain OS=Clostridium ljungdahlii (strain ATCC 55383 / DSM 13528 / PETC) OX=748727 GN=CLJU_c41290 PE=4 SV=1	-0,280968755	0,128608871	CLJU_RS20340
CLJU_c41300	CLJU_c41300	D8GJ64	DUF1573 domain-containing protein OS=Clostridium ljungdahlii (strain ATCC 55383 / DSM 13528 / PETC) OX=748727 GN=CLJU_c41300 PE=4 SV=1	-0,235049835	0,048725847	CLJU_RS20345
CLJU_c41310	disA	D8GJ65	DNA integrity scanning protein DisA OS=Clostridium ljungdahlii (strain ATCC 55383 / DSM 13528 / PETC) OX=748727 GN=disA PE=3 SV=1	1,985798854	0,032951296	CLJU_RS20350
CLJU_c41320	radA	D8GJ66	DNA repair protein RadA OS=Clostridium ljungdahlii (strain ATCC 55383 / DSM 13528 / PETC) OX=748727 GN=radA PE=3 SV=1	1,914646355	0,181114309	CLJU_RS20355
CLJU_c41330	clpA2	D8GJ67	Predicted ATPase with chaperone activity OS=Clostridium ljungdahlii (strain ATCC 55383 / DSM 13528 / PETC) OX=748727 GN=clpA2 PE=3 SV=1	-0,39020128	0,08567228	CLJU_RS20360
CLJU_c41340	mcsB	D8GJ68	Protein-arginine kinase OS=Clostridium ljungdahlii (strain ATCC 55383 / DSM 13528 / PETC) OX=748727 GN=mcsB PE=3 SV=1	-0,845753642	0,010322653	CLJU_RS20365
CLJU_c41350	CLJU_c41350	D8GJ69	Putative UvrB/UvrC domain protein OS=Clostridium ljungdahlii (strain ATCC 55383 / DSM 13528 / PETC) OX=748727 GN=CLJU_c41350 PE=4 SV=1	-0,928382709	0,027251543	CLJU_RS20370
CLJU_c41360	ctsR	D8GJ70	Transcriptional regulator CtsR OS=Clostridium ljungdahlii (strain ATCC 55383 / DSM 13528 / PETC) OX=748727 GN=ctsR PE=3 SV=1	0,552914728	0,160833477	CLJU_RS20375
CLJU_c41380	CLJU_c41380	D8GJ72	Elongation factor G OS=Clostridium ljungdahlii (strain ATCC 55383 / DSM 13528 / PETC) OX=748727 GN=CLJU_c41380 PE=3 SV=1	0,503439381	0,054214133	CLJU_RS20385
CLJU_c41450	murD	D8GJ73	UDP-N-acetylmuramoylalanine--D-glutamate ligase OS=Clostridium ljungdahlii (strain ATCC 55383 / DSM 13528 / PETC) OX=748727 GN=murD PE=3 SV=1	-0,309654118	0,107543971	CLJU_RS20420
CLJU_c41460	glyS	D8GJ74	Glycine--tRNA ligase OS=Clostridium ljungdahlii (strain ATCC 55383 / DSM 13528 / PETC) OX=748727 GN=glyS PE=3 SV=1	-0,856245166	0,005494502	CLJU_RS20425
CLJU_c41480	lysS	D8GJ75	Lysine--tRNA ligase OS=Clostridium ljungdahlii (strain ATCC 55383 / DSM 13528 / PETC) OX=748727 GN=lysS PE=3 SV=1	-1,010410969	0,007135807	CLJU_RS20435
CLJU_c41490	greA3	D8GJ76	Transcription elongation factor GreA OS=Clostridium ljungdahlii (strain ATCC 55383 / DSM 13528 / PETC) OX=748727 GN=greA3 PE=3 SV=1	-1,618277635	0,013019976	CLJU_RS20440
CLJU_c41510	dus2	D8GJ78	tRNA-dihydrouridine synthase OS=Clostridium ljungdahlii (strain ATCC 55383 / DSM 13528 / PETC) OX=748727 GN=dus2 PE=3 SV=1	0,816633017	0,012206077	CLJU_RS20450
CLJU_c41520	coaX	D8GJ79	Type III pantothenate kinase OS=Clostridium ljungdahlii (strain ATCC 55383 / DSM 13528 / PETC) OX=748727 GN=coaX PE=3 SV=1	1,569140378	0,197688491	CLJU_RS20455
CLJU_c41530	ftsH3	D8GJ80	ATP-dependent zinc metalloprotease FtsH OS=Clostridium ljungdahlii (strain ATCC 55383 / DSM 13528 / PETC) OX=748727 GN=ftsH3 PE=3 SV=1	-1,133295832	0,003122899	CLJU_RS20460
CLJU_c41540	hpt	D8GJ81	Hypoxanthine phosphoribosyltransferase OS=Clostridium ljungdahlii (strain ATCC 55383 / DSM 13528 / PETC) OX=748727 GN=hpt PE=3 SV=1	-0,409513792	0,182257778	CLJU_RS20465
CLJU_c41550	tilS	D8GJ82	tRNA(Ile)-lysidine synthase OS=Clostridium ljungdahlii (strain ATCC 55383 / DSM 13528 / PETC) OX=748727 GN=tilS PE=3 SV=1	0,253849008	0,015100633	CLJU_RS20470
CLJU_c41620	CLJU_c41620	D8GJ84	Predicted RNA binding S1 domain protein OS=Clostridium ljungdahlii (strain ATCC 55383 / DSM 13528 / PETC) OX=748727 GN=CLJU_c41620 PE=4 SV=1	-0,406062282	0,061459349	CLJU_RS20505
CLJU_c41660	CLJU_c41660	D8GJ88	Predicted S4 domain protein OS=Clostridium ljungdahlii (strain ATCC 55383 / DSM 13528 / PETC) OX=748727 GN=CLJU_c41660 PE=4 SV=1	-0,944891028	0,111368054	CLJU_RS20525
CLJU_c41670	hup	D8GJ89	Predicted DNA-binding protein HU OS=Clostridium ljungdahlii (strain ATCC 55383 / DSM 13528 / PETC) OX=748727 GN=hup PE=3 SV=1	-1,862032391	0,059378327	CLJU_RS20530
CLJU_c41680	CLJU_c41680	D8GJ90	Nucleoside triphosphate pyrophosphohydrolase OS=Clostridium ljungdahlii (strain ATCC 55383 / DSM 13528 / PETC) OX=748727 GN=CLJU_c41680 PE=4 SV=1	0,372532192	0,088753153	CLJU_RS20535
CLJU_c41700	CLJU_c41700	D8GJ92	Predicted stage V sporulation protein T OS=Clostridium ljungdahlii (strain ATCC 55383 / DSM 13528 / PETC) OX=748727 GN=CLJU_c41700 PE=4 SV=1	1,235874358	0,440483886	CLJU_RS20545
CLJU_c41710	prsA	D8GJ93	Foldase protein PrsA OS=Clostridium ljungdahlii (strain ATCC 55383 / DSM 13528 / PETC) OX=748727 GN=prsA PE=3 SV=1	-0,210429626	0,305516809	CLJU_RS20550
CLJU_c41720	mfd	D8GJ94	Transcription-repair-coupling factor OS=Clostridium ljungdahlii (strain ATCC 55383 / DSM 13528 / PETC) OX=748727 GN=mfd PE=3 SV=1	0,375327375	0,008218561	CLJU_RS20555
CLJU_c41730	pth	D8GJ95	Peptidyl-tRNA hydrolase OS=Clostridium ljungdahlii (strain ATCC 55383 / DSM 13528 / PETC) OX=748727 GN=pth PE=3 SV=1	2,517999602	0,205662261	CLJU_RS20560
CLJU_c41740	CLJU_c41740	D8GJ96	Predicted serine protease OS=Clostridium ljungdahlii (strain ATCC 55383 / DSM 13528 / PETC) OX=748727 GN=CLJU_c41740 PE=3 SV=1	-0,916911492	0,101519407	CLJU_RS20565
CLJU_c41750	CLJU_c41750	D8GJ97	histidine kinase OS=Clostridium ljungdahlii (strain ATCC 55383 / DSM 13528 / PETC) OX=748727 GN=CLJU_c41750 PE=4 SV=1	0,241454332	0,608204304	CLJU_RS20570
CLJU_c41760	CLJU_c41760	D8GJ98	Stage 0 sporulation protein A homolog OS=Clostridium ljungdahlii (strain ATCC 55383 / DSM 13528 / PETC) OX=748727 GN=CLJU_c41760 PE=4 SV=1	0,876406327	0,058156835	CLJU_RS20575
CLJU_c41770	prs	D8GJ99	Ribose-phosphate pyrophosphokinase OS=Clostridium ljungdahlii (strain ATCC 55383 / DSM 13528 / PETC) OX=748727 GN=prs PE=3 SV=1	0,333778025	0,033910016	CLJU_RS20580
CLJU_c41780	gcaD	D8GJA0	Bifunctional protein GlmU OS=Clostridium ljungdahlii (strain ATCC 55383 / DSM 13528 / PETC) OX=748727 GN=gcaD PE=3 SV=1	-0,469614717	0,446647659	CLJU_RS20585
CLJU_c41790	spoVG	D8GJA1	Putative septation protein SpoVG OS=Clostridium ljungdahlii (strain ATCC 55383 / DSM 13528 / PETC) OX=748727 GN=spoVG PE=3 SV=1	-2,668768056	0,01528621	CLJU_RS20590
CLJU_c41800	CLJU_c41800	D8GJA2	Pur operon repressor OS=Clostridium ljungdahlii (strain ATCC 55383 / DSM 13528 / PETC) OX=748727 GN=CLJU_c41800 PE=3 SV=1	1,228892268	0,008747497	CLJU_RS20595
CLJU_c41810	murC	D8GJA3	UDP-N-acetylmuramate--L-alanine ligase OS=Clostridium ljungdahlii (strain ATCC 55383 / DSM 13528 / PETC) OX=748727 GN=murC PE=3 SV=1	-0,856369804	0,010047664	CLJU_RS20600
CLJU_c41880	comB	D8GJA9	Probable 2-phosphosulfolactate phosphatase OS=Clostridium ljungdahlii (strain ATCC 55383 / DSM 13528 / PETC) OX=748727 GN=comB PE=3 SV=1	-0,594046816	0,035052114	CLJU_RS20635
CLJU_c41930	CLJU_c41930	D8GJB4	Predicted transcriptional regulator OS=Clostridium ljungdahlii (strain ATCC 55383 / DSM 13528 / PETC) OX=748727 GN=CLJU_c41930 PE=4 SV=1	1,610024796	0,004145286	CLJU_RS20660
CLJU_c41940	murI	D8GJB5	Glutamate racemase OS=Clostridium ljungdahlii (strain ATCC 55383 / DSM 13528 / PETC) OX=748727 GN=murI PE=3 SV=1	-0,795078198	0,006308925	CLJU_RS20665
CLJU_c41950	glnA	D8GJB6	Glutamine synthetase OS=Clostridium ljungdahlii (strain ATCC 55383 / DSM 13528 / PETC) OX=748727 GN=glnA PE=3 SV=1	-0,175870173	0,301644603	CLJU_RS20670
CLJU_c41960	CLJU_c41960	D8GJB7	2'-5' RNA ligase OS=Clostridium ljungdahlii (strain ATCC 55383 / DSM 13528 / PETC) OX=748727 GN=CLJU_c41960 PE=4 SV=1	0,601318495	0,035890992	CLJU_RS20675
CLJU_c41980	murA	D8GJB9	UDP-N-acetylglucosamine 1-carboxyvinyltransferase OS=Clostridium ljungdahlii (strain ATCC 55383 / DSM 13528 / PETC) OX=748727 GN=murA PE=3 SV=1	-1,410723223	0,016695661	CLJU_RS20680
CLJU_c42010	CLJU_c42010	D8GJC2	Preprotein translocase subunit SecA OS=Clostridium ljungdahlii (strain ATCC 55383 / DSM 13528 / PETC) OX=748727 GN=CLJU_c42010 PE=4 SV=1	-1,49323681	0,011268545	CLJU_RS20690
CLJU_c42020	CLJU_c42020	D8GJC3	F5/8 type C domain-containing protein OS=Clostridium ljungdahlii (strain ATCC 55383 / DSM 13528 / PETC) OX=748727 GN=CLJU_c42020 PE=4 SV=1	2,319707861	0,2650116	CLJU_RS20695
CLJU_c42030	asnS	D8GJC4	Asparagine--tRNA ligase OS=Clostridium ljungdahlii (strain ATCC 55383 / DSM 13528 / PETC) OX=748727 GN=asnS PE=3 SV=1	-0,236570865	0,028993956	CLJU_RS20700
CLJU_c42040	CLJU_c42040	D8GJC5	Transcription factor NikR nickel binding C-terminal domain-containing protein OS=Clostridium ljungdahlii (strain ATCC 55383 / DSM 13528 / PETC) OX=748727 GN=CLJU_c42040 PE=4 SV=1	0,622516471	0,101829429	CLJU_RS20705
CLJU_c42050	CLJU_c42050	D8GJC6	dUTPase OS=Clostridium ljungdahlii (strain ATCC 55383 / DSM 13528 / PETC) OX=748727 GN=CLJU_c42050 PE=4 SV=1	-2,143486319	0,100990877	CLJU_RS20710
CLJU_c42070	CLJU_c42070	D8GJC8	Predicted transcriptional regulator, LysR family OS=Clostridium ljungdahlii (strain ATCC 55383 / DSM 13528 / PETC) OX=748727 GN=CLJU_c42070 PE=3 SV=1	-0,926106869	0,330123414	CLJU_RS20720
CLJU_c42090	CLJU_c42090	D8GJD0	Predicted phosphoglycerate dehydrogenase OS=Clostridium ljungdahlii (strain ATCC 55383 / DSM 13528 / PETC) OX=748727 GN=CLJU_c42090 PE=3 SV=1	0,517141808	0,033555329	CLJU_RS20730
CLJU_c42100	accA	D8GJD1	Acetyl-coenzyme A carboxylase carboxyl transferase subunit alpha OS=Clostridium ljungdahlii (strain ATCC 55383 / DSM 13528 / PETC) OX=748727 GN=accA PE=3 SV=1	-1,875992255	0,006057193	CLJU_RS22745
CLJU_c42110	accD	D8GJD2	Acetyl-coenzyme A carboxylase carboxyl transferase subunit beta OS=Clostridium ljungdahlii (strain ATCC 55383 / DSM 13528 / PETC) OX=748727 GN=accD PE=3 SV=1	-0,630701858	0,051324422	CLJU_RS22750
CLJU_c42120	accC2	D8GJD3	Biotin carboxylase OS=Clostridium ljungdahlii (strain ATCC 55383 / DSM 13528 / PETC) OX=748727 GN=accC2 PE=4 SV=1	0,743287397	0,039685019	CLJU_RS20745
CLJU_c42130	fabZ	D8GJD4	3-hydroxyacyl-[acyl-carrier-protein] dehydratase FabZ OS=Clostridium ljungdahlii (strain ATCC 55383 / DSM 13528 / PETC) OX=748727 GN=fabZ PE=3 SV=1	0,492837368	0,238313359	CLJU_RS20750
CLJU_c42140	CLJU_c42140	D8GJD5	Biotin carboxyl carrier protein of acetyl-CoA carboxylase OS=Clostridium ljungdahlii (strain ATCC 55383 / DSM 13528 / PETC) OX=748727 GN=CLJU_c42140 PE=4 SV=1	-0,382743162	0,200283839	CLJU_RS20755
CLJU_c42150	fabF	D8GJD6	3-oxoacyl-[acyl-carrier-protein] synthase 2 OS=Clostridium ljungdahlii (strain ATCC 55383 / DSM 13528 / PETC) OX=748727 GN=fabF PE=3 SV=1	-1,336903747	0,001289147	CLJU_RS20760
CLJU_c42160	fabG2	D8GJD7	3-oxoacyl-[acyl-carrier-protein] reductase OS=Clostridium ljungdahlii (strain ATCC 55383 / DSM 13528 / PETC) OX=748727 GN=fabG2 PE=3 SV=1	-0,396388893	0,07017336	CLJU_RS20765
CLJU_c42170	fabD	D8GJD8	Malonyl CoA-acyl carrier protein transacylase OS=Clostridium ljungdahlii (strain ATCC 55383 / DSM 13528 / PETC) OX=748727 GN=fabD PE=3 SV=1	-1,015424993	0,091646605	CLJU_RS20770
CLJU_c42180	fabI	D8GJD9	Enoyl-[acyl-carrier protein] reductase OS=Clostridium ljungdahlii (strain ATCC 55383 / DSM 13528 / PETC) OX=748727 GN=fabI PE=4 SV=1	-0,492822021	0,09547095	CLJU_RS20775
CLJU_c42190	fabH	D8GJE0	Beta-ketoacyl-[acyl-carrier-protein] synthase III OS=Clostridium ljungdahlii (strain ATCC 55383 / DSM 13528 / PETC) OX=748727 GN=fabH PE=3 SV=1	-1,183875898	0,017091822	CLJU_RS20780
CLJU_c42210	CLJU_c42210	D8GJE2	Nitronate monooxygenase domain-containing protein OS=Clostridium ljungdahlii (strain ATCC 55383 / DSM 13528 / PETC) OX=748727 GN=CLJU_c42210 PE=4 SV=1	-0,158680921	0,167003517	CLJU_RS20790
CLJU_c42220	CLJU_c42220	D8GJE3	Putative DNA replication protein DnaD OS=Clostridium ljungdahlii (strain ATCC 55383 / DSM 13528 / PETC) OX=748727 GN=CLJU_c42220 PE=4 SV=1	-0,09744002	0,705646234	CLJU_RS20795
CLJU_c42230	CLJU_c42230	D8GJE4	Putative DNA replication protein DnaC OS=Clostridium ljungdahlii (strain ATCC 55383 / DSM 13528 / PETC) OX=748727 GN=CLJU_c42230 PE=4 SV=1	2,10358568	0,218481175	CLJU_RS20800
CLJU_c42310	CLJU_c42310	D8GJE5	Putative pyruvate, phosphate dikinase regulatory protein OS=Clostridium ljungdahlii (strain ATCC 55383 / DSM 13528 / PETC) OX=748727 GN=CLJU_c42310 PE=3 SV=1	-0,408947857	0,205052986	CLJU_RS20840
[truncated: 42 more rows]
