# Supplementary material for: Microbial Electrosynthesis Reshapes Energy Metabolism and Physiology in Clostridium ljungdahlii
Source: Microb Biotechnol. 2026 Jun 6;19(6):e70398. doi: 10.1111/1751-7915.70398 (PMC13241827; doi:10.1111/1751-7915.70398)
Supplement: Supplementary file 4 — Table S4: Omics data for specific genes/proteins related to redox stress. [file MBT2-19-e70398-s003.xlsx]

## Sheet: Table S4 Redox related genes
Omics data for specific genes/proteins related to redox stress
Category	Gene	RefSeq_ID	Protein_Description	Prot_Log2FC	Prot_Pvalue	RNA_Log2FC	RNA_Padj
ATP synthase	atpB	CLJU_RS01160	ATP synthase subunit a OS=Clostridium ljungdahlii (strain AT...	1.14157	0.00877808	-1.48009	0.0460335
ATP synthase	atpE	CLJU_RS01165	ATP synthase subunit c OS=Clostridium ljungdahlii (strain AT...	-5.33931	0.426946	-2.05051	0.0121796
ATP synthase	atpF	CLJU_RS01170	ATP synthase subunit b OS=Clostridium ljungdahlii (strain AT...	-0.657284	0.0302752	-1.46081	0.115396
ATP synthase	atpH	CLJU_RS01175	ATP synthase subunit delta OS=Clostridium ljungdahlii (strai...	-0.928067	0.00723531	-0.226418	0.861981
ATP synthase	atpA	CLJU_RS01180	ATP synthase subunit alpha OS=Clostridium ljungdahlii (strai...	-0.724851	0.0233397	-0.957379	0.215353
ATP synthase	atpG	CLJU_RS01185	ATP synthase gamma chain OS=Clostridium ljungdahlii (strain ...	-0.191844	0.2415	-2.54721	0.00125686
ATP synthase	atpD	CLJU_RS01190	ATP synthase subunit beta OS=Clostridium ljungdahlii (strain...	-0.79873	0.040984	-0.721359	0.33476
ATP synthase	atpC	CLJU_RS01195	ATP synthase epsilon chain OS=Clostridium ljungdahlii (strai...	-1.78093	0.0168322	-1.28429	0.0671884
ATP synthase	fliI	CLJU_RS05030	Flagellum-specific ATP synthase OS=Clostridium ljungdahlii (...	0.261368	0.290933	1.86528	0.0628361
Ferredoxin & electron transfer	CLJU_c00930	CLJU_RS00450	Ferredoxin OS=Clostridium ljungdahlii (strain ATCC 55383 / D...	-0.268433	0.439439	-1.80443	0.365599
Ferredoxin & electron transfer	CLJU_c01440	CLJU_RS00705	Ferredoxin OS=Clostridium ljungdahlii (strain ATCC 55383 / D...	-2.30354	0.0829219	2.01584	0.000440038
Ferredoxin & electron transfer	CLJU_c07060	CLJU_RS03475	Putative 4Fe-4S ferredoxin OS=Clostridium ljungdahlii (strai...	-0.934786	0.00185479	2.54935	0.000209905
Ferredoxin & electron transfer	CLJU_c09340	CLJU_RS04605	Pyruvate:ferredoxin oxidoreductase OS=Clostridium ljungdahli...	-0.333752	0.0264404	-0.754039	0.288982
Ferredoxin & electron transfer	rnfC	CLJU_RS05570	Proton-translocating ferredoxin:NAD(+) oxidoreductase comple...	-0.0803332	0.335239	-1.52129	0.0170742
Ferredoxin & electron transfer	rnfD	CLJU_RS05575	Proton-translocating ferredoxin:NAD(+) oxidoreductase comple...	0.512373	0.127748	-0.247025	0.790886
Ferredoxin & electron transfer	rnfG	CLJU_RS05580	Proton-translocating ferredoxin:NAD(+) oxidoreductase comple...	0.0507425	0.82219	0.317775	0.757537
Ferredoxin & electron transfer	rnfE	CLJU_RS05585	Proton-translocating ferredoxin:NAD(+) oxidoreductase comple...	1.91934	0.009203	0.687	0.444503
Ferredoxin & electron transfer	rnfA	CLJU_RS05590	Proton-translocating ferredoxin:NAD(+) oxidoreductase comple...	-2.24079	0.510241	0.831397	0.246581
Ferredoxin & electron transfer	rnfB	CLJU_RS05595	Proton-translocating ferredoxin:NAD(+) oxidoreductase comple...	-1.38923	0.0146362	0.971971	0.135797
Ferredoxin & electron transfer	etfA1	CLJU_RS06820	Electron transfer flavoprotein, alpha subunit OS=Clostridium...	1.28068	0.487419
Ferredoxin & electron transfer	CLJU_c20110	CLJU_RS09865	Predicted tungsten-containing aldehyde ferredoxin oxidoreduc...	-0.259981	0.0689318	4.62902	8.22477e-08
Ferredoxin & electron transfer	CLJU_c20210	CLJU_RS09915	Predicted tungsten-containing aldehyde ferredoxin oxidoreduc...	1.98795	0.00108846	5.18414	5.88455e-22
Ferredoxin & electron transfer	etfB2	CLJU_RS09975	Electron transfer flavoprotein small subunit OS=Clostridium ...	-1.4332	0.0286469	-1.14713	0.68293
Ferredoxin & electron transfer	etfA2	CLJU_RS09980	Predicted electron transfer flavoprotein, alpha subunit OS=C...	-0.68818	0.19457	-1.2737	0.583458
Ferredoxin & electron transfer	CLJU_c20370	CLJU_RS09995	Predicted transcriptional regulator containing a ferredoxin ...	-0.525057	0.0118073	-0.0828312	0.976739
Ferredoxin & electron transfer	CLJU_c20720	CLJU_RS10175	2Fe-2S ferredoxin-type domain-containing protein OS=Clostrid...	-0.267932	0.255395	0.504853	0.596142
Ferredoxin & electron transfer	CLJU_c21580	CLJU_RS10595	Predicted electron transfer flavoprotein alpha subunit OS=Cl...	0.0724438	0.736262
Ferredoxin & electron transfer	CLJU_c21590	CLJU_RS10600	Electron transfer flavoprotein small subunit OS=Clostridium ...	-1.04529	0.00545903
Ferredoxin & electron transfer	CLJU_c26330	CLJU_RS12975	4Fe-4S ferredoxin-type domain-containing protein OS=Clostrid...	-1.96979	0.0611634
Ferredoxin & electron transfer	CLJU_c26680	CLJU_RS13150	4Fe-4S ferredoxin-type domain-containing protein OS=Clostrid...	-1.6738	0.00322258	-3.15472	0.055251
Ferredoxin & electron transfer	CLJU_c29340	CLJU_RS14475	Pyruvate:ferredoxin oxidoreductase OS=Clostridium ljungdahli...	-1.92626	0.482118	-0.00696993
Ferredoxin & electron transfer	CLJU_c29400	CLJU_RS14500	Nitroreductase family protein fused to ferredoxin domain pro...	-0.188087	0.523731	0.0262793
Ferredoxin & electron transfer	CLJU_c30540	CLJU_RS15065	Predicted oxidoreductase, aldo/keto reductase family with a ...	0.409188	0.0441339	2.08454	0.00134147
Ferredoxin & electron transfer	CLJU_c37530	CLJU_RS18480	Predicted ferredoxin-containing protein OS=Clostridium ljung...	-0.687602	0.102739	-0.123902	0.903951
Ferredoxin & electron transfer	CLJU_c37730	CLJU_RS18580	Predicted ATP-binding protein containing a ferredoxin domain...	4.04262	0.0603086
Ferredoxin & electron transfer	CLJU_c37740	CLJU_RS18585	Predicted ATP-binding protein containing a ferredoxin domain...	3.10163	0.0370191
Ferredoxin & electron transfer	CLJU_c39770	CLJU_RS19590	Putative RnfC related NADH dehydrogenase OS=Clostridium ljun...	-0.97313	0.168389	1.77284
Ferredoxin & electron transfer	fixA	CLJU_RS19810	Electron transfer flavoprotein small subunit OS=Clostridium ...	14.7962	0.238427
Hydrogenases	CLJU_c07070	CLJU_RS03480	Fe-Fe hydrogenase 2 OS=Clostridium ljungdahlii (strain ATCC ...	-0.875309	0.00702247	2.05442	0.00137276
Hydrogenases	hycB	CLJU_RS03485	Predicted Fe-S-cluster-containing hydrogenase components 2 O...	-1.79537	0.0211683	2.23669	3.15506e-05
Hydrogenases	CLJU_c17280	CLJU_RS08485	Fe-Fe hydrogenase 2 OS=Clostridium ljungdahlii (strain ATCC ...	-0.484427	0.375239	2.05358	0.406048
Hydrogenases	CLJU_c20030	CLJU_RS09820	Fe-S-cluster-containing hydrogenase component OS=Clostridium...	1.43592	0.00963857	1.15004	0.188234
Hydrogenases	CLJU_c20290	CLJU_RS09955	Predicted Iron only hydrogenase large subunit OS=Clostridium...	-0.431301	0.350558	0.177213
Hydrogenases	hypE1	CLJU_RS11345	Predicted hydrogenase expression/formation protein HypE OS=C...	-0.101407	0.150004	-1.29792	0.287592
Hydrogenases	hypD	CLJU_RS11350	Predicted hydrogenase expression/formation protein HypD OS=C...	-0.224978	0.306326	-1.44123	0.208174
Hydrogenases	hypE2	CLJU_RS18150	Predicted hydrogenase maturation factor OS=Clostridium ljung...	-0.423789	0.0990895	-0.873466
Hydrogenases	CLJU_c37220	CLJU_RS18325	Putative iron-dependent hydrogenase OS=Clostridium ljungdahl...	-0.961413	0.0881953	0.147476	0.902391
NADH/NADPH metabolism	CLJU_c11960	CLJU_RS05870	Predicted acetaldehyde dehydrogenase OS=Clostridium ljungdah...	0.480946	0.253266	3.81389	0.0100514
NADH/NADPH metabolism	CLJU_c13400	CLJU_RS06580	Glyceraldehyde-3-phosphate dehydrogenase OS=Clostridium ljun...	0.609907	0.00254538	0.117277	0.905085
NADH/NADPH metabolism	adhE1	CLJU_RS08095	Aldehyde-alcohol dehydrogenase OS=Clostridium ljungdahlii (s...	-0.0748831	0.652043	-1.07477	0.329931
NADH/NADPH metabolism	adhE2	CLJU_RS08100	Aldehyde-alcohol dehydrogenase OS=Clostridium ljungdahlii (s...	-0.499742	0.645241	2.68217	0.240469
NADH/NADPH metabolism	asd	CLJU_RS17045	Aspartate-semialdehyde dehydrogenase OS=Clostridium ljungdah...	-0.598194	0.00974573	0.300723	0.828057
NADH/NADPH metabolism	gap	CLJU_RS19275	Glyceraldehyde-3-phosphate dehydrogenase OS=Clostridium ljun...	0.216927	0.0990067	1.9934	0.0007655
Oxidative stress	CLJU_c17010	CLJU_RS08350	Predicted rubrerythrin OS=Clostridium ljungdahlii (strain AT...	-2.7051	0.00808218	-2.52315	0.00250948
Oxidative stress	CLJU_c17090	CLJU_RS08385	Rubrerythrin diiron-binding domain-containing protein OS=Clo...	-0.266275	0.623443	-2.19444
Oxidative stress	CLJU_c19480	CLJU_RS09545	Putative flavin reductase-like protein with rubredoxin domai...	0.574567	0.158663	3.43509	8.82461e-07
Oxidative stress	CLJU_c25950	CLJU_RS12785	Predicted rubrerythrin OS=Clostridium ljungdahlii (strain AT...	-1.98138	0.0449361	-3.14832	0.274064
Oxidative stress	CLJU_c28910	CLJU_RS14265	Predicted rubrerythrin OS=Clostridium ljungdahlii (strain AT...	1.47766	0.0197664	0.113081	0.931336
Oxidative stress	CLJU_c39340	CLJU_RS19370	Predicted rubrerythrin OS=Clostridium ljungdahlii (strain AT...	2.63985	0.000408798	5.10458	1.56548e-25
Thioredoxin system	CLJU_c27320	CLJU_RS13475	Thioredoxin OS=Clostridium ljungdahlii (strain ATCC 55383 / ...	0.457392	0.50999
Thioredoxin system	CLJU_c27330	CLJU_RS13480	Thioredoxin reductase OS=Clostridium ljungdahlii (strain ATC...	-1.07819	0.461989	0.704658
Thioredoxin system	CLJU_c27800	CLJU_RS13730	Thioredoxin OS=Clostridium ljungdahlii (strain ATCC 55383 / ...	1.32644	0.00212181	4.99291	0.000247908
Thioredoxin system	CLJU_c27810	CLJU_RS13735	Thioredoxin reductase OS=Clostridium ljungdahlii (strain ATC...	2.12227	0.0310289	5.15546	1.35839e-09
Thioredoxin system	trxR	CLJU_RS19940	Thioredoxin reductase OS=Clostridium ljungdahlii (strain ATC...	0.428568	0.268997	0.826023	0.322407
Thioredoxin system	trx	CLJU_RS19945	Thioredoxin OS=Clostridium ljungdahlii (strain ATCC 55383 / ...	-1.19568	0.0577197	-1.00055	0.191004
Wood-Ljungdahl pathway	CLJU_c06990	CLJU_RS03440	Formate dehydrogenase, alpha subunit OS=Clostridium ljungdah...	-0.369381	0.0336485	-2.04959	0.000275063
Wood-Ljungdahl pathway	CLJU_RS03440	CLJU_RS03440	Predicted formate dehydrogenase, subunit FdhD OS=Clostridium...	-3.2137	0.00709599
Wood-Ljungdahl pathway	CLJU_c08930	CLJU_RS04405	Predicted formate dehydrogenase H OS=Clostridium ljungdahlii...	-1.1759	0.0357142	2.22514	0.00222693
Wood-Ljungdahl pathway	CLJU_c09090	CLJU_RS04480	Anaerobic-type carbon monoxide dehydrogenase, FAD/NAD-depend...	3.12454	0.0266665	3.33784	1.06754e-08
Wood-Ljungdahl pathway	CLJU_c09100	CLJU_RS04485	Anaerobic-type carbon monoxide dehydrogenase, electron trans...	2.52752	0.0269465	4.25357	1.2018e-09
Wood-Ljungdahl pathway	cooS1	CLJU_RS04490	Carbon monoxide dehydrogenase OS=Clostridium ljungdahlii (st...	2.74879	0.00707311	3.40221	1.46167e-08
Wood-Ljungdahl pathway	purL	CLJU_RS05660	Bifunctional enzyme phosphoribosylformylglycinamidine (FGAM)...	-0.000984936	0.996428	-1.28631	0.189993
Wood-Ljungdahl pathway	fdhA	CLJU_RS09825	Predicted formate dehydrogenase, alpha subunit OS=Clostridiu...	-0.0910853	0.66659	0.858483	0.240851
Wood-Ljungdahl pathway	CLJU_c37550	CLJU_RS18490	CO-methylating acetyl-CoA synthase OS=Clostridium ljungdahli...	1.35183	0.000316328	0.517121	0.503258
Wood-Ljungdahl pathway	CLJU_c37570	CLJU_RS18500	CO dehydrogenase/acetyl-CoA synthase gamma subunit OS=Clostr...	-0.386672	0.0448501	-1.5916	0.0111209
Wood-Ljungdahl pathway	CLJU_c37580	CLJU_RS18505	CO dehydrogenase/acetyl-CoA synthase, delta subunit OS=Clost...	-0.321716	0.0615546	-2.79224	1.71994e-06
Wood-Ljungdahl pathway	cooC1	CLJU_RS18510	Putative CODH nickel-insertion accessory protein OS=Clostrid...	-0.975897	0.0097939	-2.50915	9.93472e-06
Wood-Ljungdahl pathway	CLJU_c37610	CLJU_RS18520	Methylenetetrahydrofolate reductase OS=Clostridium ljungdahl...	0.86394	0.00669553	-0.687774	0.379938
Wood-Ljungdahl pathway	CLJU_c37620	CLJU_RS18525	Methylene-tetrahydrofolate reductase C-terminal domain-conta...	-0.708214	0.00188466	-0.0327986	0.976739
Wood-Ljungdahl pathway	folD	CLJU_RS18530	Bifunctional protein FolD OS=Clostridium ljungdahlii (strain...	0.400914	0.49227	-0.269583	0.784008
Wood-Ljungdahl pathway	fhs	CLJU_RS18540	Formate--tetrahydrofolate ligase OS=Clostridium ljungdahlii ...	0.898315	0.0153828	0.78111	0.309094
Wood-Ljungdahl pathway	cooC2	CLJU_RS18545	Putative CODH nickel-insertion accessory protein OS=Clostrid...	-0.231776	0.0210708	1.35793	0.0424343
Wood-Ljungdahl pathway	codH	CLJU_RS18550	Carbon monoxide dehydrogenase OS=Clostridium ljungdahlii (st...	1.40794	0.00283212	2.88473	6.40597e-08
Wood-Ljungdahl pathway	CLJU_c37830	CLJU_RS18630	Predicted CODH nickel-insertion accessory protein OS=Clostri...	-4.52396	0.00275333	-5.46627	8.42453e-12
