# Supplementary material for: Microbial Electrosynthesis Reshapes Energy Metabolism and Physiology in Clostridium ljungdahlii
Source: Microb Biotechnol. 2026 Jun 6;19(6):e70398. doi: 10.1111/1751-7915.70398 (PMC13241827; doi:10.1111/1751-7915.70398)
Supplement: Supplementary file 5 — Table S5: Omics data for specific genes/proteins related to the main affected metabolic pathways. [file MBT2-19-e70398-s006.xlsx]

## Sheet: Table S5 Affected pathways 
Omics data for specific genes/proteins related to the main affected metabolic pathways
new_locus	Protein	Log2FC Protein	p-value		Log2FC RNA	p-value
Wood-Ljungdahl pathway
CLJU_RS04480	Anaerobic-type carbon monoxide dehydrogenase, FAD/NAD-dependent oxidoreductase subunit OS=Clostridium ljungdahlii (strain ATCC 55383 / DSM 13528 / PETC) OX=748727 GN=CLJU_c09090 PE=3 SV=1	3,124537026	0,026666539		3.33784	3.50505e-10
CLJU_RS04485	Anaerobic-type carbon monoxide dehydrogenase, electron transfer subunit OS=Clostridium ljungdahlii (strain ATCC 55383 / DSM 13528 / PETC) OX=748727 GN=CLJU_c09100 PE=4 SV=1	2,527520863	0,0269465		4.25357	3.49491e-11
CLJU_RS04490	Carbon monoxide dehydrogenase OS=Clostridium ljungdahlii (strain ATCC 55383 / DSM 13528 / PETC) OX=748727 GN=cooS1 PE=4 SV=1	2,748788492	0,007073112		3.40221	5.07333e-10
CLJU_RS18480	Predicted ferredoxin-containing protein OS=Clostridium ljungdahlii (strain ATCC 55383 / DSM 13528 / PETC) OX=748727 GN=CLJU_c37530 PE=4 SV=1	-0,687601583	0,102739402		-0.123902	0.811097
CLJU_RS18485	Glycine cleavage system H protein OS=Clostridium ljungdahlii (strain ATCC 55383 / DSM 13528 / PETC) OX=748727 GN=gcvH PE=3 SV=1	-2,32794336	0,059648938		-0.471331	0.39443
CLJU_RS18490	CO-methylating acetyl-CoA synthase OS=Clostridium ljungdahlii (strain ATCC 55383 / DSM 13528 / PETC) OX=748727 GN=CLJU_c37550 PE=4 SV=1	1,351829875	0,000316328		0.517121	0.274998
CLJU_RS18495	Predicted methyltetrahydrofolate:corrinoid/iron-sulfur protein methyltransferase OS=Clostridium ljungdahlii (strain ATCC 55383 / DSM 13528 / PETC) OX=748727 GN=meTr PE=3 SV=1	-0,887200837	0,014765269		-0.259549	0.594485
CLJU_RS18500	CO dehydrogenase/acetyl-CoA synthase gamma subunit OS=Clostridium ljungdahlii (strain ATCC 55383 / DSM 13528 / PETC) OX=748727 GN=CLJU_c37570 PE=4 SV=1	-0,38667206	0,044850136		-1.5916	0.00139272
CLJU_RS18505	CO dehydrogenase/acetyl-CoA synthase, delta subunit OS=Clostridium ljungdahlii (strain ATCC 55383 / DSM 13528 / PETC) OX=748727 GN=CLJU_c37580 PE=4 SV=1	-0,321716297	0,06155462		-2.79224	8.47062e-08
CLJU_RS18510	Putative CODH nickel-insertion accessory protein OS=Clostridium ljungdahlii (strain ATCC 55383 / DSM 13528 / PETC) OX=748727 GN=cooC1 PE=4 SV=1	-0,97589742	0,009793898		-2.50915	5.54518e-07
CLJU_RS18515	Dihydrolipoyl dehydrogenase OS=Clostridium ljungdahlii (strain ATCC 55383 / DSM 13528 / PETC) OX=748727 GN=CLJU_c37600 PE=3 SV=1	-0,64357343	0,016545464		0.469212	0.320528
CLJU_RS18520	Methylenetetrahydrofolate reductase OS=Clostridium ljungdahlii (strain ATCC 55383 / DSM 13528 / PETC) OX=748727 GN=CLJU_c37610 PE=3 SV=1	0,863940065	0,006695529		-0.687774	0.179811
CLJU_RS18525	Methylene-tetrahydrofolate reductase C-terminal domain-containing protein OS=Clostridium ljungdahlii (strain ATCC 55383 / DSM 13528 / PETC) OX=748727 GN=CLJU_c37620 PE=4 SV=1	-0,7082138	0,00188466		-0.0327986	0.948335
CLJU_RS18530	Bifunctional protein FolD OS=Clostridium ljungdahlii (strain ATCC 55383 / DSM 13528 / PETC) OX=748727 GN=folD PE=3 SV=1	0,400914393	0,492270402		-0.269583	0.61198
CLJU_RS18535	Formyltetrahydrofolate cyclohydrolase OS=Clostridium ljungdahlii (strain ATCC 55383 / DSM 13528 / PETC) OX=748727 GN=fchA PE=4 SV=1	-0,038821666	0,964646947		1.57096	0.00107875
CLJU_RS18540	Formate--tetrahydrofolate ligase OS=Clostridium ljungdahlii (strain ATCC 55383 / DSM 13528 / PETC) OX=748727 GN=fhs PE=3 SV=1	0,898315381	0,015382841		0.78111	0.129951
CLJU_RS18545	Putative CODH nickel-insertion accessory protein OS=Clostridium ljungdahlii (strain ATCC 55383 / DSM 13528 / PETC) OX=748727 GN=cooC2 PE=4 SV=1	-0,231776051	0,021070823		1.35793	0.00782209
CLJU_RS18550	Carbon monoxide dehydrogenase OS=Clostridium ljungdahlii (strain ATCC 55383 / DSM 13528 / PETC) OX=748727 GN=codH PE=4 SV=1	1,407936556	0,002832121		2.88473	2.40374e-09
CLJU_RS06265	ackA Acetate kinase OS=Clostridium ljungdahlii (strain ATCC 55383 / DSM 13528 / PETC) OX=748727 GN=ackA PE=3 SV=1	-1,194217732	0,001084843		-0.509263	0.335844
Arginine Deaminase pathway
CLJU_RS04560	Arginine repressor OS=Clostridium ljungdahlii (strain ATCC 55383 / DSM 13528 / PETC) OX=748727 GN=argR PE=3 SV=1	-0,896294302	0,030437189		-2.29842	0.552169
CLJU_RS04565	amino acid permease	ND	ND		2.30914	0.00366365
CLJU_RS04570	Arginine deiminase OS=Clostridium ljungdahlii (strain ATCC 55383 / DSM 13528 / PETC) OX=748727 GN=arcA PE=3 SV=1	5,776699949	0,00231958		8.81175	8.57994
CLJU_RS04575	ornithine carbamoyltransferase OS=Clostridium ljungdahlii (strain ATCC 55383 / DSM 13528 / PETC) OX=748727 GN=argF1 PE=3 SV=1	1,701819666	0,037748957		8.57994	6.29495e-29
CLJU_RS04580	Predicted arginine/ornithine antiporter OS=Clostridium ljungdahlii (strain ATCC 55383 / DSM 13528 / PETC) OX=748727 GN=CLJU_c09290 PE=3 SV=1	6,425221755	0,000594948		8.35367	2.37114e-24
CLJU_RS04585	Carbamate kinase OS=Clostridium ljungdahlii (strain ATCC 55383 / DSM 13528 / PETC) OX=748727 GN=arcC1 PE=3 SV=1	5,208700863	0,007038798		10.2952	2.61354e-25
Bacterial Microcompartment
CLJU_RS05810	Pyruvate formate-lyase activating enzyme OS=Clostridium ljungdahlii (strain ATCC 55383 / DSM 13528 / PETC) OX=748727 GN=pflA1 PE=3 SV=1	2,86542718	0,194115317		ND	ND
CLJU_RS05815	phosphorelay signal transduction system	ND	ND		2.27022	0.0633477
CLJU_RS05820	histidine kinase OS=Clostridium ljungdahlii (strain ATCC 55383 / DSM 13528 / PETC) OX=748727 GN=CLJU_c11860 PE=4 SV=1	2,381936681	0,103509037		-0.677052	0.649869
CLJU_RS05825	Putative ethanolamine utilization protein OS=Clostridium ljungdahlii (strain ATCC 55383 / DSM 13528 / PETC) OX=748727 GN=CLJU_c11870 PE=4 SV=1	1,653043326	0,095688653		2.93381	0.0890415
CLJU_RS05830	Ethanol dehydrogenase OS=Clostridium ljungdahlii (strain ATCC 55383 / DSM 13528 / PETC) OX=748727 GN=CLJU_c11880 PE=4 SV=1	1,77427758	0,171318661		11.0745	5.22124e-26
CLJU_RS05835	Predicted major intrinsic protein, aquaporin OS=Clostridium ljungdahlii (strain ATCC 55383 / DSM 13528 / PETC) OX=748727 GN=CLJU_c11890 PE=3 SV=1	1,929639003	0,278860751		ND	ND
CLJU_RS05840	Putative ethanolamine utilization cobalamin adenosyltransferase OS=Clostridium ljungdahlii (strain ATCC 55383 / DSM 13528 / PETC) OX=748727 GN=eutT1 PE=4 SV=1	3,460435652	0,007330773		ND	ND
CLJU_RS05845	Chaperone protein DnaK OS=Clostridium ljungdahlii (strain ATCC 55383 / DSM 13528 / PETC) OX=748727 GN=eutJ2 PE=3 SV=1	1,965192089	0,094874724		ND	ND
CLJU_RS05860	Predicted ethanolamine utilization protein EutQ OS=Clostridium ljungdahlii (strain ATCC 55383 / DSM 13528 / PETC) OX=748727 GN=eutQ1 PE=4 SV=1	1,276921585	0,024121955		ND	ND
CLJU_RS05870	Predicted acetaldehyde dehydrogenase OS=Clostridium ljungdahlii (strain ATCC 55383 / DSM 13528 / PETC) OX=748727 GN=CLJU_c11960 PE=4 SV=1	0,480945637	0,253265683		3.81389	0.00122578
CLJU_RS05875	Phosphate propanoyltransferase OS=Clostridium ljungdahlii (strain ATCC 55383 / DSM 13528 / PETC) OX=748727 GN=pduL2 PE=3 SV=1	0,770611295	0,051101327		3.81897	0.0240025
CLJU_RS05880	ethanolamine utilization microcompartment protein EutM	ND	ND		6.69599	2.36553e-12
CLJU_RS05885	Predicted microcompartment protein OS=Clostridium ljungdahlii (strain ATCC 55383 / DSM 13528 / PETC) OX=748727 GN=CLJU_c11990 PE=3 SV=1	2,3913074	0,135262776		4.98152	3.77957e-05
Glycine synthase-reductase pathway GSRP
CLJU_RS13710	Glycine reductase complex component C subunit alpha OS=Clostridium ljungdahlii (strain ATCC 55383 / DSM 13528 / PETC) OX=748727 GN=CLJU_c27770 PE=4 SV=1	1,456192358	0,001359352		4.65964	2.21778e-12
CLJU_RS13715	Glycine reductase complex component C subunit beta OS=Clostridium ljungdahlii (strain ATCC 55383 / DSM 13528 / PETC) OX=748727 GN=CLJU_c27780 PE=4 SV=1	1,647587761	0,000966712		3.92185	2.69103e-07
CLJU_RS13720	Glycine/sarcosine/betaine reductase complex component A OS=Clostridium ljungdahlii (strain ATCC 55383 / DSM 13528 / PETC) OX=748727 GN=grdA PE=3 SV=1	-1,269980058	0,061553375		4.75278	2.61694e-11
CLJU_RS13730	Thioredoxin OS=Clostridium ljungdahlii (strain ATCC 55383 / DSM 13528 / PETC) OX=748727 GN=CLJU_c27800 PE=3 SV=1	1,326435396	0,002121811		4.99291	1.82559e-05
CLJU_RS13735	Thioredoxin reductase OS=Clostridium ljungdahlii (strain ATCC 55383 / DSM 13528 / PETC) OX=748727 GN=CLJU_c27810 PE=3 SV=1	2,122269352	0,031028865		5.15546	4.014e-11
CLJU_RS13740	Choline/carnitine/betaine transporter protein OS=Clostridium ljungdahlii (strain ATCC 55383 / DSM 13528 / PETC) OX=748727 GN=CLJU_c27820 PE=3 SV=1	6,797579351	0,084410888		4.0066	2.54084e-07
CLJU_RS13750	Betaine reductase complex component B, subunit gamma, selenocysteine-containing protein OS=Clostridium ljungdahlii (strain ATCC 55383 / DSM 13528 / PETC) OX=748727 GN=CLJU_c27830 PE=4 SV=1	1,691538754	0,01489051		5.75613	3.06402e-20
CLJU_RS13755	Glycine reductase complex component B, subunit alpha OS=Clostridium ljungdahlii (strain ATCC 55383 / DSM 13528 / PETC) OX=748727 GN=CLJU_c27840 PE=4 SV=1	1,579686523	0,012729302		4.90358	2.41305e-14
CLJU_RS13760	HTH tetR-type domain-containing protein OS=Clostridium ljungdahlii (strain ATCC 55383 / DSM 13528 / PETC) OX=748727 GN=CLJU_c27850 PE=4 SV=1	-1,535426058	0,098514935		-3.52957	0.161382
